# Supplementary material for: Microglia regulate central nervous system myelin growth and integrity
Source: Nature. 2022 Dec 14;613(7942):120–9. doi: 10.1038/s41586-022-05534-y (PMC9812791; doi:10.1038/s41586-022-05534-y)
Supplement: Supplementary file 3 — Differentially expressed genes enriched in Oligo1 in FireΔ/Δ mice. Genes that are enriched in the Oligo1 oligodendrocyte cluster versus other oligodendrocyte clusters, with P value (p_val), average log2(fold change) (avg_Log2FC), percentage of cells in Oligo1 (pct.1) and percentage of cells in other oligodendrocyte clusters (pct.2). [file 41586_2022_5534_MOESM3_ESM.xlsx]

## Sheet: markers_1_oligo_cluster
	p_val	avg_log2FC	pct.1	pct.2	p_val_adj
C4b	0	3.67106	0.986	0.224	0
Serpina3n	0	3.41428	0.861	0.106	0
Ly6a	4.18e-108	2.17357	0.462	0.223	7.88e-104
Klk6	1.22e-164	2.12744	0.316	0.086	2.29e-160
Anxa2	0	1.62094	0.612	0.08	0
Il33	2.28e-302	1.61439	0.974	0.711	4.3e-298
Slc9a3r2	0	1.57285	0.761	0.341	0
Cd63	4.95e-266	1.39439	0.994	0.955	9.32e-262
Masp1	0	1.32302	0.694	0.175	0
Cebpd	0	1.28571	0.494	0.085	0
Neat1	2.17e-275	1.28514	0.986	0.81	4.09e-271
Fos	0	1.28158	0.293	0.019	0
Lbh	0	1.25864	0.733	0.325	0
Trf	0	1.23221	1	1	0
Gadd45a	2.41e-197	1.20815	0.365	0.102	4.53e-193
Rhoj	0	1.14228	0.469	0.109	0
Sparc	1.29e-206	1.12266	0.708	0.375	2.43e-202
Arpc1b	9.54e-166	0.976817	0.893	0.72	1.8e-161
S100a6	1.47e-54	0.973492	0.571	0.408	2.77e-50
Piezo2	0	0.970214	0.539	0.086	0
Arhgap15	0	0.953409	0.47	0.096	0
Cd59a	1.65e-166	0.921939	0.736	0.419	3.1e-162
Socs3	0	0.895192	0.297	0.016	0
Fabp5	5.26e-128	0.893383	0.999	0.991	9.91e-124
Cela1	0	0.866008	0.536	0.125	0
Tmed10	1.63e-290	0.832415	0.999	0.985	3.07e-286
Cd9	4.87e-262	0.830573	1	0.999	9.17e-258
Tmsb10	3.04e-119	0.827013	0.699	0.436	5.72e-115
Tmsb4x	0	0.822383	1	1	0
Snx10	0	0.821886	0.404	0.065	0
Stat3	6.79e-175	0.805238	0.755	0.457	1.28e-170
Ndst1	3.02e-164	0.793193	0.823	0.569	5.69e-160
Plvap	0	0.784999	0.293	0.012	0
Shisa8	2.44e-173	0.775367	0.575	0.255	4.59e-169
Aldh1l2	2.48e-267	0.773368	0.512	0.154	4.68e-263
Gsn	2.25e-148	0.758996	0.999	0.994	4.23e-144
Flnc	0	0.758531	0.349	0.031	0
Emp3	0	0.752452	0.257	0.014	0
Msrb1	5.68e-148	0.746837	0.901	0.726	1.07e-143
Slc44a1	7.22e-208	0.73766	0.999	0.98	1.36e-203
Csf1	7.36e-130	0.729573	0.743	0.491	1.39e-125
Htra1	5.93e-109	0.718841	0.894	0.737	1.12e-104
Apod	6.81e-73	0.714519	1	1	1.28e-68
Cldn11	0	0.709837	1	1	0
Sema4d	2.35e-165	0.705181	0.979	0.903	4.42e-161
Junb	8.66e-222	0.6944	0.207	0.025	1.63e-217
Tagln2	0	0.68529	0.267	0.023	0
Sulf2	6.76e-123	0.667058	0.856	0.685	1.27e-118
Endod1	6.57e-96	0.64901	0.978	0.945	1.24e-91
Tma16	6e-27	0.647752	0.417	0.301	1.13e-22
Adamtsl1	9.12e-150	0.641222	0.582	0.275	1.72e-145
Map1b	1.96e-67	0.625458	0.867	0.758	3.7e-63
Sik3	6.21e-129	0.622845	0.931	0.808	1.17e-124
Man1a	3.47e-114	0.609793	0.539	0.268	6.54e-110
Arhgef12	2.76e-92	0.605329	0.847	0.707	5.19e-88
Poc1a	2.92e-84	0.597114	0.663	0.45	5.51e-80
Zfp706	6.95e-124	0.597023	0.992	0.955	1.31e-119
Lmna	7.02e-128	0.594555	0.545	0.268	1.32e-123
Tmem176b	1.17e-194	0.590028	0.301	0.068	2.2e-190
Nol3	2e-146	0.572015	0.528	0.238	3.77e-142
Bmp1	1.54e-84	0.5705	0.463	0.25	2.91e-80
Tubb3	3.76e-200	0.570396	0.331	0.08	7.09e-196
Plpp3	5.2e-16	0.555506	0.754	0.706	9.8e-12
Bmp2k	2.11e-80	0.535491	0.897	0.784	3.97e-76
Nme2	9.77e-82	0.533979	0.953	0.887	1.84e-77
Dynll1	5.13e-68	0.531094	0.961	0.902	9.67e-64
Hs3st1	5.97e-59	0.527129	0.859	0.76	1.13e-54
Add3	1.99e-13	0.525756	0.858	0.838	3.75e-09
Sbno2	1.17e-75	0.520026	0.316	0.142	2.2e-71
Slc3a2	6.9e-73	0.51773	0.775	0.614	1.3e-68
Hspa5	5.04e-51	0.515158	0.936	0.901	9.5e-47
Map1lc3a	3.97e-69	0.51374	0.944	0.879	7.48e-65
Phlda3	4.33e-86	0.497236	0.985	0.942	8.16e-82
Ppp2r2a	7.96e-79	0.489143	0.965	0.906	1.5e-74
Abca8a	6.1e-53	0.487157	0.429	0.251	1.15e-48
Flnb	7.83e-88	0.485517	0.498	0.273	1.47e-83
Sqle	9.43e-51	0.474466	0.638	0.47	1.78e-46
Fgfrl1	5.78e-110	0.471403	0.336	0.126	1.09e-105
Ablim2	1.17e-64	0.466869	0.668	0.468	2.2e-60
Adssl1	4.28e-71	0.466714	0.911	0.83	8.06e-67
Tnni1	4.66e-53	0.463772	0.754	0.616	8.77e-49
Hmgcs1	1.73e-39	0.459769	0.94	0.892	3.27e-35
Clock	4.4e-62	0.459457	0.731	0.566	8.28e-58
Tppp3	6.22e-34	0.457928	0.878	0.816	1.17e-29
Galnt6	2.59e-61	0.447503	0.809	0.662	4.87e-57
Dnm2	6.56e-67	0.444872	0.883	0.774	1.23e-62
Bcl3	0	0.443838	0.2	0.008	0
Gpx4	1.16e-90	0.440214	0.998	0.998	2.18e-86
Iqsec1	1.64e-61	0.437649	0.729	0.553	3.08e-57
Zfp579	1e-60	0.437193	0.494	0.309	1.89e-56
Ifi27	4.42e-35	0.433611	0.666	0.531	8.32e-31
Limch1	1.02e-74	0.433598	0.973	0.927	1.92e-70
Lrrc8c	4.11e-75	0.433539	0.546	0.328	7.73e-71
Vwa5a	7.03e-119	0.430735	0.37	0.141	1.32e-114
Hsp90b1	1.86e-54	0.429936	0.994	0.985	3.51e-50
Ldlrad4	7.18e-55	0.42818	0.714	0.543	1.35e-50
Ddit3-ENSMUSG00000025408	3.99e-56	0.428178	0.661	0.476	7.51e-52
Stard10	1.22e-75	0.427355	0.441	0.233	2.29e-71
Pdgfa	2.34e-56	0.422121	0.895	0.781	4.41e-52
Pcyt2	1.22e-44	0.412774	0.829	0.717	2.31e-40
Olfm1	1.09e-43	0.411711	0.585	0.424	2.06e-39
Tpst1	3.02e-50	0.410858	0.705	0.559	5.69e-46
Enpp4	3.27e-46	0.408441	0.879	0.793	6.16e-42
Card19	1.71e-40	0.40782	0.825	0.729	3.22e-36
Tulp4	1.38e-58	0.407083	0.987	0.966	2.59e-54
Opalin	7.28e-68	0.406801	0.999	0.981	1.37e-63
Ralgps1	6.8e-40	0.406343	0.608	0.472	1.28e-35
Adamts1	9.3e-14	0.405007	0.402	0.317	1.75e-09
Erbin	2.16e-48	0.400398	0.982	0.964	4.07e-44
Idi1	3.19e-27	0.397308	0.769	0.67	6e-23
Sema5a	6.06e-46	0.395322	0.515	0.343	1.14e-41
Syne2	2.07e-91	0.394023	0.324	0.13	3.9e-87
Serpind1	1.36e-48	0.392065	0.37	0.211	2.55e-44
Ankrd28	2.18e-29	0.389137	0.813	0.736	4.11e-25
Ywhaz	6.01e-52	0.388985	0.944	0.894	1.13e-47
Mvp	3.78e-76	0.387876	0.383	0.188	7.12e-72
Foxj1	5.88e-68	0.38525	0.37	0.187	1.11e-63
Plekha1	5.43e-30	0.381395	0.886	0.822	1.02e-25
1810058I24Rik	2.08e-52	0.37858	0.858	0.745	3.92e-48
Lgi4	6.82e-171	0.37754	0.212	0.037	1.28e-166
Cachd1	7.77e-153	0.376933	0.258	0.061	1.46e-148
Dnaja1	4.18e-45	0.376742	0.981	0.956	7.87e-41
Cyp2j12	3.05e-60	0.376268	0.637	0.42	5.74e-56
Mmd2	4.04e-88	0.375996	0.33	0.138	7.61e-84
Cmip	1.21e-47	0.375183	0.549	0.383	2.28e-43
Parp3	1.68e-181	0.37443	0.205	0.032	3.16e-177
Gltp	8.1e-52	0.374123	0.985	0.961	1.53e-47
H3f3b	4.58e-70	0.372574	1	1	8.63e-66
Rtkn2	1.71e-54	0.370636	0.507	0.322	3.22e-50
Ccdc136	1.76e-99	0.365037	0.331	0.127	3.31e-95
Gjb1	9.94e-07	0.364205	0.951	0.923	0.0187289
Zfp365	1.96e-36	0.363842	0.76	0.641	3.69e-32
Odc1	7.21e-48	0.363622	0.202	0.087	1.36e-43
Nkx6-2	5.79e-68	0.363391	0.996	0.995	1.09e-63
Nfia	3.43e-36	0.362643	0.935	0.886	6.47e-32
Abca5	1.7e-57	0.361594	0.465	0.279	3.21e-53
Dlk2	2.16e-45	0.358745	0.503	0.336	4.07e-41
H3f3a	4.42e-81	0.355093	1	1	8.33e-77
Ncor2	9.88e-32	0.353586	0.584	0.455	1.86e-27
Ptms	4.32e-34	0.348937	0.796	0.697	8.13e-30
Tsc22d1	3.94e-43	0.348248	0.389	0.234	7.41e-39
Cyp51	3.3e-29	0.347743	0.824	0.725	6.22e-25
Hsd17b7	1.05e-41	0.34701	0.389	0.237	1.98e-37
Thbs3	1.78e-71	0.345301	0.411	0.209	3.36e-67
Tafa5	2.92e-44	0.344896	0.504	0.344	5.5e-40
Afdn	1.5e-41	0.344759	0.693	0.544	2.82e-37
Ctnna1	1.62e-44	0.344448	0.87	0.776	3.04e-40
Gpd1	3.06e-26	0.344365	0.523	0.404	5.77e-22
Hpcal1	4.74e-70	0.342492	0.383	0.19	8.93e-66
Rnf122	1.1e-39	0.34179	0.429	0.277	2.06e-35
Slc39a1	5.61e-35	0.338915	0.478	0.336	1.06e-30
Pdia6	7.98e-33	0.337203	0.847	0.752	1.5e-28
Pepd	2.93e-45	0.336539	0.587	0.419	5.53e-41
Fez2	9.26e-41	0.336043	0.67	0.516	1.74e-36
Ldlrap1	1.18e-43	0.335696	0.385	0.236	2.23e-39
Dst	2.95e-29	0.335473	0.967	0.937	5.55e-25
Rab3b	5.56e-157	0.333995	0.224	0.045	1.05e-152
Nmral1	1.84e-23	0.333511	0.861	0.813	3.47e-19
Me1	1.02e-60	0.332557	0.404	0.221	1.92e-56
Hmgb1	1.32e-58	0.332046	1	1	2.49e-54
Sap30bp	5.36e-39	0.329236	0.65	0.493	1.01e-34
Micall1	1.49e-35	0.327306	0.912	0.823	2.8e-31
Cltb	1.07e-25	0.326054	0.797	0.725	2.01e-21
Fdps	1.72e-28	0.325499	0.875	0.808	3.25e-24
Cfl2	8.69e-41	0.324935	0.983	0.964	1.64e-36
Nenf	5.56e-36	0.324717	0.775	0.656	1.05e-31
Micu1	1.13e-37	0.324225	0.598	0.452	2.12e-33
Gclm	4.73e-31	0.321259	0.865	0.793	8.92e-27
Hspa2	3.65e-31	0.320097	0.533	0.394	6.88e-27
Flot1	1.15e-25	0.318991	0.321	0.211	2.16e-21
Lamp2	4.36e-40	0.317443	0.947	0.912	8.22e-36
Tle3	4.39e-46	0.317071	0.37	0.215	8.27e-42
Mvk	6.94e-33	0.315424	0.494	0.357	1.31e-28
Car2	1.12e-63	0.314929	1	1	2.11e-59
Npdc1	4.25e-35	0.314565	0.672	0.539	8e-31
Pdia3	1.01e-31	0.313196	0.932	0.886	1.9e-27
Hspe1	1.8e-17	0.310349	0.904	0.848	3.39e-13
Tst	3.87e-26	0.308911	0.546	0.422	7.28e-22
Nav1	3.42e-30	0.308616	0.658	0.514	6.44e-26
Calr	1.08e-25	0.307858	0.951	0.928	2.03e-21
Gm45338	1.55e-123	0.306032	0.24	0.063	2.93e-119
Cavin3	2.89e-22	0.305487	0.854	0.791	5.45e-18
Pim3	8.38e-16	0.3015	0.809	0.789	1.58e-11
Per1	2.48e-65	0.30081	0.273	0.118	4.67e-61
Iars	3.6e-30	0.300394	0.522	0.389	6.77e-26
Rassf4	1.9e-35	0.29913	0.311	0.182	3.58e-31
Fkbp1a	5.58e-45	0.299108	0.997	0.993	1.05e-40
Manf	3.93e-27	0.298347	0.693	0.578	7.41e-23
Rasl11b	2.7e-54	0.295262	0.301	0.15	5.09e-50
Dnttip1	7.68e-31	0.294406	0.419	0.291	1.45e-26
Klf6	2.17e-31	0.293559	0.514	0.373	4.09e-27
Mat2a	1.13e-16	0.292235	0.948	0.919	2.13e-12
Sema6d	1.78e-26	0.287777	0.855	0.744	3.35e-22
Mal	1.94e-79	0.287443	1	1	3.66e-75
Ptprf	2.29e-33	0.286797	0.472	0.325	4.31e-29
Nipsnap3b	5.03e-35	0.285114	0.579	0.431	9.48e-31
Enpp6	4.26e-39	0.284587	0.614	0.422	8.02e-35
Tspan9	3.37e-42	0.28445	0.332	0.189	6.36e-38
Tspan17	9.28e-34	0.283913	0.528	0.375	1.75e-29
Fam222a	2.73e-30	0.283418	0.54	0.402	5.15e-26
Galnt7	5.3e-21	0.283187	0.448	0.34	9.98e-17
Ak3	2.72e-28	0.282458	0.783	0.688	5.13e-24
Cdkn1a	8.46e-10	0.282437	0.465	0.391	1.59e-05
Irf2bpl	8.4e-26	0.281428	0.327	0.212	1.58e-21
Ankrd13a	1.45e-23	0.280958	0.649	0.537	2.74e-19
Dgki	2.89e-64	0.280923	0.285	0.126	5.44e-60
Adam9	2.28e-28	0.279321	0.503	0.373	4.29e-24
Msn	3.43e-48	0.278777	0.286	0.143	6.46e-44
Txnrd1	1.35e-29	0.277539	0.351	0.229	2.54e-25
Mvb12b	5.96e-29	0.277516	0.587	0.457	1.12e-24
Asap2	1.03e-46	0.276984	0.318	0.17	1.95e-42
Nrtn	4.82e-41	0.276557	0.254	0.128	9.08e-37
Fdft1	4.8e-21	0.273353	0.685	0.584	9.05e-17
Epas1	1.94e-17	0.272183	0.384	0.289	3.65e-13
Prune2	1.08e-33	0.271405	0.299	0.175	2.04e-29
Reep3	2.31e-34	0.26989	0.988	0.971	4.36e-30
Actn4	1.9e-24	0.269836	0.642	0.533	3.58e-20
AI504432	4.01e-68	0.269444	0.214	0.077	7.56e-64
Ifrd1	5.85e-19	0.269111	0.533	0.432	1.1e-14
Jun	0.000171307	0.266032	0.864	0.835	1
Msmo1	5.61e-21	0.26556	0.856	0.785	1.06e-16
Itm2b	1.82e-56	0.26502	1	1	3.43e-52
Fth1	7.81e-53	0.264757	1	1	1.47e-48
Map6	7.9e-30	0.264194	0.4	0.271	1.49e-25
Clip3	5.91e-23	0.263225	0.927	0.897	1.11e-18
Grb14	1.91e-32	0.263112	0.996	0.989	3.59e-28
Gal3st1	4.43e-25	0.262242	0.951	0.914	8.34e-21
Txn1	5.98e-22	0.262018	0.789	0.697	1.13e-17
Adamtsl4	8.15e-28	0.261587	0.489	0.359	1.54e-23
Ppp1r14a	6.39e-40	0.260529	0.998	1	1.2e-35
Scrn1	1.68e-25	0.258538	0.488	0.358	3.16e-21
Ctsb	4.57e-23	0.25847	0.951	0.931	8.6e-19
Ldha	3.72e-32	0.258154	0.296	0.172	7.01e-28
Cntfr	1.61e-26	0.256465	0.562	0.423	3.03e-22
Bmyc	6.62e-18	0.256088	0.737	0.66	1.25e-13
Soga3	4.53e-21	0.255435	0.709	0.61	8.52e-17
Spsb1	1.21e-22	0.255153	0.668	0.565	2.28e-18
Ermard	2.61e-41	0.254829	0.219	0.105	4.92e-37
1700025G04Rik	6.03e-28	0.254425	0.434	0.304	1.14e-23
Gm15912	6.74e-22	0.253835	0.442	0.331	1.27e-17
Mdm2	1.08e-15	0.252929	0.607	0.515	2.03e-11
Ninj2	1.36e-21	0.252066	0.576	0.457	2.56e-17
Atp6v0e	3.89e-27	0.25203	0.766	0.661	7.32e-23
Hexa	1.67e-22	0.252001	0.513	0.402	3.14e-18
Ralgds	1e-19	0.251982	0.917	0.895	1.89e-15
Cdkn2d	3.73e-20	0.251797	0.655	0.558	7.03e-16
Pak3	2.76e-23	0.250442	0.444	0.321	5.19e-19
Piga	1.34e-17	-0.250985	0.386	0.482	2.51e-13
Cadm1	5.15e-19	-0.251023	0.407	0.513	9.69e-15
Strn	2.1e-18	-0.251276	0.644	0.72	3.95e-14
Pink1	3.88e-17	-0.251753	0.646	0.702	7.3e-13
Rps15	1.23e-32	-0.25183	0.987	0.994	2.32e-28
Fau	1.02e-32	-0.252033	0.998	0.999	1.92e-28
Phlda1	6.73e-18	-0.252264	0.21	0.312	1.27e-13
Slc16a1	1.41e-21	-0.252362	0.51	0.621	2.65e-17
Smim1	5.66e-19	-0.252375	0.625	0.718	1.07e-14
Epn2	2.17e-25	-0.253091	0.893	0.938	4.09e-21
Pcdh9	1.43e-29	-0.253662	0.996	0.997	2.69e-25
Tob1	1.14e-22	-0.253699	0.513	0.621	2.14e-18
Cdc37l1	1.06e-29	-0.253924	0.99	0.992	1.99e-25
H2afj	8.76e-13	-0.254132	0.963	0.967	1.65e-08
Pgp	1.55e-29	-0.254215	0.892	0.94	2.92e-25
Prickle1	3.06e-08	-0.254527	0.415	0.466	0.000575502
Prex1	9.21e-23	-0.25496	0.404	0.523	1.73e-18
Aldoc	6.25e-14	-0.255452	0.258	0.344	1.18e-09
Ubr2	1.67e-20	-0.255791	0.683	0.753	3.14e-16
Dynll2	4.5e-15	-0.256091	0.512	0.595	8.48e-11
Cdc42se2	1.1e-21	-0.256923	0.682	0.756	2.06e-17
Ankub1	2.46e-21	-0.257011	0.29	0.408	4.63e-17
Mink1	8.51e-21	-0.257032	0.516	0.606	1.6e-16
Tmod2	1.45e-25	-0.257137	0.893	0.942	2.73e-21
Tspan7	4.81e-20	-0.259379	0.44	0.543	9.06e-16
Unc5b	4.12e-22	-0.259747	0.898	0.927	7.77e-18
Dock9	4.24e-19	-0.259882	0.512	0.606	7.99e-15
Dusp15	6.08e-23	-0.261765	0.313	0.434	1.15e-18
Rnf13	8.61e-41	-0.261798	0.999	0.999	1.62e-36
Rps21	4.36e-34	-0.262131	0.998	0.999	8.22e-30
Kctd3	2.62e-16	-0.263243	0.516	0.588	4.93e-12
Mtmr2	3.76e-21	-0.264379	0.579	0.667	7.07e-17
Crim1	4.18e-25	-0.264774	0.28	0.411	7.87e-21
Dusp3	2.86e-20	-0.265225	0.592	0.671	5.38e-16
Fam13c	4.73e-07	-0.265818	0.449	0.488	0.00891708
Eef2	1.4e-28	-0.266323	0.973	0.98	2.63e-24
Macf1	4.78e-17	-0.267752	0.66	0.721	9.01e-13
Fis1	2.14e-32	-0.268134	0.978	0.987	4.03e-28
Nbas	6.57e-22	-0.268305	0.507	0.616	1.24e-17
Myh14	1.07e-23	-0.268396	0.34	0.466	2.01e-19
Sash1	9.78e-24	-0.269011	0.481	0.598	1.84e-19
Efcab14	6.79e-22	-0.269547	0.932	0.948	1.28e-17
Abcb8	5.87e-20	-0.270205	0.313	0.416	1.11e-15
Vgll4	4.1e-20	-0.27061	0.542	0.635	7.72e-16
Dclk1	1.17e-24	-0.271668	0.191	0.313	2.2e-20
Agpat4	4.31e-31	-0.271682	0.982	0.989	8.11e-27
Dctn1	1.34e-26	-0.272836	0.779	0.834	2.53e-22
Tmem229a	6.63e-26	-0.273728	0.942	0.955	1.25e-21
Trim2	3.69e-24	-0.27433	0.949	0.964	6.95e-20
Ccdc85b	2.38e-25	-0.276322	0.567	0.675	4.49e-21
Edil3	5.75e-42	-0.279817	0.996	0.997	1.08e-37
Tuba1a	1.51e-14	-0.281075	1	0.999	2.85e-10
Wfdc18	1.64e-28	-0.281315	0.089	0.203	3.1e-24
Cdip1	7.31e-29	-0.281678	0.582	0.695	1.38e-24
Atg4c	3.27e-29	-0.282575	0.295	0.43	6.16e-25
Jph4	2.83e-12	-0.283563	0.846	0.852	5.33e-08
Pcmtd1	3.26e-25	-0.28532	0.649	0.733	6.14e-21
Slc6a9	1.67e-26	-0.285717	0.592	0.698	3.15e-22
Fads1	1.82e-21	-0.285832	0.217	0.324	3.42e-17
Asah2	1.36e-39	-0.286678	0.101	0.247	2.56e-35
Slc4a2	6.18e-23	-0.286762	0.567	0.659	1.16e-18
Zcchc24	5.67e-22	-0.288001	0.639	0.711	1.07e-17
Appl2	5.9e-23	-0.288156	0.399	0.51	1.11e-18
Sox2ot	4.15e-35	-0.288434	0.989	0.995	7.81e-31
Enpp2	1.02e-57	-0.288719	1	1	1.92e-53
Tbc1d5	2.46e-24	-0.289001	0.49	0.602	4.64e-20
Ppp1cc	1.76e-15	-0.28941	0.712	0.764	3.32e-11
Tprkb	5.78e-26	-0.289876	0.496	0.61	1.09e-21
Maged1	2.25e-25	-0.290613	0.377	0.507	4.24e-21
Pnmal2	1.24e-26	-0.291196	0.233	0.362	2.34e-22
Creb5	1.34e-31	-0.291201	0.892	0.934	2.53e-27
Sparcl1	2.27e-20	-0.291207	0.255	0.366	4.27e-16
S100a16	1.58e-28	-0.291334	0.978	0.985	2.97e-24
Prxl2a	8.87e-25	-0.297221	0.571	0.673	1.67e-20
Pou3f3	5.68e-27	-0.297545	0.605	0.705	1.07e-22
Camk2n1	1.1e-21	-0.298175	0.332	0.447	2.08e-17
Spg20	2.1e-29	-0.299335	0.859	0.896	3.95e-25
Exoc6b	1.63e-25	-0.301373	0.71	0.785	3.08e-21
Olig1	4.02e-42	-0.302491	0.991	0.998	7.57e-38
Slc1a3	5.28e-23	-0.302704	0.381	0.492	9.95e-19
Dennd5a	2.5e-36	-0.304502	0.88	0.925	4.7e-32
Fbxo32	1.23e-24	-0.305852	0.555	0.667	2.32e-20
Zdhhc20	1.44e-27	-0.306406	0.895	0.918	2.72e-23
Nacc2	3.61e-26	-0.306724	0.534	0.637	6.8e-22
Adi1	1.17e-34	-0.30708	0.87	0.926	2.21e-30
Kif21b	6.67e-30	-0.307306	0.197	0.33	1.26e-25
Aldh2	3.51e-44	-0.307378	0.087	0.241	6.62e-40
Serinc5	9.5e-28	-0.307842	0.77	0.834	1.79e-23
Tnfaip6	5.65e-34	-0.308909	0.847	0.927	1.06e-29
Ptpra	1.52e-33	-0.311039	0.84	0.901	2.86e-29
Dync1li2	9.04e-33	-0.311104	0.787	0.859	1.7e-28
Apbb2	2.01e-27	-0.313385	0.712	0.79	3.79e-23
Ttyh2	6.7e-40	-0.314411	0.899	0.948	1.26e-35
Eef1a1	1e-64	-0.314829	1	1	1.88e-60
Actb	1.26e-38	-0.317599	1	1	2.37e-34
Jph1	3.17e-30	-0.317857	0.413	0.543	5.97e-26
Fancc	1.5e-22	-0.318741	0.188	0.299	2.83e-18
Gm42372	1.04e-23	-0.320093	0.418	0.535	1.95e-19
Fam171b	4.25e-38	-0.321635	0.897	0.937	8e-34
Tmem132b	1.56e-40	-0.322375	0.162	0.325	2.95e-36
Kif13b	2.68e-31	-0.325843	0.816	0.874	5.04e-27
Igsf11	1.38e-29	-0.326392	0.367	0.5	2.59e-25
Gatm	5.14e-69	-0.327378	1	1	9.68e-65
Mt3	6.64e-20	-0.327813	0.297	0.402	1.25e-15
Rnf141	1.02e-33	-0.329475	0.555	0.677	1.91e-29
4930506C21Rik	1.14e-35	-0.329611	0.349	0.515	2.14e-31
Sec11c	1.55e-31	-0.331086	0.994	0.998	2.91e-27
Arc	1.1e-53	-0.331884	0.077	0.252	2.07e-49
Hepacam	1.15e-40	-0.332241	0.9	0.945	2.17e-36
Pcolce2	3.04e-18	-0.332595	0.354	0.452	5.72e-14
Cpe	1.28e-20	-0.332947	0.353	0.457	2.42e-16
Prrg1	1.49e-25	-0.333436	0.422	0.535	2.81e-21
Smco3	5.71e-38	-0.333719	0.558	0.689	1.08e-33
Slc12a2	5.04e-48	-0.334686	0.99	0.995	9.48e-44
Ncald	1.11e-28	-0.335099	0.725	0.793	2.1e-24
Aif1l	1.17e-40	-0.335752	0.194	0.357	2.2e-36
Hsd17b11	3.75e-37	-0.336589	0.275	0.436	7.05e-33
Enho	3.02e-40	-0.336602	0.219	0.387	5.7e-36
Ptpn11	2.07e-35	-0.338083	0.747	0.832	3.91e-31
Aplp2	2.11e-58	-0.33863	0.991	0.997	3.98e-54
Timp2	1.22e-33	-0.339149	0.797	0.863	2.3e-29
Evi2a	5.18e-54	-0.339354	0.987	0.994	9.76e-50
Ckb	2.54e-38	-0.340378	1	1	4.79e-34
Pebp1	2.99e-43	-0.340676	0.961	0.977	5.64e-39
Hook3	3.2e-27	-0.341332	0.777	0.833	6.02e-23
Snrpn	4.87e-31	-0.3416	0.752	0.823	9.18e-27
Mast4	3.24e-44	-0.34229	0.954	0.984	6.11e-40
Arhgap21	5.41e-32	-0.343679	0.431	0.564	1.02e-27
Hsd17b10	2.93e-28	-0.344952	0.596	0.702	5.52e-24
Metrn	1.3e-36	-0.347335	0.562	0.695	2.46e-32
Rasgrp3	2.04e-25	-0.351444	0.354	0.475	3.84e-21
Cpd	9.34e-29	-0.353186	0.746	0.821	1.76e-24
Rnd2	8.69e-35	-0.354869	0.178	0.319	1.64e-30
Adipor2	3.72e-31	-0.357284	0.595	0.708	7e-27
Chpt1	1.98e-33	-0.359488	0.661	0.748	3.74e-29
Myo6	6.43e-47	-0.360413	0.937	0.968	1.21e-42
Gstm1	5.88e-28	-0.362412	0.256	0.382	1.11e-23
Abhd17b	5.09e-43	-0.362641	0.772	0.854	9.58e-39
Faim2	3.33e-39	-0.370424	0.766	0.848	6.28e-35
Daam1	3.04e-37	-0.371519	0.899	0.939	5.73e-33
Fnbp1	9.03e-61	-0.371576	0.992	0.995	1.7e-56
Mast3	2.76e-43	-0.37199	0.686	0.811	5.2e-39
Plekhb1	4.15e-60	-0.376621	0.973	0.986	7.81e-56
mt-Cytb	8.85e-79	-0.377122	0.999	0.999	1.67e-74
Desi1	1.5e-61	-0.377716	0.992	0.997	2.83e-57
A230001M10Rik	2.88e-63	-0.380617	0.074	0.268	5.43e-59
Rnf7	2.68e-60	-0.383339	0.995	0.999	5.06e-56
Cdh10	1.35e-36	-0.384256	0.35	0.501	2.55e-32
AY036118	2.35e-14	-0.385232	0.823	0.84	4.43e-10
Klf9	1.56e-39	-0.385471	0.601	0.734	2.94e-35
Stmn1	3.68e-94	-0.385654	1	1	6.93e-90
Kcnj10	1.55e-45	-0.387649	0.872	0.921	2.91e-41
D16Ertd472e	4.41e-43	-0.388615	0.711	0.828	8.3e-39
Aspa	3.75e-63	-0.389517	0.976	0.997	7.06e-59
Nat8f1	1.93e-46	-0.392323	0.261	0.442	3.63e-42
Rcan2	3.81e-44	-0.395247	0.599	0.736	7.17e-40
Ttll7	1.22e-95	-0.399677	0.999	1	2.3e-91
Eid1	2.21e-67	-0.404727	0.969	0.99	4.17e-63
Cyp2j6	7.57e-54	-0.409082	0.223	0.422	1.43e-49
Hhip	8.35e-47	-0.411257	0.623	0.771	1.57e-42
Alcam	1.92e-46	-0.411275	0.427	0.596	3.62e-42
Scg5	8.94e-38	-0.411908	0.449	0.595	1.68e-33
Phgdh	1.97e-67	-0.417027	0.958	0.988	3.71e-63
mt-Nd5	2.24e-45	-0.421509	0.904	0.948	4.22e-41
Pcsk1n	1.95e-41	-0.423593	0.858	0.928	3.68e-37
Hapln2	4.58e-27	-0.426051	0.732	0.786	8.63e-23
mt-Nd4	2.51e-98	-0.427521	0.999	0.999	4.72e-94
Kctd4	2.31e-48	-0.427726	0.397	0.579	4.36e-44
Mid1ip1	4.93e-40	-0.427868	0.898	0.926	9.29e-36
Tmem125	1.84e-50	-0.42937	0.68	0.808	3.47e-46
Gprc5b	3.17e-72	-0.439462	0.933	0.972	5.96e-68
Qdpr	4.45e-83	-0.439931	1	1	8.37e-79
Eml1	1.82e-38	-0.443482	0.478	0.619	3.42e-34
Peg3	1.89e-45	-0.447336	0.248	0.425	3.56e-41
Fbxo7	1.44e-58	-0.450362	0.517	0.689	2.71e-54
Sept7	4.55e-123	-0.45537	0.999	1	8.56e-119
Sort1	9.01e-66	-0.455848	0.831	0.907	1.7e-61
Cipc	3.11e-58	-0.455951	0.468	0.652	5.86e-54
Pak7	7.19e-55	-0.456457	0.675	0.802	1.35e-50
Cacnb4	5.51e-51	-0.457299	0.282	0.471	1.04e-46
Specc1	1.09e-54	-0.461142	0.687	0.81	2.06e-50
Sema6a	1.01e-61	-0.46529	0.789	0.884	1.9e-57
Psat1	4.39e-77	-0.472844	0.927	0.971	8.26e-73
Ndrg2	5.53e-49	-0.472953	0.527	0.688	1.04e-44
Nectin1	4.97e-57	-0.477074	0.406	0.595	9.36e-53
Nudt4	1.06e-48	-0.479772	0.873	0.928	2.01e-44
Scd1	2.12e-55	-0.48113	0.632	0.771	3.98e-51
Dixdc1	1.31e-73	-0.481139	0.939	0.973	2.46e-69
mt-Nd2	5.43e-92	-0.481787	0.999	0.998	1.02e-87
Gpm6b	7.74e-157	-0.485454	1	1	1.46e-152
Dnm3	4.07e-74	-0.488225	0.942	0.969	7.66e-70
Sept4	8.09e-130	-0.49064	0.999	1	1.52e-125
Tmem144	2.99e-70	-0.497688	0.189	0.412	5.63e-66
Shisa4	4.43e-82	-0.504305	0.956	0.979	8.35e-78
mt-Co3	2.6e-149	-0.504503	1	0.999	4.9e-145
Sept8	2.71e-61	-0.505087	0.92	0.95	5.1e-57
4933431E20Rik	2.06e-68	-0.506112	0.519	0.702	3.88e-64
Car14	3.64e-57	-0.507858	0.692	0.828	6.85e-53
Sez6l2	2.55e-74	-0.50852	0.926	0.97	4.8e-70
Usp31	1.11e-36	-0.510787	0.49	0.609	2.09e-32
Pea15a	9.77e-81	-0.511882	0.897	0.945	1.84e-76
Klhl4	2.21e-55	-0.530316	0.307	0.495	4.16e-51
Cst3	3.23e-44	-0.531777	0.927	0.964	6.09e-40
Asrgl1	2.45e-82	-0.534502	0.711	0.843	4.61e-78
Vmp1	1.87e-114	-0.534979	0.983	0.997	3.52e-110
Plekhh1	5.8e-85	-0.53604	0.872	0.945	1.09e-80
S100a1	3.01e-40	-0.537794	0.623	0.738	5.68e-36
mt-Co1	1.97e-149	-0.538557	0.999	0.999	3.7e-145
Fgfr2	3.83e-84	-0.541522	0.858	0.937	7.21e-80
Fscn1	4.55e-69	-0.543452	0.806	0.895	8.57e-65
Atp1b3	1.25e-83	-0.54805	0.984	0.994	2.35e-79
Scd2	4.27e-150	-0.551793	1	1	8.04e-146
Atp1a1	1.68e-90	-0.555293	0.808	0.908	3.16e-86
mt-Atp6	1.48e-151	-0.55639	1	1	2.79e-147
Gstm7	6.67e-76	-0.567317	0.594	0.77	1.26e-71
Slc1a2	2.39e-46	-0.569132	0.352	0.52	4.5e-42
mt-Nd1	6.61e-137	-0.571858	0.999	0.999	1.24e-132
Glrb	4.49e-84	-0.572434	0.515	0.706	8.45e-80
Trim59	8.46e-104	-0.576082	0.914	0.971	1.59e-99
Eps15	4.95e-95	-0.578954	0.815	0.917	9.33e-91
Fbxo2	5.9e-65	-0.581081	0.63	0.779	1.11e-60
Nap1l5	7.91e-74	-0.581298	0.791	0.885	1.49e-69
Slu7	1.26e-65	-0.585582	0.692	0.804	2.37e-61
Kctd13	1.67e-109	-0.592665	0.896	0.967	3.15e-105
Bin1	2.11e-164	-0.603209	0.996	1	3.98e-160
mt-Co2	3.87e-183	-0.621006	0.999	0.999	7.29e-179
Ttyh1	7.22e-72	-0.622219	0.438	0.638	1.36e-67
Ccp110	1.57e-103	-0.632772	0.94	0.973	2.96e-99
Pantr1	2.6e-84	-0.648387	0.441	0.668	4.9e-80
Plin3	2.81e-42	-0.698636	0.329	0.491	5.29e-38
Slc38a2	2.91e-96	-0.7065	0.946	0.973	5.48e-92
Gstm5	9.51e-131	-0.706523	0.89	0.965	1.79e-126
C030029H02Rik	2.26e-96	-0.728756	0.741	0.863	4.26e-92
Etv1	7.73e-92	-0.763855	0.809	0.888	1.46e-87
mt-Nd3	1.25e-139	-0.779308	0.995	0.994	2.36e-135
Gjc3	4.95e-216	-0.786238	0.977	0.998	9.33e-212
Mif	1.17e-112	-0.793088	0.827	0.931	2.21e-108
Pmp22	8.04e-34	-0.798432	0.347	0.478	1.51e-29
Tubb4a	2.37e-211	-0.804008	1	1	4.47e-207
Clmn	2.63e-146	-0.823711	0.856	0.949	4.95e-142
Gng11	2.53e-98	-0.825004	0.908	0.947	4.77e-94
S100b	6.18e-05	-0.85656	0.22	0.256	1
Serpinb1a	1e-79	-0.938533	0.632	0.766	1.88e-75
Malat1	0	-0.994371	1	1	0
Ldhb	3.42e-173	-1.11725	0.23	0.588	6.44e-169
Hcn2	3.31e-99	-1.20824	0.359	0.614	6.24e-95
Spock3	6.66e-186	-1.21807	0.284	0.647	1.25e-181
Ptgds	3e-112	-1.37058	1	0.998	5.66e-108
Pex5l	8.59e-232	-1.38069	0.861	0.954	1.62e-227
Glul	1.79e-222	-1.44885	0.94	0.984	3.38e-218
Hbb-bs	0.000174045	-1.58696	0.278	0.234	1
Apoe	1.05e-135	-1.97016	0.921	0.963	1.97e-131
