# Supplementary material for: Microglia regulate central nervous system myelin growth and integrity
Source: Nature. 2022 Dec 14;613(7942):120–9. doi: 10.1038/s41586-022-05534-y (PMC9812791; doi:10.1038/s41586-022-05534-y)
Supplement: Supplementary file 4 — Top predicted upstream regulators of Oligo1. Top upstream regulators of Oligo1 differentially expressed genes as predicted using ingenuity pathway analysis (IPA), with molecule type, P value of overlap and target molecules in dataset. [file 41586_2022_5534_MOESM4_ESM.xlsx]

## Sheet: Sheet0
Upstream Regulator	Molecule Type	p-value of overlap	Target Molecules in Dataset
TCF7L2	transcription regulator	1.63e-45	ABHD17B,ADIPOR2,ANKRD13A,APOD,ASPA,BIN1,CAMK2N1,CCP110,CDKN1A,CLDN11,CPD,CREB5,CTNNA1,CYP51A1,DOCK9,DUSP15,ENPP2,ENPP4,EPAS1,EPS15,ERBIN,EVI2A,FBXO32,FGFR2,FKBP1A,FOS,FTH1,GCLM,GJB1,GLTP,GLUL,GSN,HAPLN2,HHIP,HSPA2,JUN,KLHL4,LBH,LDLRAP1,MAL,MAN1A1,ME1,MTMR2,MYO6,NCOR2,NINJ2,NKX6-2,NUDT4,OPALIN,PEX5L,PIGA,PIM3,PLEKHA1,PLEKHB1,PLEKHH1,PPP1R14A,PRICKLE1,PRRG1,PTPN11,RALGDS,REEP3,RNF13,SEMA4D,SLC12A2,…
beta-estradiol	chemical - endogenous mammalian	5.25e-17	A230001M10Rik,ACTB,ACTN4,ADAMTS1,ADAMTSL4,ALCAM,ALDH2,ANXA2,APOD,APOE,ARC,ARHGEF12,ARPC1B,BIN1,C4A/C4B,CA14,CA2,CACNB4,CALR,CDKN1A,CEBPD,CKB,CLDN11,CNTFR,CRIM1,CTNNA1,CTSB,CYP51A1,DCLK1,DUSP3,DYNLL1,ENPP2,EPAS1,ETV1,FABP5,FADS1,FDFT1,FEZ2,FGFR2,FLNB,FLNC,FLOT1,FNBP1,FOS,FSCN1,GADD45A,GALNT7,GJB1,GLRB,GLUL,GSN,GSTM3,HAPLN2,HBB,HMGCS1,HOOK3,HSD17B11,HSD17B7,HSP90B1,HSPA2,HSPA5,HTRA1,IARS1,IFRD1,JUN…
TP53	transcription regulator	9.44e-16	ABCB8,ACTB,ACTN4,ADAMTSL4,ADD3,AK3,ALDOC,ANXA2,APBB2,APOE,ARPC1B,ATG4C,ATP1A1,BCL3,BMP1,CAMK2N1,CDH10,CDKN1A,CDKN2D,CEBPD,CKB,CSF1,CTSB,CYP51A1,DNM2,DNTTIP1,EDIL3,EEF1A1,ENPP2,EPAS1,FABP5,FDFT1,FDPS,FKBP1A,FOS,FTH1,GADD45A,GATM,GLUL,GPD1,GPM6B,GSN,GSTM5,HCN2,HMGCS1,HS3ST1,HSPA5,JUN,JUNB,KLF6,LAMP2,LDHA,LDHB,Ly6a (includes others),MAP1LC3A,MDM2,ME1,MICALL1,MSRB1,MVK,MVP,MYO6,NCOR2,NDRG2,NOL3,PAK3,…
gentamicin	chemical drug	4.4e-15	ALCAM,APOD,BMP1,C4A/C4B,CALR,CD63,CD9,CIPC,CSF1,CST3,CTSB,Dst,EEF1A1,ENPP2,FOS,FTH1,GADD45A,GATM,GSTM5,H3-3A/H3-3B,HBB,HSP90B1,HSPA5,IFRD1,JUN,JUNB,KLF6,LAMP2,MDM2,PHGDH,PSAT1,PTGDS,QDPR,S100A1,STAT3,TSC22D1
HTT	transcription regulator	1.21e-13	ALDOC,APOE,ATP1A1,ATP6V0E1,BCL3,BMP1,CAVIN3,CD9,CDKN1A,CLOCK,CYP51A1,EEF1A1,EEF2,EMP3,ENPP2,ETV1,FDFT1,FDPS,FOS,GCLM,GLUL,Gm21596/Hmgb1,GSN,HMGCS1,HPCAL1,HSPA5,HSPE1,JUN,JUNB,KLF9,LDHA,LDHB,MAN1A1,MAST3,MICU1,Mt3,PEA15,PER1,Ppp1cc,PPP2R2A,Scd2,SERPINA3,SLC12A2,SLC1A2,SLC1A3,SORT1,STMN1,STRN,Tmsb4x (includes others),ZNF706
mibolerone	chemical drug	2.07e-13	ALCAM,C4A/C4B,CALR,CHPT1,CLTB,CYP51A1,FDPS,FKBP1A,HMGCS1,HSD17B11,HSP90B1,HSPA5,JUN,MAL,MAT2A,NME2,Scd2,SPARCL1,SQLE,STMN1,TF,TUBA1A
MAPT	other	5.47e-13	ACTB,BCL3,C4A/C4B,CD63,CD9,CDKN1A,CFL2,CKB,CLTB,DCTN1,DYNLL2,EEF2,FKBP1A,FLNC,FOS,GPM6B,GPX4,GSTM5,HSPA5,HSPE1,Ifi27,JUN,LDHB,MAP1B,MAP6,MSN,Mt3,PAK3,PEA15,PEBP1,QDPR,S100A6,S100B,SLC1A2,SLC1A3,SLC4A2,STMN1,STRN,TUBA1A,TUBB3,TXN,YWHAZ
TGFB1	growth factor	7.7e-13	ADI1,AIF1L,ALDH2,ANXA2,APOE,ARC,BCL3,BIN1,BMP1,CADM1,CAMK2N1,CCDC85B,CDKN1A,CSF1,CST3,CTSB,DAAM1,DNAJA1,DOCK9,DYNLL1,EEF1A1,FABP5,FGFR2,FLNB,FNBP1,FOS,FOXJ1,FSCN1,FTH1,GADD45A,GATM,GPRC5B,GSN,HEXA,HSD17B10,HSPA5,HTRA1,IARS1,IDI1,IFRD1,IL33,JUN,JUNB,KLF9,LAMP2,LDHA,Ly6a (includes others),MALAT1,MAP1B,Masp1,MDM2,MSMO1,MSN,NDST1,NME2,PAK3,PARP3,PCOLCE2,PDGFA,PHGDH,PINK1,PPP2R2A,PSAT1,PTGDS,RASGRP3,R…
L-glutamic acid	chemical - endogenous mammalian	1.04e-12	ACTB,CDKN1A,FADS1,FDFT1,FOS,HEXA,HMGCS1,IDI1,JUN,JUNB,MAL,MAP1B,MSMO1,PER1,PTGDS,SCD,Scd2,SLC1A2,SLC1A3,SQLE,TF
KRAS	enzyme	8.54e-12	ALDOC,APLP2,CCP110,CDKN1A,CYP2J2,DCLK1,EEF1A1,ETV1,FOS,FTH1,GADD45A,GCLM,GLUL,GPM6B,GSN,GSTM3,HEXA,HSPA5,HSPE1,IL33,ITM2B,JUN,JUNB,KLF6,LAMP2,LBH,LDHA,Ly6a (includes others),MDM2,MID1IP1,MSN,NME2,ODC1,PDIA3,PEG3,PMP22,PTPRF,S100A6,SCD,SEC11C,SEMA4D,SERPINA3,SLC3A2,SORT1,SPARC,STAT3,TIMP2,TLE3,UNC5B,VMP1
ERBB2	kinase	2.98e-11	ACTB,ADIPOR2,ALDOC,ANXA2,APLP2,ATP1B3,BCL3,BMP1,CADM1,CAVIN3,CD9,CDC37L1,CDKN1A,CPD,CTSB,CYP2J2,CYP51A1,DAAM1,EMP3,EPS15,ETV1,FEZ2,FOS,FSCN1,GPM6B,HSD17B11,HTRA1,IDI1,JUN,JUNB,LAMP2,LDHA,MAN1A1,MAP1B,MDM2,MIF,NDST1,PEG3,PER1,PINK1,PTPRF,S100A6,SCG5,SERPINA3,SPARC,SPARCL1,SQLE,STAT3,Tmsb4x (includes others),TSC22D1,TUBA1A,TUBB4A,UNC5B,Wfdc18
dihydrotestosterone	chemical - endogenous mammalian	6.61e-11	ACTB,ADAMTS1,ADIPOR2,APOD,APOE,ASAP2,C1orf21,C4A/C4B,CD63,CDKN1A,DYNC1LI2,DYNLL1,ETV1,FBXO32,FOS,FTH1,GLUL,GPD1,GPX4,GSN,JUN,LDHA,LDLRAP1,MDM2,ME1,ODC1,PEA15,PER1,PHGDH,PHLDA1,PRUNE2,RAB3B,SCD,SLC1A3,SLC3A2,SORT1,SPARC,SQLE,TF,TIMP2,Tmsb4x (includes others)
dexamethasone	chemical drug	8.56e-11	ACTB,ADAM9,ADAMTS1,ALCAM,ALDH2,APOD,APOE,ATP1A1,BCL3,BMP1,CA2,CALR,Cd59a,CDKN1A,CEBPD,CPD,CPE,CSF1,CST3,CTSB,CYP2J2,CYP51A1,EEF1A1,EPAS1,FABP5,FBXO32,FLNB,FOS,FOXJ1,FTH1,GADD45A,GCLM,GLUL,GNG11,GSTM3,GSTM5,HHIP,HPCAL1,HSD17B11,HSD17B7,HSP90B1,HSPA5,IFRD1,IL33,JUN,JUNB,KLF6,KLF9,LDHA,LDHB,Ly6a (includes others),MAT2A,ME1,MID1IP1,MIF,MSRB1,MVK,MVP,NAT8B,NCOR2,NRTN,ODC1,PCDH9,PDGFA,PEBP1,PER1,PHLDA1…
elaidic acid	chemical - endogenous mammalian	9.98e-11	APOE,CD9,CYP51A1,FABP5,FADS1,FDFT1,FDPS,GPX4,HMGCS1,HSD17B7,IDI1,MVK,PCYT2,PHGDH,SCD,SQLE
IGF1	growth factor	1.53e-10	Abca8a,C4A/C4B,CDKN1A,CEBPD,CSF1,DCLK1,EPAS1,FBXO32,FOS,GADD45A,Gm21596/Hmgb1,GPD1,HBB,HSD17B11,HSPA5,HTRA1,JUN,JUNB,KLF6,KLK6,LDHA,Ly6a (includes others),MDM2,MIF,ODC1,PEBP1,PHLDA1,PPP1R14A,RTKN2,S100B,SCD,Scd2,SOCS3,SORT1,SPARCL1,SQLE,TF,TUBB3,ZCCHC24,ZNF365
kanamycin A	chemical drug	1.75e-10	ALCAM,APOD,BMP1,CD63,CD9,CSF1,CST3,CTSB,Dst,FOS,FTH1,JUNB,LAMP2,PTGDS,QDPR,SORT1,STAT3
CREB1	transcription regulator	1.76e-10	Abca8a,APOE,ARC,ATP1A1,CD9,CDH10,CDKN1A,CEBPD,CPD,CRIM1,CYP51A1,EDIL3,FGFR2,FOS,GADD45A,HMGCS1,HPCAL1,HSPA5,IDI1,JUN,JUNB,KCTD4,MAT2A,MSMO1,MVK,NAP1L5,NKX6-2,PER1,PIM3,SCD,SERINC5,SIK3,SLC16A1,SPOCK3,STAT3,STMN1,TAGLN2,TF,TXN
(-)-norephedrine	chemical drug	2.06e-10	CYP51A1,FDFT1,FDPS,HMGCS1,IDI1,MSMO1,MVK,SQLE
vancomycin	biologic drug	2.35e-10	ADAMTS1,ALCAM,ANXA2,APOD,BMP1,C4A/C4B,CD63,CD9,CSF1,CST3,CTSB,Dst,EMP3,FOS,FTH1,GSTM3,JUNB,LAMP2,Ly6a (includes others),PTGDS,QDPR,SCD,STAT3
methylprednisolone	chemical drug	3.42e-10	ANXA2,ASPA,ATP1A1,CD9,CDKN1A,CELA1,CST3,DYNLL1,ENPP2,EPN2,FABP5,FBXO32,FDFT1,FOS,GADD45A,GATM,GCLM,GPD1,HSD17B10,HSP90B1,JUN,KLF9,Ly6a (includes others),MDM2,ME1,MVK,NFIA,NUDT4,ODC1,PCYT2,PIM3,PSAT1,QDPR,SERPINA3,SERPINB1,SLC16A1,SLC39A1,SPARC,STAT3,TOB1,VMP1
TNF	cytokine	3.85e-10	1810058I24Rik,ACTB,ALCAM,ALDH2,APOE,ARC,ATP1A1,BCL3,C4A/C4B,CA2,CALR,CAVIN3,CDKN1A,CEBPD,CLDN11,CMIP,CSF1,CTSB,EDIL3,ENPP2,FABP5,FADS1,FBXO32,FDPS,FGFR2,FGFRL1,FNBP1,FOS,FSCN1,FTH1,GADD45A,GCLM,GPD1,GPRC5B,GPX4,GSTM2,HEPACAM,HEXA,HSD17B7,HSP90B1,HSPA5,IL33,JUN,JUNB,KCTD13,KLF6,LDHA,LRRC8C,MAT2A,MIF,MVP,NCOR2,ODC1,PDGFA,PHGDH,PHLDA1,PIM3,PLVAP,PTPN11,RCAN2,SCD,SERPINA3,SERPINB1,SERPIND1,SLC1A2,SLC…
PSEN1	peptidase	4.43e-10	ACTB,APOE,ARC,CD9,CFL2,CKB,CLTB,CYP51A1,DYNLL2,ENPP2,FKBP1A,FOS,GPM6B,HSPA5,HSPE1,MAP6,Mt3,PAK3,PEA15,PEBP1,PLVAP,PTPRF,QDPR,S100B,SLC1A2,SLC38A2,STMN1,TUBA1A,TUBB3,TXN,YWHAZ
MAP2K5	kinase	6.36e-10	ALDOC,CYP51A1,FDFT1,FDPS,FOS,HMGCS1,HSD17B7,IDI1,JUN,MSMO1,MVK,SQLE
arsenic trioxide	chemical drug	6.85e-10	ATP1B3,CALR,CDKN1A,CST3,CYP51A1,EPAS1,FADS1,FDFT1,FDPS,FTH1,GCLM,HMGCS1,HSP90B1,HSPA2,HSPA5,HSPE1,IDI1,IFRD1,ME1,MSMO1,MSN,PDIA3,PDIA6,PTPN11,SCD,SQLE,STAT3,TXNRD1
PTEN	phosphatase	6.96e-10	AGPAT4,BCL3,BMP1,CA2,CDKN1A,CDKN2D,CTSB,DYNC1LI2,EPAS1,FDFT1,FDPS,FGFR2,FOS,FTH1,GPM6B,HCN2,HMGCS1,HSD17B7,IDI1,IFRD1,JUN,KLF6,LAMP2,LDHB,MAL,MAT2A,MDM2,ME1,MYO6,Neat1,NME2,PHGDH,PINK1,PREX1,PTPRF,SCD,SOCS3,SOGA3,STAT3,SULF2,TMA16,Tmsb4x (includes others),Wfdc18
MYC	transcription regulator	7.75e-10	ACTB,ACTN4,ADAMTS1,ALCAM,BIN1,CAMK2N1,CD9,CDKN1A,CEBPD,CPD,CTNNA1,CTSB,EEF2,FABP5,FBXO32,FOS,FTH1,GADD45A,GCLM,GLUL,H3-3A/H3-3B,HSPE1,ITM2B,JUN,KLF6,KLK6,LAMP2,LDHA,LDHB,Ly6a (includes others),Macf1,MAT2A,MDM2,MIF,MSN,NDRG2,NME2,ODC1,OLIG1,PEG3,PMP22,Ppp1cc,PSAT1,RPS15,RPS21,S100A6,SCD,Scd2,SLC16A1,SLC3A2,SNRPN,SPARC,STAT3,STMN1,TAGLN2,TF,TIMP2,TOB1,TSPAN7,TXN,TXNRD1
methapyrilene	chemical drug	8.54e-10	ANXA2,APOE,CST3,CTSB,EEF1A1,ENPP2,GADD45A,GJB1,GRB14,HSPA5,IFRD1,ODC1,PPP2R2A,SCD,SLC3A2,STMN1,TXNRD1,YWHAZ
colistin	biologic drug	1.15e-09	ALCAM,APOD,BMP1,CD63,CD9,CSF1,CST3,CTSB,Dst,FOS,FTH1,JUNB,LAMP2,PTGDS,QDPR,STAT3
levodopa	chemical - endogenous mammalian	1.44e-09	ABCB8,ADD3,ARC,C4A/C4B,CD63,CTSB,DAAM1,DGKI,DIXDC1,FDPS,FOS,GPD1,HEXA,JUNB,KLF6,KLF9,LAMP2,LMNA,MAT2A,MSMO1,MSRB1,NAV1,NOL3,OPALIN,PCYT2,PDGFA,PER1,PIEZO2,Ppp1cc,PPP2R2A,PRICKLE1,REEP3,SCG5,SCRN1,SLC1A2,SLC38A2,SPOCK3,STRN,TMED10,TTYH1,VMP1
nitrofurantoin	chemical drug	2.41e-09	ACTB,ADAMTS1,ANXA2,APOE,C4A/C4B,CST3,CTSB,EEF1A1,GADD45A,GJB1,GSTM3,HMGCS1,HSPA5,IFRD1,ODC1,STMN1,TUBA1A,TXN,YWHAZ
JUN	transcription regulator	2.71e-09	ANXA2,APOE,BCL3,CDKN1A,CSF1,CYP2J2,DOCK9,EEF2,EPAS1,FLNC,FOS,FTH1,GADD45A,JUN,JUNB,LAMP2,LMNA,MAT2A,MDM2,PAK3,PEA15,PPP2R2A,PTGDS,RNF7,SCD,SLC38A2,SNRPN,SOCS3,SPARC,STMN1,SULF2,TF,Tmsb4x (includes others),TXN
Insulin	group	2.73e-09	ACTB,ADIPOR2,APOE,ATP1A1,CA14,CDKN1A,CEBPD,DYNLL1,ENPP2,EPAS1,FADS1,FBXO32,FDFT1,FOS,GPD1,GRB14,HMGCS1,HSP90B1,HSPA5,HSPE1,JUN,JUNB,LDHA,LDHB,ME1,MIF,ODC1,PER1,PLIN3,PTPN11,SCD,Scd2,SLC38A2,SOCS3,SORT1,SPARC,SQLE,STAT3,TF,TIMP2,Wfdc18
AGN194204	chemical drug	2.91e-09	ANXA2,ATP1A1,CA2,CDKN1A,CST3,CYP51A1,DENND5A,EMP3,FDFT1,FDPS,FNBP1,GADD45A,IDI1,IL33,KLF6,LMNA,MAN1A1,PHLDA1,RCAN2,SCD,Scd2,SLC3A2
MYCN	transcription regulator	3.06e-09	ACTB,ACTN4,ADAMTS1,ARPC1B,CDKN1A,CLDN11,CRIM1,EEF1A1,EEF2,FAU,FBXO32,FGFR2,JUNB,LDHA,MAT2A,MDM2,NME2,ODC1,OLIG1,PHGDH,RCAN2,RPS15,SLC16A1,SLC1A2,SLC38A2,SPARC,TIMP2
forskolin	chemical toxicant	3.2e-09	ACTB,ADAMTS1,ALDOC,ARC,BCL3,CALR,CCDC85B,CD9,CDKN1A,CEBPD,CSF1,FGFR2,FLNC,FOS,GADD45A,GPRC5B,GSTM5,H3-3A/H3-3B,HHIP,HSD17B7,HSPA2,JUN,JUNB,MAT2A,MDM2,MIF,MSMO1,NAP1L5,NOL3,ODC1,PER1,PIM3,PLIN3,PTPRF,SCD,SEMA6D,SIK3,SLC1A2,STAT3,TAGLN2,TLE3,TNFAIP6,TUBA1A
APP	other	3.66e-09	ACTB,ALDOC,APLP2,APOE,ARC,BIN1,C4A/C4B,CALR,CDKN1A,CFL2,CKB,CLTB,CSF1,CTSB,DYNLL2,ENPP2,EPAS1,FKBP1A,FOS,FTH1,GPM6B,GSTM3,HSPA5,HSPE1,JUN,JUNB,LDHA,LDHB,Ly6a (includes others),MAP1B,MAP6,Mt3,NENF,PAK3,PDGFA,PEA15,PEBP1,POU3F3,PTGDS,QDPR,S100B,SCG5,SLC1A2,SOCS3,STAT3,STMN1,TUBA1A,TUBB3,TXN,YWHAZ
D-glucose	chemical - endogenous mammalian	4.11e-09	ACTB,ALDOC,CALR,CDKN1A,CPD,CTSB,DYNLL1,ENPP2,FABP5,FBXO32,FOS,GLUL,GPD1,GSN,HSPA5,JUN,JUNB,LDHA,MAP1LC3A,MID1IP1,MIF,MSRB1,ODC1,PCSK1N,PDIA3,PDIA6,PIGA,PINK1,PLIN3,PPP1R14A,PPP2R2A,PTGDS,RAB3B,SCD,Scd2,SEMA6A,SLC1A3,SLC3A2,TAGLN2,TUBB3,TUBB4A,TXNRD1
SH3TC2	other	5.19e-09	CYP51A1,FDPS,GJB1,HMGCS1,HSD17B7,IDI1,MVK,PMP22,SQLE
metronidazole	chemical drug	6.17e-09	ALCAM,APOD,BMP1,CD63,CD9,CSF1,CST3,CTSB,Dst,FOS,FTH1,JUNB,LAMP2,PTGDS,QDPR,STAT3
hydrogen peroxide	chemical - endogenous mammalian	1.01e-08	ADAM9,ANXA2,CD63,CDKN1A,CSF1,CST3,CTSB,CYP51A1,EEF1A1,EID1,ENPP2,EPAS1,FBXO32,FDFT1,FDPS,FOS,FTH1,GADD45A,GCLM,GSTM3,HSPA5,JUN,MAP1LC3A,MDM2,MIF,MSMO1,NOL3,ODC1,PDIA3,SPARC,SQLE,STAT3,STMN1,TXN
INSIG1	other	1.22e-08	APOE,CYP51A1,FABP5,FADS1,FDFT1,FDPS,HMGCS1,HSPA5,IDI1,JUN,MVK,PCYT2,SCD,Scd2,SQLE
chloropromazine	chemical drug	1.25e-08	FDFT1,FDPS,FOS,HMGCS1,IDI1,MSMO1,MVK,SCD,SERPINA3,SQLE
HRAS	enzyme	1.71e-08	ACTB,ANXA2,BMP1,CDKN1A,CDKN2D,CEBPD,CRIM1,CSF1,CTSB,DIXDC1,FDFT1,FOS,GSN,HTRA1,Ifi27,JUN,JUNB,KLF6,LBH,MAN1A1,MDM2,MSMO1,MSRB1,NCOR2,NOL3,PDGFA,PREX1,PRXL2A,SASH1,SCD,Scd2,SERPINA3,SERPIND1,SOCS3,SPARC,SQLE,TMOD2,Tmsb4x (includes others),TSC22D1
IPMK	kinase	1.99e-08	ACTB,FLNC,FOS,JUN,JUNB,PER1,PMP22,TAGLN2
bromobenzene	chemical toxicant	2.33e-08	ACTN4,CDKN1A,FDFT1,FDPS,FOS,GADD45A,HMGCS1,HSPA5,JUN,MSMO1,TSC22D1,TUBA1A
SOD1	enzyme	2.82e-08	ACTB,ALDOC,APOE,ARC,ATP1A1,CACNB4,CKB,FOS,FTH1,GCLM,GSTM3,GSTM5,HCN2,HPCAL1,JUN,JUNB,MINK1,Mt3,SCG5,SLC1A2,STMN1,Tmsb4x (includes others),TUBB4A
OGA	enzyme	2.86e-08	ACTN4,ALDOC,APOE,Cd59a,CDKN1A,CPE,CREB5,DCLK1,FDFT1,FDPS,FLNB,FSCN1,GADD45A,GALNT6,GALNT7,GLUL,GSN,HMGCS1,JUN,MDM2,MSMO1,PLIN3,PLPP3,PTGDS,S100A6,Scd2,SOCS3,TIMP2,TUBA1A
PAX3-FOXO1	fusion gene/product	3.44e-08	ATP1A1,CADM1,CALR,CD63,CDKN1A,CDKN2D,CSF1,EDIL3,EEF2,FABP5,FDFT1,FGFR2,FLNC,HTRA1,Ly6a (includes others),MDM2,MVP,NME2,QDPR,SERPINB1,SLC16A1,TIMP2,YWHAZ
STAT5B	transcription regulator	5.05e-08	APOE,CA2,CD63,CD9,CDKN1A,FOS,GADD45A,GJB1,GLUL,GPD1,GSTM5,HEXA,JUN,KLF9,LDHB,Ly6a (includes others),MDM2,ME1,NOL3,RPS21,SCD,SOCS3,TF,TMEM176B,TNNI1,Wfdc18
lactacystin	chemical - protease inhibitor	5.2e-08	ACTB,ASAH2,ATP1A1,CD9,CDKN1A,FANCC,HBB,HSP90B1,HSPA5,IFRD1,MAP1B,MDM2,PEA15,PEBP1,SLC3A2,STMN1,TUBB4A,TXN,TXNRD1
ADRB	group	5.53e-08	CDKN1A,CYP51A1,ENDOD1,FDPS,FOS,GADD45A,GCLM,HMGCS1,HSD17B7,JUN,JUNB,LBH,MSMO1,PCYT2,SLC6A9,SLC9A3R2
PDGF BB	complex	6.07e-08	ADD3,ASAH2,BCL3,CDKN1A,CEBPD,CSF1,FOS,GADD45A,GLUL,HMGCS1,JUN,JUNB,KLF6,LMNA,MAT2A,ODC1,PDGFA,PHLDA1,SCD,Scd2,SERPINA3,SOCS3,STAT3,TOB1,UNC5B
TSC2	other	6.15e-08	ANXA2,ARC,BCL3,CDKN1A,EMP3,ENPP2,FOS,GSN,HSPA5,LDHB,METRN,PTPN11,RASSF4,S100A6,SCD,SOCS3,TMEM176B
progesterone	chemical - endogenous mammalian	7.53e-08	ACTB,ADAMTS1,AK3,APOD,APOE,BMP2K,CA2,CADM1,CDKN1A,CEBPD,CSF1,CST3,CTNNA1,ENPP2,EPAS1,FGFR2,FOS,FTH1,HSPA2,IL33,JUN,KLF9,LDHA,LDLRAD4,MDM2,ME1,NDRG2,NME2,PDGFA,PEG3,PLPP3,PMP22,PTGDS,S100A6,SCD,Scd2,SPSB1,STAT3
TCF3	transcription regulator	8.09e-08	AFDN,ALCAM,CA2,CDKN1A,CELA1,FGFR2,GADD45A,GLUL,HS3ST1,HSP90B1,Ifi27,JUN,KLF6,LDHA,LDLRAD4,Ly6a (includes others),MAL,MANF,MSMO1,PDIA6,RASSF4,SEC11C,SERINC5,SERPINB1,SLC12A2,SOCS3,TF,TUBB3
lipopolysaccharide	chemical drug	9.25e-08	1810058I24Rik,ACTN4,ALCAM,ALDH2,APOE,ARC,ARPC1B,ATP1A1,AY036118,BCL3,CALR,Cd59a,CD63,CD9,CDKN1A,CEBPD,CRIM1,CSF1,CST3,CTSB,EEF2,ENPP2,FABP5,FBXO32,FOS,FSCN1,FTH1,GADD45A,GCLM,GLRB,Gm21596/Hmgb1,GPD1,GSN,H3-3A/H3-3B,HSP90B1,HSPA5,HTRA1,IFRD1,IL33,JUN,JUNB,KCNJ10,KLF6,LDHA,Ly6a (includes others),MAGED1,MANF,MIF,MSN,MYH14,NKX6-2,NRTN,ODC1,PARP3,PCMTD1,PCOLCE2,PDGFA,PDIA3,PDIA6,PHLDA1,PLEKHA1,PTGDS,P…
IAPP	other	1.07e-07	CYP51A1,FDFT1,FOS,HMGCS1,IDI1,MSMO1,STAT3
SOX2	transcription regulator	1.18e-07	ARPC1B,CD9,CDKN1A,CLDN11,CYP2J2,DNM2,FOS,GAL3ST1,GJC3,GLTP,GSN,JUN,KLF6,Macf1,NKX6-2,OLIG1,OPALIN,PEG3,PSAT1,RND2,S100A1,SEMA5A,SEMA6A,SERINC5,SLC12A2,SLC44A1,TF,TNNI1,TTYH2,TUBB3,TXNRD1
AR	ligand-dependent nuclear receptor	1.21e-07	AK3,ARHGAP21,C4A/C4B,CCDC85B,CDC42SE2,CDKN1A,CHPT1,CLDN11,CMIP,Dst,EPAS1,ETV1,FABP5,FGFR2,GPD1,GSN,HSPA5,KCTD13,Ly6a (includes others),MSMO1,Mt3,ODC1,PCSK1N,PDGFA,PER1,PIGA,PIM3,PTGDS,PTPRF,SERPINA3,SHISA8,SLC3A2,STARD10,SULF2,TF,TIMP2,TMEM176B,TUBB3
SREBF1	transcription regulator	1.24e-07	ALDOC,CDKN1A,CEBPD,CYP51A1,FABP5,FADS1,FBXO32,FDFT1,FDPS,HMGCS1,HSPA5,IDI1,MSMO1,PMP22,PTGDS,SCD,Scd2,SERPINA3,SEZ6L2,SQLE,TF,TNNI1
RPTOR	other	1.73e-07	BCL3,CYP51A1,FDFT1,FDPS,HMGCS1,HSD17B7,IDI1,JUN,LDHA,MSMO1,MVK,OLIG1,PTPN11,SOCS3,SQLE
PRL	cytokine	1.8e-07	ACTB,ANXA2,CAMK2N1,CDKN1A,CEBPD,CPD,CST3,CTSB,FOS,HSD17B7,JUN,MAGED1,MSN,ODC1,PIM3,SERPINA3,SOCS3,SPARC,STAT3,TIMP2,Tmsb4x (includes others),Wfdc18
NFKBIA	transcription regulator	1.9e-07	BCL3,CDKN1A,CDKN2D,CEBPD,CSF1,CTNNA1,CTSB,ENPP2,FOS,FSCN1,GADD45A,Gm21596/Hmgb1,GSTM5,HSPA5,IL33,JUN,JUNB,Ly6a (includes others),MDM2,NDRG2,PDGFA,PEA15,SLC12A2,SLC1A2,SOCS3,TIMP2,TMEM176B,Tmsb4x (includes others),YWHAZ
GCLM	enzyme	1.94e-07	FOS,GCLM,JUN,JUNB
C4BP	complex	2.15e-07	CYP51A1,FDFT1,HMGCS1,IDI1,MSMO1
APOE	transporter	2.26e-07	ACTB,APOD,APOE,ARHGEF12,CALR,CSF1,CTSB,EPN2,FABP5,FOS,GLUL,GPX4,HPCAL1,HSP90B1,HSPA5,JUN,KCNJ10,PCDH9,PEA15,PHLDA1,PLPP3,SERPINA3,SLC16A1,SOCS3,STAT3
MFSD2A	transporter	2.28e-07	ALDOC,CYP51A1,FADS1,FDFT1,IDI1,SCD,Scd2
CTNNB1	transcription regulator	2.69e-07	ACTB,ACTN4,ALCAM,APOD,BMP1,CADM1,CDKN1A,CDKN2D,CNTFR,CTNNA1,CYP51A1,DIXDC1,EDIL3,ENPP2,ETV1,FOS,GJB1,GLUL,HHIP,HMGCS1,HSPE1,HTRA1,IDI1,JUN,LBH,LMNA,ME1,NAP1L5,NDRG2,OLIG1,PCDH9,PEG3,PLIN3,PMP22,RASSF4,RPS15,RPS21,SCD,SCRN1,SEMA5A,SEMA6A,SERPINA3,SLC12A2,SLC1A2,STAT3,TPRKB,TSC22D1
ATF4	transcription regulator	3.06e-07	APOE,CALR,CDKN1A,GADD45A,HSP90B1,HSPA5,IARS1,JUN,KLF9,MID1IP1,PEG3,PHGDH,PMP22,PSAT1,SLC38A2,SLC3A2,SLC6A9,STAT3
SCAP	other	3.19e-07	ALDOC,CYP51A1,FABP5,FDFT1,FDPS,HMGCS1,IDI1,MSMO1,MVK,SCD,Scd2,SQLE
IL3	cytokine	3.28e-07	ALDH2,CALR,CD63,CDKN1A,CSF1,EEF1A1,EMP3,FOS,GADD45A,HSP90B1,HSPA2,HSPA5,IL33,JUN,JUNB,KLF9,MDM2,ODC1,PHGDH,PTPN11,SERPINA3,SLC3A2,SOCS3,Wfdc18
PD98059	chemical - kinase inhibitor	3.36e-07	CA2,CDKN1A,CEBPD,CTSB,EEF1A1,EMP3,EPAS1,FOS,FTH1,GADD45A,HPCAL1,HSPA5,JUN,JUNB,LAMP2,LDHA,MAT2A,MDM2,MIF,ODC1,PDGFA,PER1,PHLDA1,SLC38A2,SLC3A2,SOCS3,SQLE,STAT3,TF,TIMP2,TNNI1,TSC22D1,TXN
FGF19	growth factor	3.61e-07	APOE,FABP5,FDPS,FOS,GADD45A,PEG3,PTGDS,SCD,Scd2,SERPINA3,SQLE,TNNI1
aflatoxin B1	chemical - endogenous non-mammalian	3.66e-07	CA2,CDKN1A,CELA1,FADS1,GCLM,GSTM3,IDI1,Ly6a (includes others),MAP1B,MDM2,NOL3,NPDC1,PHGDH,PHLDA3,PSAT1,SERPINB1,SORT1,SPARC,SQLE,STMN1,SULF2,TXNRD1
SREBF2	transcription regulator	4.09e-07	ALDOC,CDKN1A,CYP51A1,FABP5,FDFT1,FDPS,HMGCS1,IDI1,MSMO1,MVK,SCD,SQLE
acetaminophen	chemical drug	5.29e-07	ACTB,CDKN1A,GADD45A,GJB1,GLUL,HMGCS1,HSPA5,IFRD1,JUN,ME1,NDRG2,ODC1,SOCS3,TF,TUBA1A,TXN,YWHAZ
MYL2	other	6.56e-07	ACTN4,ANXA2,CALR,FLNB,FLNC,HSPA5,LMNA,PDIA3
sirolimus	chemical drug	7.39e-07	ACTB,ATP1A1,BCL3,CDKN1A,CSF1,EEF1A1,EEF2,FOS,FSCN1,FTH1,GPD1,H3-3A/H3-3B,HSP90B1,HSPA5,IDI1,JUN,JUNB,LDHA,LDHB,LMNA,MDM2,ODC1,RCAN2,RPS15,RPS21,SCD,SLC1A2,SLC3A2,SLC6A9,SOCS3,SQLE,STMN1,VMP1
AGT	growth factor	7.58e-07	ACTB,ADD3,ARHGEF12,ASAH2,ATP1A1,BMP1,C4A/C4B,CALR,CDKN1A,CELA1,CPE,CREB5,CRIM1,CYP2J2,DCLK1,ETV1,FDFT1,FNBP1,FOS,GSTM5,HMGCS1,IDI1,JUN,LAMP2,MAP1LC3A,MIF,MSMO1,MYO6,NAT8B,NAV1,NCALD,NCOR2,PDGFA,PREX1,PTGDS,SEMA4D,SEMA6A,SERPINA3,SOCS3,SPARC,TAGLN2,TUBB3,UNC5B
BCL6	transcription regulator	8.37e-07	ALCAM,BCL3,CDKN1A,CPD,CSF1,FTH1,GADD45A,GPX4,GSTM5,JUNB,KLF6,LBH,LDHB,LMNA,Ly6a (includes others),SOCS3,STAT3,TRIM2,VWA5A
FOS	transcription regulator	8.87e-07	APLP2,CA2,CADM1,CTSB,CYP2J2,EPAS1,FEZ2,FOS,FTH1,HSD17B10,HSP90B1,HSPA5,JUN,JUNB,KLF6,LAMP2,Macf1,MALAT1,MDM2,ODC1,PCYT2,PHLDA1,PPP2R2A,PTGDS,SCD,SEMA4D,SEMA6D,SOCS3,STMN1,SULF2,TXN,YWHAZ
cholesterol	chemical - endogenous mammalian	8.91e-07	APOE,CSF1,FABP5,FADS1,FDFT1,FDPS,HMGCS1,HSP90B1,HSPA5,IDI1,MANF,ME1,MSMO1,PCYT2,PSAT1,SCD,SLC1A3,SOCS3,SQLE
CSF1	cytokine	9.22e-07	APOE,CD9,CDKN1A,CSF1,CYP51A1,FDFT1,FDPS,FOS,HMGCS1,HSD17B7,HSP90B1,HSPA5,IDI1,JUN,JUNB,LDHA,MSMO1,MVK,SPARC,SQLE
FOXO4	transcription regulator	9.41e-07	CDKN1A,CYP51A1,FABP5,FDFT1,FLNB,GADD45A,HMGCS1,HSP90B1,HSPA5,IDI1,SCD,Scd2,SERPINB1
INSR	kinase	9.83e-07	ACTN4,ADIPOR2,ALDH2,ATP1A1,CDKN1A,CTSB,CYP51A1,FDFT1,FDPS,FLNC,FOS,GADD45A,HMGCS1,HSD17B10,IDI1,JUNB,KLF9,MDM2,MSMO1,MVK,PHLDA1,RNF13,SCD,SERPINB1,SEZ6L2,SLC44A1,SOCS3,SQLE,TNNI1,TSC22D1,TUBB3
mitomycin C	chemical drug	9.89e-07	CDKN1A,GADD45A,HSPA5,IRF2BPL,JUN,MALAT1,MDM2,PEG3,TULP4,VMP1
DMD	other	1e-06	APLP2,CDKN1A,CFL2,EEF1A1,FBXO32,FTH1,GATM,GPD1,LAMP2,Mt3,NDRG2,PLPP3,SERPINB1,SORT1,STARD10,Tmsb4x (includes others),TNNI1,TTLL7
CP-55940	chemical reagent	1.02e-06	ACTB,ALDOC,CSF1,GADD45A,JUN,JUNB,MDM2,YWHAZ
U0126	chemical - kinase inhibitor	1.06e-06	ARC,CDKN1A,CEBPD,EEF1A1,EEF2,ENPP2,ENPP4,ETV1,FAIM2,FGFR2,FOS,GSN,HSD17B7,HSPA5,IDI1,JUN,JUNB,LAMP2,MAT2A,MDM2,ME1,MICU1,PER1,PHLDA1,SCG5,SOCS3,STAT3,TF,TIMP2,TSC22D1,TXN
pirinixic acid	chemical toxicant	1.15e-06	ADIPOR2,ALDOC,ANXA2,APOE,CD63,CDKN1A,CTSB,CYP2J2,DYNLL1,FABP5,FADS1,FKBP1A,GADD45A,GLUL,GPD1,GSTM3,HMGCS1,HSD17B10,HSD17B11,HSPE1,JUNB,LDHB,PHLDA1,PLEKHB1,PTPRF,SCD,TXN
HDL-cholesterol	complex	1.26e-06	ALDH1L2,CYP51A1,DUSP15,FDFT1,HMGCS1,IDI1,MSMO1,SQLE
CNTF	cytokine	1.32e-06	ACTB,CEBPD,CNTFR,ENPP2,FOS,JUNB,SCD,SERPINA3,SLC16A1,SOCS3,STAT3
IFNG	cytokine	1.33e-06	ACTB,AIF1L,ARC,ATP1A1,BCL3,C4A/C4B,CD63,CDKN1A,CEBPD,CRIM1,CSF1,CTSB,EEF1A1,ENDOD1,FABP5,FGFRL1,FKBP1A,FOS,FTH1,GAL3ST1,GLUL,Gm21596/Hmgb1,GNG11,GPRC5B,HMGCS1,HSPA5,HTRA1,IDI1,IFRD1,JUN,JUNB,KLF6,LDHA,Ly6a (includes others),MAT2A,MDM2,MIF,MYO6,NCALD,ODC1,PDGFA,PEA15,PHGDH,PHLDA1,PIM3,PTPN11,SBNO2,SCG5,SLC12A2,SLC1A2,SLC1A3,SLC4A2,SOCS3,SORT1,SQLE,STAT3,Tmsb4x (includes others),TNFAIP6,TUBB3,UNC5B…
GLI1	transcription regulator	1.36e-06	ARC,CDKN1A,CFL2,CLMN,CSF1,CTSB,ENDOD1,FOS,HHIP,IL33,IRF2BPL,KLF6,KLF9,KLK6,LMNA,NDRG2,NPDC1,NUDT4,PCOLCE2,PDGFA,PRICKLE1,PTPRF,S100A6,SCD,SCG5,SLC1A3,SOCS3,TIMP2,TSC22D1,VMP1
MAPK7	kinase	1.49e-06	ADAMTS1,ALDOC,CYP51A1,FDPS,HMGCS1,HSD17B7,IDI1,JUN,MSMO1,MVK,SQLE
ATP7B	transporter	1.55e-06	CYP51A1,FABP5,FDFT1,FDPS,HMGCS1,IDI1,MSMO1,SQLE
medroxyprogesterone acetate	chemical drug	1.69e-06	ACTN4,ADAMTS1,ALDH2,ARHGEF12,ARPC1B,CDKN1A,CKB,CNTFR,CTNNA1,CTSB,ENHO,ENPP2,FLNB,FLNC,GLUL,GSN,HSP90B1,HTRA1,JUN,JUNB,LAMP2,LMNA,MDM2,ODC1,PRICKLE1,RALGDS,SCD,STAT3
carbon tetrachloride	chemical toxicant	1.79e-06	APOE,CDKN1A,CELA1,DCLK1,FKBP1A,FOS,GADD45A,GPX4,JUN,JUNB,ME1,NDRG2,ODC1,PDGFA,QDPR,S100A6,TF,TIMP2
EGR2	transcription regulator	1.83e-06	CDKN1A,CNTFR,CYP51A1,FOS,GJB1,HSPA5,JUN,PMP22,S100A1,SCD,SLC12A2,SLC16A1,SLC1A3,SOCS3,SQLE
methylselenic acid	chemical reagent	1.85e-06	ABCA5,ACTN4,ADAMTS1,ADD3,APOD,CADM1,CAMK2N1,CDKN1A,CDKN2D,DYNLL1,GADD45A,HSD17B11,HSP90B1,JUN,JUNB,MANF,MAP1B,PEG3,SCD
sodium arsenite	chemical drug	2e-06	CDKN1A,EPAS1,FOS,FTH1,GADD45A,GCLM,JUN,MAT2A,RND2,SOCS3
thioacetamide	chemical toxicant	2.08e-06	ADAMTS1,ADD3,ANXA2,C4A/C4B,CKB,EMP3,FOS,GATM,GNG11,GPD1,GSTM3,JUN,ODC1,PLPP3,PMP22,Scd2,SPARC,SPARCL1,TIMP2
NFYA	transcription regulator	2.13e-06	CALR,CDKN1A,FGFR2,FTH1,GADD45A,HSD17B7,HSPA5,JUN,JUNB,SCD,Scd2
UCP1	transporter	2.13e-06	CCDC136,EEF1A1,EML1,ENHO,FBXO32,GADD45A,GPX4,HSD17B7,MAP1LC3A,ODC1,PHGDH,PSAT1,SLC3A2,SLC6A9,TTLL7
1,2-dithiol-3-thione	chemical reagent	2.16e-06	ATP1A1,CELA1,DYNLL1,FTH1,GCLM,GSTM5,HSP90B1,LMNA,MSMO1,NAT8B,PDIA3,PDIA6,PSAT1,SERPINA3,SERPIND1,TXN,TXNRD1
25-hydroxycholesterol	chemical reagent	2.6e-06	APOD,FDFT1,FDPS,FOS,HMGCS1,HSPA5,JUN,JUNB,ODC1,SCD
TFRC	transporter	2.67e-06	ANXA2,CDKN1A,FOS,FTH1,GADD45A,HSPA5,JUN,LDHA,ME1,PHGDH,SULF2
Gm35986	other	2.82e-06	FDFT1,HMGCS1,IDI1,MVK
UDP-D-glucose	chemical - endogenous mammalian	2.82e-06	CALR,HSP90B1,HSPA5,PDIA3
erastin	chemical drug	2.84e-06	CDKN1A,FTH1,GCLM,GPX4,LAMP2
NFE2L2	transcription regulator	2.85e-06	ATP1A1,CDKN1A,CELA1,DYNLL1,EPAS1,FTH1,GCLM,GPX4,GSTM5,HSP90B1,IFRD1,LAMP2,LMNA,MAP1LC3A,ME1,MSMO1,NAT8B,PDIA3,PDIA6,PHGDH,PSAT1,SERPINA3,SERPIND1,SLC6A9,SOCS3,TXN,TXNRD1
WT1	transcription regulator	2.94e-06	APLP2,CDKN1A,CSF1,DESI1,FDFT1,FDPS,GSN,HSP90B1,IDI1,ITM2B,JUNB,MDM2,ODC1,PDGFA,PHLDA1,Scd2,SQLE,TMA16,TSC22D1
BDNF	growth factor	3.02e-06	ANXA2,ARC,CDKN1A,DCTN1,EEF2,FLNB,FOS,FSCN1,GLUL,GRB14,HSPA2,HSPA5,IFRD1,JUN,KIF21B,MALAT1,MAP1B,MYO6,SPARC,Tmsb4x (includes others),TUBA1A,TUBB3
glutamine	chemical - endogenous mammalian	3.26e-06	ACTB,CDKN1A,FABP5,FOS,GADD45A,GPX4,HSPA5,JUN,JUNB,PPP2R2A,SLC16A1,TUBB4A
sulindac sulfide	chemical drug	3.35e-06	ARPC1B,CDKN1A,DYNLL1,GADD45A,HSPA5,IFRD1,LDHA,MSMO1,PPP2R2A,STAT3
PPARA	ligand-dependent nuclear receptor	3.47e-06	ALDH2,ANXA2,APOE,CD63,CDKN1A,CEBPD,CYP51A1,DYNLL1,FABP5,FADS1,FDFT1,FDPS,FOS,GLUL,GPD1,GSTM3,HMGCS1,HSD17B10,HSD17B11,IDI1,MAT2A,MSMO1,MVK,PHLDA1,SCD,SQLE,TXN
ADCYAP1	other	3.5e-06	ADD3,CEBPD,EDIL3,ENPP2,FGFR2,FOS,GALNT7,GCLM,MAN1A1,SERPINA3,SERPINB1,SLC1A2,SLC1A3,SOCS3,SPARC,TSC22D1,TTYH1,TXNRD1
IL5	cytokine	3.91e-06	AK3,ALDOC,ANXA2,BCL3,CD63,CD9,CDKN1A,GADD45A,GCLM,HSP90B1,HSPA5,IDI1,LRRC8C,MANF,MAT2A,PDIA6,PMP22,PSAT1,S100A6,Scd2
Collagen(s)	complex	3.96e-06	ACTB,BCL3,C4A/C4B,Cd59a,CD63,IARS1,LAMP2,PSAT1
ATP2B2	transporter	3.96e-06	CALR,CDKN1A,CLIP3,FLNC,GADD45A,HSPA5,KLK6,SERPINA3
ESR1	ligand-dependent nuclear receptor	4.12e-06	ADD3,ALCAM,APOE,BIN1,CA2,CCDC85B,CCP110,CDC42SE2,CDKN1A,CEBPD,CFL2,CKB,CPE,CRIM1,CTSB,DNM2,DYNC1LI2,EML1,ENPP2,FGFR2,FIS1,FOS,GALNT7,GJB1,GSN,HSD17B7,HSP90B1,HSPA2,HTRA1,IFRD1,JUN,JUNB,KCTD13,MAN1A1,MAP1B,MDM2,MYO6,NENF,PRXL2A,PSAT1,PTGDS,S100B,SCD,Scd2,SLC16A1,SLC38A2,SLC3A2,SLC44A1,STAT3,THBS3,TIMP2,TMED10,Tmsb4x (includes others),TNFAIP6,TOB1,TSPAN9
homocysteine	chemical - endogenous mammalian	4.35e-06	ANXA2,CDKN1A,EEF1A1,FADS1,FDPS,GADD45A,HSPA5,IDI1,MSMO1,PHLDA1,SCD,SOCS3
CTNNBIP1	other	4.54e-06	CDKN1A,CYP51A1,HMGCS1,IDI1,TUBB3
GABA	chemical - endogenous mammalian	4.59e-06	ACTB,ADI1,APOE,ATP1A1,CD63,CHPT1,CYP2J2,DAAM1,DNAJA1,EEF1A1,FOS,GCLM,HEXA,HSD17B7,HSPA5,LDHA,MAGED1,NME2,PDIA3,PDIA6,PRICKLE1,RPS21,SLC12A2,Tmsb4x (includes others),TOB1
ursolic acid	chemical drug	4.84e-06	CDKN1A,CLDN11,ENPP6,FOS,KLK6,MAL,SLC38A2,SLC6A9,STAT3,TUBB4A
tert-butyl-hydroquinone	chemical reagent	5.11e-06	FOS,FTH1,GADD45A,GCLM,GSTM3,GSTM5,HSPA5,JUN,JUNB,ME1,TXNRD1
propylthiouracil	chemical drug	5.22e-06	ADSS1,BMP1,CELA1,CPE,EMP3,FADS1,GLUL,GSN,JUN,Ly6a (includes others),MAP6,PCOLCE2,PHLDA1,SERPINB1,SLC1A2,TMEM176B,TTYH1
PRKAA2	kinase	5.31e-06	CA2,CDKN1A,FGFR2,HSPA5,LDHA,Ly6a (includes others),NAP1L5,NDRG2,PARP3,PTPN11,SLC16A1,SOCS3,TTYH1
ezetimibe	chemical drug	5.77e-06	CYP51A1,FDFT1,FDPS,HMGCS1,IDI1,MVK,SCD
tamoxifen	chemical drug	5.92e-06	CA2,CDKN1A,CEBPD,CPE,DNAJA1,FADS1,FLOT1,FOS,HMGCS1,HSP90B1,JUN,JUNB,MDM2,MIF,PHGDH,SCD,Scd2,SERPINA3,SLC1A2,TSPAN9,TXN
MPZ	other	6.29e-06	FDFT1,HMGCS1,HSPA5,JUN,PMP22,SQLE
AKT1	kinase	6.49e-06	CDKN1A,CEBPD,CST3,FABP5,FBXO32,FOS,GATM,GCLM,GSTM5,HMGCS1,LDHB,MDM2,ME1,MSMO1,PHLDA1,SCD,SEMA6D,SLC3A2,SORT1,UNC5B
testosterone	chemical - endogenous mammalian	8.62e-06	Abca8a,BCL3,CDKN1A,CYP51A1,FBXO32,FGFR2,FOS,GADD45A,GPX4,HSPA5,IL33,JUN,MAL,NOL3,ODC1,PMP22,SLC6A9,STAT3,TF,TMEM144,TUBB3,TXNRD1,YWHAZ
Manf	other	9.28e-06	HSP90B1,HSPA5,PDIA6
acetic acid	chemical - endogenous mammalian	9.88e-06	ATP1A1,CDKN2D,CTSB,DYNLL1,FLNC,FOS,Gm21596/Hmgb1,GSN,HSPE1,JUN,JUNB,MIF,QDPR,SLC38A2,SPARC,TST
isoquercitrin	chemical drug	1.02e-05	CYP51A1,FDFT1,FDPS,MSMO1,SQLE
bucladesine	chemical toxicant	1.08e-05	ADAMTS1,APOE,CDKN1A,DNM2,FOS,GLUL,HHIP,HS3ST1,JUN,JUNB,KCTD3,MAT2A,NAP1L5,ODC1,PLIN3,S100B,SEMA6D,SLC1A2,SLC9A3R2,SOCS3,TF,TIMP2
PML	transcription regulator	1.11e-05	APOE,CDKN1A,CPE,GADD45A,GCLM,HBB,HMGCS1,HSD17B7,IDI1,ME1,SCD,STMN1,TXN,TXNRD1
KAT2A	enzyme	1.15e-05	ACTN4,ADAMTS1,CLDN11,FABP5,FBXO32,HSPA5,JUN,JUNB,LDHA,PDGFA,RCAN2,SLC16A1
mir-223	microRNA	1.17e-05	ALCAM,CSF1,GSTM5,HMGCS1,Ly6a (includes others),MSMO1,NDRG2,NFIA,S100A6,SLC39A1,STAT3,STMN1,TOB1
inosine	chemical - endogenous mammalian	1.22e-05	ALCAM,ANXA2,ARPC1B,C4A/C4B,CD63,EMP3,SERPINB1,TUBA1A
TO-901317	chemical reagent	1.31e-05	ABCA5,ADIPOR2,ALDH2,APOD,APOE,FABP5,FADS1,FDFT1,FDPS,GPD1,GSTM5,HSD17B11,MID1IP1,PTGDS,SCD,Scd2,SERPINA3
pitavastatin	chemical drug	1.36e-05	CYP51A1,FDFT1,FDPS,HMGCS1,IDI1,SQLE
PMP22	other	1.46e-05	APOE,EMP3,FLOT1,JUN,PMP22
mannose	chemical - endogenous mammalian	1.46e-05	FOS,GPD1,HSP90B1,HSPA5,PDIA3
calcitriol	chemical drug	1.69e-05	ANXA2,BCL3,CA2,CDKN1A,CEBPD,CLMN,CSF1,FDPS,FIS1,FOS,FTH1,GADD45A,GPX4,JUN,KLK6,LBH,LDHA,Ly6a (includes others),MAL,ODC1,PDGFA,PINK1,SERPINB1,SLC16A1,SOCS3,STAT3,STMN1,TAGLN2,TF,TIMP2,TXN
amino acids	chemical - endogenous mammalian	1.72e-05	ACTB,FOS,JUN,JUNB,ODC1,SLC38A2
tanespimycin	chemical drug	1.72e-05	CDKN1A,FDFT1,HMGCS1,HSP90B1,HSPA5,IARS1,JUN,LDHA,MIF,SCD,SLC1A2,STAT3
potassium chloride	chemical drug	1.77e-05	ATP1A1,CALR,FGFR2,FOS,HSP90B1,HSPA5,JUN,ODC1,PDIA3,PIM3,UNC5B
androgen	chemical drug	1.78e-05	ADI1,APOD,C4A/C4B,CA2,CALR,CTSB,EPS15,FGFR2,FOS,GSN,JUN,PTPRA,STAT3,VMP1
CFTR	ion channel	1.79e-05	FADS1,FDFT1,FDPS,HSD17B11,IDI1,SCD,Scd2,SOCS3,SQLE,Tmsb4x (includes others)
Growth hormone	group	1.81e-05	ACTB,APOE,CEBPD,FDPS,FOS,FTH1,GSTM5,HBB,JUN,JUNB,NDRG2,S100B,SOCS3,TF,TSC22D1,TUBA1A,YWHAZ
Lh	complex	1.91e-05	ACTB,ADAMTS1,DUSP3,EEF1A1,EEF2,FGFR2,FLNC,FOS,GPRC5B,HSD17B7,JUN,JUNB,MSMO1,NOL3,PER1,PIM3,PLIN3,PTPRF,RPS15,TNFAIP6,TUBA1A
uranyl nitrate	chemical toxicant	1.93e-05	CST3,EEF2,FAU,LAMP2,NME2,ODC1,PEBP1,PIM3,STARD10,TAGLN2,YWHAZ
diclofenac	chemical drug	1.98e-05	CDKN1A,FOS,JUN,KLF9,LBH,LDHA,MID1IP1,PSAT1,SLC16A1,SLC38A2
GnRH-A	chemical reagent	1.98e-05	CDKN1A,FANCC,FOS,JUN,JUNB,KLF6,MVK,PER1,PTGDS
8-bromo-cAMP	chemical reagent	2.04e-05	ACTN4,ALDH2,ARHGEF12,ARPC1B,CDKN1A,CKB,CLDN11,CNTFR,CTNNA1,CTSB,ENHO,FLNB,FLNC,FOS,GLUL,GSN,HSP90B1,JUN,LAMP2,MAT2A,MDM2,ODC1,PRICKLE1,RALGDS,SLC1A2,STAT3,TIMP2
STK11	kinase	2.15e-05	ALCAM,ATP6V0E1,CDKN1A,FGFR2,GADD45A,HHIP,IL33,JUNB,LDHA,Mt3,NAP1L5,NME2,PHGDH,PSAT1,RND2,SPARCL1,STARD10,TTYH1,TXNRD1
MAPK9	kinase	2.16e-05	BMP1,CDKN1A,EPAS1,FOS,GADD45A,HMGCS1,JUN,JUNB,KLF6,LMNA,MIF,NME2,PDIA3,SCD
phorbol esters	chemical - other	2.18e-05	FGFR2,FOS,JUN,JUNB,ODC1,PDGFA,PTGDS,SLC12A2,SLC1A2,TXN
plicamycin	chemical drug	2.29e-05	ABCB8,CDKN1A,GLTP,GPD1,MDM2,MIF,MYH14,OLFM1,RASL11B,SOCS3,STARD10
PTH	other	2.3e-05	ADAMTS1,ADD3,CDKN1A,CSF1,FOS,HSPA5,IL33,JUN,LMNA,NDRG2,ODC1,PDGFA,SOCS3,SORT1
atorvastatin	chemical drug	2.34e-05	APOE,CYP51A1,FDFT1,FDPS,FOS,HBB,HMGCS1,HSD17B7,IDI1,JUN,JUNB,MAP1LC3A,MSMO1,MVK,S100B,SQLE
F2	peptidase	2.39e-05	BCL3,CALR,CD63,CDKN1A,DAAM1,FOS,JUN,JUNB,KLF6,LAMP2,LBH,MIF,PDGFA,RHOJ,S100B,TAGLN2,TIMP2,TUBB3
mifepristone	chemical drug	2.6e-05	APOE,CA2,CDKN1A,CEBPD,CTNNA1,FDFT1,FOS,FTH1,HSPA5,JUN,JUNB,Ly6a (includes others),MDM2,NCOR2,NME2,NRTN,PEPD,S100A6,SLC1A2,TNFAIP6
PGR	ligand-dependent nuclear receptor	2.71e-05	ADAMTS1,AK3,CDKN1A,CEBPD,DYNLL1,EPAS1,FOS,GLUL,GSTM3,HPCAL1,HSPA2,KLF9,LDLRAD4,MAT2A,MVP,PDGFA,S100A6,SIK3,STAT3
JAK1	kinase	2.76e-05	BCL3,CDKN1A,ENPP2,FOS,JUNB,SLC1A3,SOCS3,STAT3,TF
FGF2	growth factor	2.84e-05	ARC,CDKN1A,CSF1,ENPP2,EPAS1,ETV1,FGFR2,FOS,FTH1,GADD45A,Gm21596/Hmgb1,JUN,JUNB,LMNA,MDM2,MIF,ODC1,PDGFA,SCD,SEMA6D,SOCS3,SPARC,TF,Tmsb4x (includes others),TUBB3,YWHAZ
desmopressin	biologic drug	2.9e-05	ACTB,ADD3,ATP1A1,FOS,H3-3A/H3-3B,LDHB,LMNA,NDRG2,SORT1,YWHAZ
POR	enzyme	3.14e-05	CYP51A1,FDFT1,FDPS,GSTM5,HMGCS1,HSD17B10,HSD17B11,IDI1,MSMO1,MVK,SCD,Scd2,SERPINA3,SQLE
CD 437	chemical drug	3.17e-05	CDKN1A,DNAJA1,EEF2,FOS,FSCN1,FTH1,GADD45A,ITM2B,JUN,ODC1,PDIA3,RPS15,TUBA1A,TXN,YWHAZ
L-triiodothyronine	chemical - endogenous mammalian	3.22e-05	ACTB,ATP1A1,BCL3,C4A/C4B,CDKN1A,CST3,ENPP2,EPAS1,FOS,HCN2,HSD17B7,KCNJ10,KLF9,LMNA,ME1,MMD2,MSMO1,NCOR2,ODC1,PER1,PSAT1,PTGDS,RCAN2,SCD,Scd2,SQLE,TF
HOXA10	transcription regulator	3.55e-05	ACTB,APOE,CDKN1A,ENPP2,KLF9,MAP1B,ME1,MSN,NDRG2,PEG3,PHGDH,S100B,SCD,Scd2
ESR2	ligand-dependent nuclear receptor	3.6e-05	ADAMTS1,APOE,BIN1,CA2,CDKN1A,CEBPD,CLDN11,CRIM1,CSF1,EMP3,ENPP2,ETV1,FDPS,FOS,FSCN1,GALNT7,GJB1,HMGCS1,HSD17B7,HSPA2,IARS1,JUNB,LIMCH1,LMNA,NDRG2,ODC1,PDGFA,PSAT1,PTGDS,SOCS3,STMN1,TIMP2,TSC22D1
Sapk	group	3.65e-05	FBXO32,FOS,GADD45A
GCLC	enzyme	3.65e-05	FOS,JUN,JUNB
LY294002	chemical - kinase inhibitor	3.66e-05	ADAMTS1,ADIPOR2,APOE,CDKN1A,CDKN2D,CST3,EDIL3,EPAS1,FDFT1,FEZ2,FOS,GPD1,GSTM3,HMGCS1,HSPA5,IDI1,JUN,JUNB,LMNA,MAT2A,MDM2,ME1,PHLDA1,PLPP3,SCD,SOCS3,SQLE
CBR-470-1	chemical - kinase inhibitor	3.69e-05	GCLM,ME1,TXN,TXNRD1
valproic acid	chemical drug	3.7e-05	Abca8a,Bmyc,CALR,CDKN1A,CHPT1,CTSB,CYP51A1,FDFT1,FDPS,FNBP1,FSCN1,GCLM,GLUL,HMGCS1,HSPA5,IDI1,JUN,MSMO1,MVK,PDIA6,SCD,SLC1A2,SQLE,STAT3,TUBB3
Creb	group	3.8e-05	CDH10,CDKN1A,CEBPD,CLMN,CTSB,CYP51A1,DYNC1LI2,FLNB,FOS,FSCN1,GSTM3,JUN,JUNB,MALAT1,MAT2A,MIF,PER1,PLIN3,STMN1,TF
CREBBP	transcription regulator	3.92e-05	CA2,CDKN1A,CKB,CLOCK,CRIM1,CSF1,EVI2A,FDPS,FNBP1,FOS,HBB,HMGCS1,JUN,KLHL4,MDM2,PLEKHA1,PTPRF,SERPINA3,SLC1A2,SOCS3,SPSB1,TULP4
SOX4	transcription regulator	3.96e-05	AIF1L,CTNNA1,Dst,EVI2A,FOS,Ly6a (includes others),MAGED1,NAV1,PLEKHA1,PRXL2A,SNX10,SORT1,TMEM176B,Tmsb4x (includes others),TUBA1A
IL1B	cytokine	4.07e-05	ADAMTS1,APOE,ARC,ASAH2,ATP1A1,BCL3,CDKN1A,CEBPD,CSF1,CTSB,ENPP2,EPAS1,ETV1,FABP5,FGFR2,FGFRL1,FOS,GADD45A,HEXA,HSPA5,IFRD1,IL33,JUN,JUNB,LDHA,MIF,ODC1,PHLDA1,PIM3,PPP1R14A,PTGDS,S100A6,S100B,SERPINA3,SLC1A2,SLC1A3,SOCS3,SPARC,STAT3,TIMP2,TMEM176B,TNFAIP6,TOB1
selenium	chemical drug	4.8e-05	CDKN1A,GPX4,HSPA5,MSRB1,STAT3,TXNRD1
lysophosphatidylcholine	chemical - other	5.14e-05	CYP51A1,FABP5,FDFT1,HMGCS1,JUN,MSMO1,MVK,SCD,SQLE
PRKAG3	other	5.26e-05	CTNNA1,EID1,HSPA5,JPH1,JUNB,MAT2A,MID1IP1,ODC1,PEG3,PHLDA3,PLIN3,Scd2,TPPP3
CDK19	kinase	5.52e-05	ALDOC,CDKN1A,FDFT1,GADD45A,HMGCS1,JUN,MDM2,MVK,PDGFA,PHLDA3,TSC22D1
PPP3CA	phosphatase	5.66e-05	CA2,CD9,CDKN1A,LAMP2,PLPP3,PMP22,S100B,TF,TNNI1
rosuvastatin	chemical drug	5.77e-05	CYP51A1,FDFT1,FDPS,HMGCS1,IDI1,MVK
MKNK1	kinase	5.89e-05	ANXA2,DCTN1,FLNB,FOS,HSPA2,IFRD1,KIF21B,MAP1B,MYO6,SPARC
ADRA1B	G-protein coupled receptor	6.12e-05	ARC,CDKN1A,CEBPD,FABP5,FOS,JUN,Scd2
ADRA1D	G-protein coupled receptor	6.12e-05	ARC,CEBPD,FABP5,FOS,JUN,Scd2,STAT3
tretinoin	chemical - endogenous mammalian	6.66e-05	ADD3,AFDN,ANXA2,APOD,APOE,ATP1B3,BCL3,CA2,CALR,CAVIN3,Cd59a,CD63,CD9,CDKN1A,CDKN2D,CLDN11,CPE,CTSB,DYNLL1,EEF1A1,EMP3,ENPP2,ETV1,FABP5,FOS,GJB1,HS3ST1,HSD17B11,HSPA2,ITM2B,JUN,KLF9,LAMP2,Ly6a (includes others),MAP1B,MDM2,NME2,ODC1,OLIG1,PHLDA1,PLEKHB1,POU3F3,PTGDS,PTPN11,RTKN2,S100B,SCD,SLC12A2,SLC16A1,SLC38A2,SPARC,STARD10,STAT3,TF,TNFAIP6,TOB1,TUBB3,VMP1,Wfdc18,YWHAZ
PRKAA1	kinase	6.73e-05	CA2,CDKN1A,FGFR2,HSPA5,LDHA,Ly6a (includes others),NAP1L5,NDRG2,PARP3,PTPN11,SLC16A1,SOCS3,TTYH1
NR3C2	ligand-dependent nuclear receptor	6.8e-05	ADAMTS1,APOE,FKBP1A,JUNB,KCNJ10,KLF9,MSRB1,NDRG2,NFIA,PTGDS,SERPINA3,TUBB3
EGFR	kinase	7.12e-05	ACTB,APLP2,CD63,CDKN1A,CST3,EPS15,FOS,GADD45A,GPM6B,HSP90B1,HSPA5,HSPE1,IL33,JUN,JUNB,ODC1,PTPRF,SEMA4D,SERPINA3,SOCS3,STAT3,TNFAIP6,TPST1,TUBB4A,UNC5B
cycloheximide	chemical reagent	7.32e-05	ACTB,BMP1,CALR,CDKN1A,CDKN2D,CEBPD,CSF1,EEF1A1,FOS,GADD45A,GCLM,HEXA,JUN,JUNB,LDHA,PDGFA,PTGDS,SCD,SOCS3,TNFAIP6,TOB1
OSM	cytokine	7.4e-05	ADAMTS1,ANXA2,ARHGEF12,BCL3,CDKN1A,CEBPD,DCTN1,DENND5A,EMP3,FOS,GLUL,HSPA2,HSPA5,IL33,JUN,JUNB,LDLRAD4,PDGFA,PEPD,PTPN11,SBNO2,SERPINA3,SERPINB1,SLC16A1,SOCS3,STAT3,TUBA1A
NRG1	growth factor	7.43e-05	BIN1,CDKN1A,CRIM1,EEF1A1,FABP5,FOS,FSCN1,IDI1,JUN,JUNB,NCOR2,PDGFA,PHGDH,PMP22,S100B,STMN1,TF
CG	complex	7.67e-05	ACTB,ADAMTS1,C4A/C4B,CADM1,CDKN1A,CEBPD,CLDN11,CSF1,ENPP2,EPAS1,ETV1,FABP5,FOS,HSD17B7,IL33,JUN,JUNB,LIMCH1,MVK,PHLDA1,PLPP3,PPP1R14A,S100A6,TNFAIP6
KIF3A	enzyme	7.93e-05	CDKN1A,CYP51A1,FDPS,HMGCS1,IDI1
PPARGC1A	transcription regulator	8.2e-05	ADAMTS1,APOD,CDKN1A,CEBPD,EPAS1,FBXO32,FDPS,FOS,LDHA,LDHB,MAL,ME1,MSMO1,ODC1,PDGFA,SCD,SEMA6A,SERPINA3,SOCS3,SPARCL1,STAT3,TIMP2,TNNI1
FOSL1	transcription regulator	8.25e-05	CYP2J2,DOCK9,FOS,JUN,JUNB,MAP1B,SEMA6D,SPARC,TF
putrescine	chemical - endogenous mammalian	8.4e-05	CDKN1A,FOS,JUN,MAT2A
halofuginone	chemical drug	8.81e-05	ADD3,C4A/C4B,CKB,GATM,GNG11,IL33,PLPP3,PMP22,Scd2,SPARC,SPARCL1,TIMP2
MAF	transcription regulator	8.9e-05	CYP51A1,FDFT1,GCLM,IDI1,S100B,SCG5,SQLE,TXN
Ngf	group	8.9e-05	ANXA2,CDKN1A,FOS,JUN,MAP6,ODC1,TTLL7,TUBB3
IL4	cytokine	8.9e-05	ACTB,AGPAT4,ALDH2,ALDOC,ANXA2,APOE,ARC,BCL3,BIN1,CA2,CDKN1A,CKB,CSF1,CTNNA1,DCTN1,ENHO,EPAS1,FADS1,FLNB,FOS,FSCN1,GATM,GPM6B,GPX4,IL33,JUN,JUNB,KLF6,LAMP2,LDHA,LRRC8C,Ly6a (includes others),MAL,MVK,ODC1,PMP22,PREX1,RASGRP3,RASSF4,Scd2,SEMA4D,SLC39A1,SOCS3,TIMP2,TMEM176B,TNFAIP6
SMARCA4	transcription regulator	8.95e-05	ACTN4,ALDH2,BIN1,CA14,CCDC85B,CD63,CDKN1A,CDKN2D,CSF1,CTSB,EMP3,FGFR2,FLNB,FOS,GADD45A,HBB,HHIP,HS3ST1,JUN,LMNA,MAP1B,NCALD,NECTIN1,PLPP3,S100A6,SCG5,STARD10,TIMP2,TXNRD1
palbociclib	chemical drug	9.12e-05	CDKN1A,GADD45A,JUN,JUNB,PER1,S100B,SOCS3
IL1A	cytokine	9.15e-05	ADAMTS1,APOD,BCL3,C4A/C4B,CA2,CDKN1A,CSF1,FOS,FTH1,JUN,JUNB,LDHA,PDGFA,SERPINA3,SPARC,STAT3
SMARCA5	transcription regulator	9.17e-05	CDKN1A,GPRC5B,Ly6a (includes others),MAST4,PHLDA1,PHLDA3,Ptms,SERPINB1,SNX10,TMEM176B,TUBB3
AHR	ligand-dependent nuclear receptor	9.37e-05	ADIPOR2,ALDH2,CAMK2N1,CDKN1A,CDKN2D,CELA1,ENHO,FGFR2,FOS,GADD45A,Gm21596/Hmgb1,GSTM5,HSPA5,JUN,JUNB,LDHA,MMD2,PMP22,SCD,SOCS3,STAT3,TIMP2,TXN
THRA	ligand-dependent nuclear receptor	9.39e-05	CDKN1A,CDKN2D,CTSB,DOCK9,FOS,HCN2,HEPACAM,JUN,KCNJ10,KLF9,LAMP2,RCAN2
5-azacytidine	chemical drug	9.58e-05	ANXA2,CALR,CDKN1A,CTNNA1,FANCC,GADD45A,HSP90B1,HSPA5,KLF6,LDHB,Ly6a (includes others),SLC3A2,SOCS3
Ige	complex	9.95e-05	ADAMTSL4,BCL3,CDKN1A,DUSP3,GSN,IARS1,IL33,JUNB,MIF,PDGFA,PEA15,PEBP1,PTPRF,RALGDS,SCD,SERPINB1,SOCS3,TPPP3,VMP1
FGF4	growth factor	9.96e-05	CDKN1A,FOS,HMGCS1,SCD,Scd2
Sos	group	0.000103	APLP2,CA2,CADM1,FOS,HSD17B10,KLF6,Macf1,ODC1,PHLDA1,SCD,SEMA4D,SEMA6D,STMN1,YWHAZ
ADRA1A	G-protein coupled receptor	0.000104	ARC,CEBPD,FABP5,FOS,JUN,Scd2,STAT3
miR-30c-5p (and other miRNAs w/seed GUAAACA)	mature microRNA	0.000106	Dst,GALNT7,IFRD1,JUN,LRRC8C,MAT2A,PDGFA,SLC38A2,SLC9A3R2,SPARC,STRN,TMED10
SMARCB1	transcription regulator	0.000109	ADD3,C4A/C4B,CDKN1A,CSF1,FGFR2,FOS,GJB1,GSN,KLHL4,MDM2,RAB3B,S100A1,SPARC,STAT3
doxorubicin	chemical drug	0.00011	ABCB8,ADAMTS1,ANXA2,C4A/C4B,CA2,CDKN1A,CTSB,EEF1A1,EMP3,FOS,FTH1,GADD45A,GSTM3,JUN,MDM2,MVP,MYO6,NOL3,ODC1,PTGDS,STAT3,STMN1,TXN
EGF	growth factor	0.000111	ADAMTS1,ALCAM,ARC,CDKN1A,CEBPD,EEF1A1,EPAS1,EPS15,FOS,FOXJ1,GADD45A,GAL3ST1,HMGCS1,IDI1,JUN,JUNB,LDHA,ODC1,PER1,PLPP3,SCD,Scd2,SEMA6A,SERPINA3,SLC1A2,SOCS3,SPARC,TF,TUBB3
CTF1	cytokine	0.000113	CEBPD,ENPP2,FOS,JUNB,SERPINA3,SOCS3
JAK2	kinase	0.000113	ACTB,CDKN1A,ENPP2,FOS,Neat1,ODC1,PHLDA3,SLC1A3,SOCS3,STAT3,TF,TSC22D1
diethylstilbestrol	chemical drug	0.000117	CDKN1A,CPE,DCLK1,FDPS,FOS,GADD45A,GSTM3,HSP90B1,MDM2,NDRG2,NPDC1,PDGFA,POU3F3,Ppp1cc,S100A6,SHISA4,SPARC,TF
ERBB4	kinase	0.000118	ADAM9,CADM1,CDKN1A,GADD45A,JUN,SERPINA3,SOCS3,SPARCL1,Tmsb4x (includes others)
PEX5L	ion channel	0.000119	FDFT1,FDPS,IDI1,MVK
UBA1	enzyme	0.000124	ANXA2,APOE,HSP90B1,HSPA5,TAGLN2
STAT	group	0.000132	CDKN1A,CEBPD,FOS,JUNB,SERPINA3,SOCS3
Am 580	chemical reagent	0.000132	APOD,CYP51A1,FDFT1,HMGCS1,MVK,SCD,SQLE
GDF2	growth factor	0.00014	ATP1A1,ENPP2,FOS,HTRA1,PIM3,RASL11B,SLC3A2,SPARCL1,TUBB3
NR4A1	ligand-dependent nuclear receptor	0.000142	ADIPOR2,APOD,APOE,CSF1,GPD1,GSTM5,Ly6a (includes others),MAT2A,MDM2,NOL3,PDIA3,PEBP1,PTGDS,RASSF4,SCD,STARD10,TAGLN2
IgG	complex	0.000143	APOE,ATP1B3,BCL3,CALR,CD9,CDKN1A,CEBPD,CSF1,DENND5A,FABP5,HSPA5,JUNB,KLK6,Ly6a (includes others),PEA15,RND2,STAT3,TOB1
KDM3B	enzyme	0.000148	ADAMTS1,ANKRD13A,APOD,FKBP1A,PRUNE2,SLC44A1,STMN1,TSPAN7
TARDBP	transcription regulator	0.000148	CYP51A1,FDFT1,FDPS,FIS1,HMGCS1,IDI1,MVK,SQLE
Mek	group	0.000151	APLP2,APOE,CD63,CDKN1A,CPD,EPAS1,ETV1,FOS,GPM6B,JUN,JUNB,MDM2,NOL3,PHLDA1,PLPP3,PTPRF,SEMA4D,SEMA6A,UNC5B
STAT6	transcription regulator	0.000152	ACTB,ALDH2,APOE,BCL3,CA2,Cd59a,CDKN1A,CTSB,FADS1,FSCN1,GATM,GPM6B,HBB,IL33,Ly6a (includes others),MVK,MYO6,PDGFA,PREX1,RASGRP3,RASSF4,Scd2,TMEM176B
NSD2	enzyme	0.000153	CA2,FOS,GADD45A,JUN,STAT3,TUBB4A
TCR	complex	0.000157	APOD,APOE,BCL3,BIN1,CTSB,FOS,HSD17B10,HSP90B1,HSPA5,JUN,JUNB,LDHB,ODC1,RPS15,SERPINA3,SOCS3,STAT3,TLE3,TOB1,TSC22D1
CX3CL1	cytokine	0.000157	ADAMTS1,APOD,ASPA,CSF1,EID1,ETV1,FABP5,GPRC5B,GSN,MAP1B,SEMA5A
5-fluorouracil	chemical drug	0.000163	ANXA2,CDKN1A,EEF2,FDPS,FGFR2,FKBP1A,GADD45A,GSN,HSPE1,IARS1,JUN,LDHA,MAT2A,MDM2,MVP,PDGFA,PHLDA3,SERPINB1,TSC22D1
LMNB1	other	0.000167	ACTN4,CYP51A1,HMGCS1,LMNA,MSMO1,SCD,SQLE
l-asparaginase	biologic drug	0.000174	ALDH1L2,CDKN1A,CYP51A1,FDPS,HMGCS1,IDI1,MSMO1,PHGDH,PSAT1,SQLE
arsenite	chemical toxicant	0.000174	CDKN1A,FOS,GADD45A,GCLM,GSTM5,JUN,MDM2,SEMA5A,SLC38A2,TXNRD1
decitabine	chemical drug	0.000177	ADAMTS1,ANXA2,APOE,BIN1,CADM1,CD9,CDKN1A,CDKN2D,DNM3,EEF1A1,FLNC,GJB1,GLRB,GSN,HSPA5,JUNB,KLF6,MANF,METRN,MSN,OLFM1,PAK3,PCDH9,PDGFA,PREX1,PSAT1,SLC1A2,SNRPN,SOCS3,SPARC,STAT3,TIMP2,TSC22D1,TUBB3
6,7-dinitroquinoxaline-2,3-dione	chemical reagent	0.000177	FOS,JUN,JUNB
6-cyano-7-nitroquinoxaline-2,3-dione	chemical reagent	0.000177	FOS,JUN,JUNB
TP73	transcription regulator	0.000182	ATG4C,CADM1,CDKN1A,CLIP3,CLMN,CNTFR,FGFR2,FOXJ1,GADD45A,LBH,LDHA,MDM2,PDGFA,PIEZO2,PMP22,SERPINA3,STMN1,SYNE2,TNNI1,VMP1,Wfdc18
Z-LLL-CHO	chemical - protease inhibitor	0.000182	ACTB,ATP1A1,CDKN1A,CTSB,EPAS1,FANCC,FOS,HBB,HSP90B1,HSPA5,JUN,MAT2A,ODC1,PEBP1,SORT1,STMN1,TUBB4A,TXN,YWHAZ
MTA2	transcription regulator	0.000185	CDKN1A,HBB,JUN,MDM2,SQLE
cuprizone	chemical toxicant	0.000185	FDFT1,FDPS,FOS,HMGCS1,SOCS3
TGFBR2	kinase	0.000187	AGPAT4,BCL3,CDKN1A,CKB,CSF1,ENHO,EPAS1,GATM,JUN,LDHA,Ly6a (includes others),MVK,ODC1,PTGDS,SLC1A2,SLC39A1,SOCS3,SPARC,STAT3,ZNF365
deferoxamine	chemical drug	0.00019	AK3,ANXA2,CACNB4,CDKN1A,EPAS1,FIS1,FOS,GADD45A,JUN,LDHA,MDM2,ME1,SULF2,TSC22D1
topotecan	chemical drug	0.000195	ARPC1B,ASAP2,BCL3,C4A/C4B,CDKN1A,EXOC6B,HS3ST1,JUNB,MAT2A,MDM2,NFIA,PCDH9,TST
RORA	ligand-dependent nuclear receptor	0.000199	ACTB,ADIPOR2,APOE,CDKN1A,FDFT1,GADD45A,GSTM2,HSD17B10,HSD17B7,SCD,Scd2,SLC1A2,SOCS3,SULF2
NR3C1	ligand-dependent nuclear receptor	0.0002	ACTB,APOE,BIN1,C4A/C4B,CDKN1A,CEBPD,DYNLL1,DYNLL2,FOS,GADD45A,GCLM,GLUL,IL33,JUN,KCNJ10,KLF9,MAL,MDM2,MSRB1,NOL3,PDGFA,PEA15,PER1,PIM3,Ppp1cc,SAP30BP,STAT3,TLE3,TNFAIP6,TXN,YWHAZ
trichostatin A	chemical drug	0.000203	ACTB,ADAMTS1,APOE,ARC,CD9,CDKN1A,CDKN2D,CPD,DNM3,ENPP2,FNBP1,FOS,GADD45A,GSN,HBB,HMGCS1,HSPA5,LMNA,MANF,MAT2A,METRN,MSN,MVK,MYH14,NDRG2,OLFM1,PAK3,PDGFA,PREX1,PSAT1,SLC1A2,SNRPN,STAT3,STMN1,TIMP2,TUBB3
EP300	transcription regulator	0.000205	CA2,CDKN1A,CHPT1,CKB,CLOCK,CRIM1,EVI2A,FNBP1,FOS,FTH1,HBB,JUN,KLHL4,LDHA,LMNA,MDM2,PDGFA,PLEKHA1,PTPRF,SOCS3,SPSB1,TULP4
IL13	cytokine	0.000205	BCL3,CA2,CTSB,ENPP2,EPAS1,FADS1,FKBP1A,FLOT1,GPX4,GSN,HS3ST1,HTRA1,IARS1,JUN,KLF6,KLK6,MSMO1,PDGFA,PHLDA1,SOCS3,SORT1,TIMP2
benzene	chemical toxicant	0.000209	CD63,CDKN1A,MDM2,Ptms,PTPRF,SLC16A1,SPARC
UCHL1	peptidase	0.000215	CDKN1A,CPD,GPX4,HSPA5,LBH,LDHB,TRIM2,VWA5A
LIF	cytokine	0.000219	CD9,CDKN1A,CEBPD,ENPP2,FOS,JUN,JUNB,OLIG1,PIM3,SERPINA3,SOCS3,STAT3,TMEM176B,TSPAN7
bee venom	chemical - endogenous non-mammalian	0.000226	ARC,GADD45A,IFRD1,JUN,JUNB,MSN,PTPN11,SOCS3,TSC22D1
TWIST1	transcription regulator	0.000228	ADAMTS1,ALCAM,APOD,CDKN1A,EMP3,FGFR2,FOS,GSN,LMNA,SEMA5A,TF,UNC5B
2-amino-5-phosphonovaleric acid	chemical - other	0.000229	ADAMTS1,ARC,FOS,GADD45A,IFRD1,JUN,JUNB,LBH,NUDT4,OLFM1,PHLDA1
cigarette smoke	chemical toxicant	0.00023	CDKN1A,CKB,EPAS1,FABP5,FBXO32,FOS,GCLM,GSTM5,HSPA5,JUN,LAMP2,MAP1LC3A,SERPINA3,SLC6A9,Tmsb4x (includes others),TXNRD1
ATF1	transcription regulator	0.000233	ATP1A1,CYP51A1,FOS,FTH1,JUN,YWHAZ
cerivastatin	chemical drug	0.000235	CDKN1A,FDPS,HMGCS1,IDI1,JUN,MAL,PDGFA,PTGDS
PRKCE	kinase	0.000257	CDKN1A,FOS,HSPA5,JUN,JUNB,ODC1,PDGFA,STAT3
(+)-MK-801	chemical drug	0.000257	ARC,CDKN1A,FOS,HSPA5,JUN,JUNB,PTPRF,STAT3
ACOX1	enzyme	0.000258	ADAMTS1,ANXA2,CD63,CDKN1A,GADD45A,GPX4,HSPA5,KLF6,PHLDA1,SLC16A1,TAGLN2
GW3965	chemical reagent	0.000262	APOD,APOE,FABP5,FDPS,GATM,GNG11,MID1IP1,PCYT2,SCD,SOCS3
PDX1	transcription regulator	0.000265	ACTB,ANXA2,CAMK2N1,CKB,GCLM,HSPA5,JUN,JUNB,KLF6,MAN1A1,PDIA6,PHGDH,PTPRF
CSF1R	kinase	0.000266	CDKN1A,CSF1,FOS,JUN,JUNB,STAT3
IL2	cytokine	0.000271	ARC,ARHGEF12,CAMK2N1,CD9,CDKN1A,CPD,CSF1,DOCK9,Dst,ENPP2,EPAS1,FGFR2,FOS,HSP90B1,HSPA5,IDI1,ITM2B,JUN,KLF6,Ly6a (includes others),NAV1,NOL3,ODC1,PDIA3,PEA15,PHLDA1,SLC3A2,SOCS3,STAT3
Pkc(s)	group	0.000277	CDKN1A,CTSB,FOS,GADD45A,HSP90B1,HSPA5,JUN,JUNB,KLF6,PER1,PHLDA1,S100A1,SLC1A2,SLC6A9
PTPN11	phosphatase	0.00028	CDKN1A,CDKN2D,CSF1,FOS,JUN,MDM2,PTPN11,SOCS3
GnRH analog	biologic drug	0.000282	ACTN4,BCL3,CALR,CCP110,CLOCK,DYNLL1,FBXO7,FKBP1A,FOS,HSPA2,JUN,MAST3,MICU1,NME2,NRTN,PPP2R2A,RALGPS1,TUBA1A
spermidine	chemical - endogenous mammalian	0.000289	CDKN1A,FOS,HSPA5,ODC1
tetradecanoylphorbol acetate	chemical drug	0.00029	ACTB,ADAM9,ADAMTS1,ARC,ASAH2,BCL3,CA2,Cd59a,CDKN1A,CDKN2D,CPE,CSF1,CTSB,FOS,FTH1,GAL3ST1,HSPA2,HSPA5,JUN,JUNB,KCNJ10,KLF6,KLHL4,LBH,MAST4,NME2,ODC1,PDGFA,PEA15,PER1,PHGDH,PLIN3,PTGDS,PTPRF,RNF7,SERPINA3,SIK3,SLC12A2,SLC16A1,SOCS3,SPARC,STAT3,TMOD2,TNFAIP6
PAX3	transcription regulator	0.000293	ARC,CDKN1A,CST3,FKBP1A,GPX4,GSTM5,MDM2,OLFM1,PEA15,PHGDH,TNNI1,TSC22D1,TSPAN7
tunicamycin	chemical - endogenous non-mammalian	0.000294	ADIPOR2,CALR,CDKN1A,CEBPD,GADD45A,HCN2,HSP90B1,HSPA5,IFRD1,MANF,PDIA3,PDIA6,PHLDA1,PIGA,SCD,SOCS3
nicotinic acetylcholine receptor	complex	0.000305	FOS,JUN,JUNB
TP53INP1	other	0.000305	CDKN1A,MDM2,SPARC
N-cor	group	0.000306	ADIPOR2,BIN1,CDKN1A,CTSB,PDGFA,SCD,Scd2,SEMA4D,SLC44A1
PRKDC	kinase	0.000317	APOE,CDKN1A,MDM2,PIM3,PREX1
MAP3K12	kinase	0.000317	ACTB,JUN,STAT3,STMN1,TUBA1A
SUB1	transcription regulator	0.000317	CNTFR,FOS,GADD45A,KCTD4,MDM2
NPC2	transporter	0.000317	CREB5,CTSB,MAP1LC3A,PTGDS,STAT3
FGFR1	kinase	0.000329	CDKN1A,EEF1A1,FOS,HSP90B1,HSPA5,JUN,PTPRA,SPARC,TUBB3
MBD3	other	0.000332	APOE,DAAM1,DIXDC1,HTRA1,MDM2,PEG3,PRICKLE1,SCD
RXRA	ligand-dependent nuclear receptor	0.000338	APOE,CDKN1A,CEBPD,CLMN,CLOCK,CTSB,FABP5,FOS,GPD1,KLF9,MID1IP1,PDGFA,PMP22,PTGDS,SCD,SEMA4D,TXN
lovastatin	chemical drug	0.000346	ADAMTS1,APOE,CDKN1A,FDFT1,FDPS,HMGCS1,LMNA,MAL,MVK,NKX6-2,TAGLN2
OSMR	transmembrane receptor	0.000351	BCL3,FOS,JUNB,SBNO2,SCD,SOCS3,STAT3
bortezomib	chemical drug	0.000358	CALR,CDKN1A,CEBPD,DNAJA1,FANCC,FBXO2,GADD45A,HSP90B1,HSPA5,HSPE1,IL33,KLF9,MDM2,ODC1,SERPINA3
FLT1	kinase	0.000361	ACTN4,APLP2,CDKN1A,EPAS1,FOS,MAT2A,SCRN1,YWHAZ
GAL	other	0.000371	CDKN1A,FOS,SORT1,Wfdc18
FANCD2	other	0.000371	CDKN1A,GPX4,SCD,TXNRD1
DDX17	enzyme	0.000371	CDKN1A,HTRA1,JUN,MDM2
silicon dioxide	chemical drug	0.000371	CST3,FOS,JUN,JUNB
manganese	chemical - endogenous mammalian	0.000371	CDKN1A,HSP90B1,HSPA5,SLC1A2
IL10RA	transmembrane receptor	0.000377	ADD3,ALDH2,CA2,CACHD1,CDKN2D,CELA1,ETV1,FABP5,GSTM2,GSTM5,Ly6a (includes others),MSRB1,NDRG2,PMP22,SOCS3,SPARC,STAT3
lithium chloride	chemical drug	0.000386	BCL3,CDKN1A,CYP51A1,FDPS,FOS,FSCN1,HMGCS1,IDI1,Neat1,PER1
ATF6	transcription regulator	0.000387	CALR,FDPS,FOS,HSP90B1,HSPA5,MANF,SPARC
aldosterone	chemical - endogenous mammalian	0.000409	ADAMTS1,ATP1A1,FKBP1A,FOS,HHIP,HSPA5,KCNJ10,NDRG2,PDGFA,PER1,PTGDS,SLC12A2
EDN1	cytokine	0.000429	ACTB,CST3,FOS,HCN2,HSPA5,JUN,JUNB,MSN,ODC1,PDGFA,PDIA6,SLC1A2,SOCS3
CALCA	other	0.00043	ADD3,EPAS1,FOS,GSTM5,JUNB,LMNA,NDRG2,ODC1,PRXL2A,PSAT1,SERPINB1,SORT1
acyline	biologic drug	0.000436	EEF1A1,EEF2,FGFR2,FOS,HSD17B7,JUN,JUNB,PIM3,RPS15
FGF1	growth factor	0.000437	APOE,CDKN1A,FOS,GCLM,GSTM5,JUN,ODC1,PDGFA,PRICKLE1,SERPINB1
crocidolite asbestos	chemical toxicant	0.000438	FOS,GADD45A,GCLM,JUN,JUNB
HGF	growth factor	0.000438	ADAMTS1,BMP2K,CDKN1A,CNTFR,CSF1,DYNLL1,FAIM2,FOS,GRB14,LDHA,MAT2A,MDM2,PDGFA,PHLDA1,PLPP3,PMP22,PPP2R2A,PTPRF,SLC1A2,SOCS3,TAGLN2,TNFAIP6,YWHAZ
USP42	peptidase	0.000442	CDKN1A,MDM2
NMB	other	0.000442	FOS,JUN
NEK4	kinase	0.000442	CDKN1A,MDM2
PDIA6	enzyme	0.000442	HSP90B1,HSPA5
GYKI 52466	chemical drug	0.000442	FOS,SLC1A2
SC144	chemical reagent	0.000442	ENPP2,STAT3
teleocidins	chemical toxicant	0.000442	FOS,ODC1
HDAC5	transcription regulator	0.000459	ARC,CDKN1A,JUN,KLF6,MMD2,PMP22,SCD,TUBB3
S100B	other	0.00047	CDKN1A,FOS,JUN,MDM2
filgrastim	biologic drug	0.00048	ATP1A1,CPD,CST3,FABP5,GADD45A,GNG11,HHIP,JUN,KLF6,KLF9,LDHA,LDHB,MVP,NCOR2,SERPINB1,SLC1A3,SORT1,SPECC1,SULF2,TSC22D1,TST
saikosaponin A	chemical reagent	0.00048	FOS,JUN,JUNB
2,5-bis(5-hydroxymethyl-2-thienyl)furan	chemical reagent	0.00048	CDKN1A,GADD45A,MDM2
GPX5	enzyme	0.00048	PDIA3,PDIA6,TXN
PNPLA8	enzyme	0.00048	FBXO32,HSP90B1,HSPA5
aplidine	biologic drug	0.00048	FOS,JUN,JUNB
ABCA1	transporter	0.00049	ABCA5,APOE,CYP51A1,FDFT1,HSPA5,PMP22
NR5A2	ligand-dependent nuclear receptor	0.000493	ANXA2,CDKN1A,CEBPD,CELA1,FOS,GATM,HTRA1,JUN,JUNB,PTGDS
IKBKB	kinase	0.000505	CDKN1A,CEBPD,CSF1,CTSB,ENPP2,FOS,FSCN1,GADD45A,JUNB,MAT2A,MDM2,SOCS3,STAT3,TIMP2,TMEM176B,Tmsb4x (includes others)
estrogen	chemical drug	0.000505	APOE,BCL3,CDKN1A,CKB,EPAS1,FOS,FTH1,Ifi27,JUN,JUNB,MDM2,PTGDS,SERPINA3,SPARC,STAT3,Tmsb4x (includes others)
MYOG	transcription regulator	0.00051	CDKN1A,FBXO32,FOS,PDGFA,S100B
HEIH	other	0.00051	FLNC,FOS,HSPA2,JUN,STMN1
APEX1	enzyme	0.00051	CDKN1A,FOS,FTH1,HTRA1,JUNB
17-alpha-ethinylestradiol	chemical drug	0.00051	APOE,BCL3,CDKN1A,CKB,FOS,JUN,MANF,MDM2,ODC1,PTGDS,SLC4A2
CREM	transcription regulator	0.00051	APOE,ARC,CYP51A1,FOS,HMGCS1,IDI1,JUNB,MSMO1,MVK,PER1,SLC16A1
MYOC	other	0.000537	ADAMTS1,CA2,FBXO32,FSCN1,HHIP,HSPA5,NOL3,S100B
SRF	transcription regulator	0.000543	Abca8a,ACTB,ARC,CDKN1A,CEBPD,ETV1,FOS,GADD45A,GSN,GSTM5,JUN,JUNB,LBH,MALAT1,NECTIN1,SEMA6D,SERPIND1,TST
ITGA5	transmembrane receptor	0.000548	APOE,CDKN1A,ENPP2,FOS,JUN,JUNB
ATN1	transcription regulator	0.000555	ATP1A1,ATP1B3,BMP1,ETV1,GSN,HPCAL1,Ppp1cc,PTPRF,STMN1,Tmsb4x (includes others)
Sb202190	chemical - kinase inhibitor	0.000555	ASAH2,CDKN1A,FGFR2,FOS,HSPA5,JUNB,MAP1LC3A,PHLDA1,TIMP2,UBR2
CHD4	enzyme	0.000562	ARC,CDKN1A,HBB,JUN,MDM2,SQLE,TIMP2
trovafloxacin	chemical drug	0.000562	CDKN1A,FOS,JUNB,MDM2,PHLDA1,SOCS3,STAT3
SNAI1	transcription regulator	0.000568	CDKN1A,CFL2,FLNB,FLNC,FOS,GSN,OLIG1,PEBP1,SPARC,SPARCL1,TF
curcumin	chemical drug	0.000573	APOE,CDKN1A,CTNNA1,DNTTIP1,FOS,FTH1,GCLM,GLUL,HSP90B1,JUN,JUNB,KLF9,MDM2,MIF,SERPINB1,SOCS3,STAT3,TOB1,TUBB3
HMGA1	transcription regulator	0.000578	CPE,FOS,GSN,HS3ST1,IDI1,JUNB,Ly6a (includes others),Mt3,MVK,NECTIN1,SPARC,STAT3
actinomycin D	biologic drug	0.00058	ACTB,ARC,ATP1A1,CDKN1A,CPD,EPAS1,FOS,FTH1,GADD45A,GSTM5,JUN,MDM2,SOCS3,TF
PROM1	other	0.000585	FDPS,HMGCS1,IDI1,SQLE
HNF4A	transcription regulator	0.00059	ABCB8,ALCAM,ALDH2,APOE,ATG4C,BMP2K,C4A/C4B,CCP110,CDKN1A,CEBPD,CFL2,CTSB,CYP2J2,CYP51A1,DUSP3,EID1,FAIM2,FDPS,FLOT1,FTH1,GJB1,GRB14,GSN,HEXA,HOOK3,HSP90B1,HSPA5,HSPE1,JUN,JUNB,LDHA,LRRC8C,MAT2A,MDM2,MICU1,MID1IP1,MSN,MSRB1,Mt3,MTMR2,NBAS,PEPD,PINK1,POC1A,PSAT1,PTGDS,PTPN11,RASGRP3,SAP30BP,SBNO2,SCD,SEC11C,SERPINA3,SLC39A1,SLC44A1,STARD10,TAGLN2,TF,TLE3,TMA16,TMEM176B,TMOD2,TNFAIP6,TPRKB,TUBB4A,TX…
Fgf	group	0.000591	FOS,JUN,JUNB,ODC1,PER1
TAS4464	chemical drug	0.000591	CDKN1A,FOS,GADD45A,KLF6,SLC3A2
nitric oxide	chemical - endogenous mammalian	0.000598	CDKN1A,FOS,FTH1,GADD45A,GCLM,JUN,JUNB,MDM2,ODC1,TIMP2,TXNRD1
CEBPB	transcription regulator	0.000599	CCP110,CDKN1A,CEBPD,EDIL3,FBXO32,FGFR2,FOS,GADD45A,HBB,HSPE1,JUN,ODC1,PEA15,PPP1R14A,SCD,SLC12A2,SLC38A2,SOCS3,STAT3,STMN1,TF,TMEM176B,TNFAIP6,TUBB3,UBR2,Wfdc18
BAPTA-AM	chemical reagent	0.000612	CDKN1A,FOS,HSPA5,JUN,S100B,SOCS3
MET	kinase	0.000624	BMP1,CDKN1A,FBXO32,FOS,JUN,MAL,MDM2,PIM3,SOCS3,TSC22D1
ILF3	transcription regulator	0.000624	ALCAM,CD9,FABP5,FDPS,FOS,MVK,SCD,SLC3A2
kainic acid	chemical toxicant	0.00063	APOE,FGFR2,FOS,GPX4,JUN,JUNB,KLK6,ODC1,PER1,PIM3,SLC16A1
SP1	transcription regulator	0.000648	ADAMTS1,ADD3,APOE,CDKN1A,CDKN2D,CEBPD,CKB,CYP51A1,FOS,GLTP,GPX4,HBB,HSD17B7,HSPA5,JUN,KLF6,MAT2A,PDGFA,PREX1,SLC4A2,SNRPN,SPARC,STAT3,TIMP2,TXNRD1
XBP1	transcription regulator	0.000656	APBB2,CALR,HSP90B1,HSPA5,MAN1A1,PDIA3,PDIA6,PIGA,S100A6,SCD,SEC11C,SLC38A2,SPARC,TXN
TNFSF11	cytokine	0.000675	AK3,CA2,CDKN1A,CKB,CLOCK,FOS,IFRD1,JUN,JUNB,PDGFA,PHLDA3,RALGDS,SOCS3,STMN1,YWHAZ
Ca2+	chemical - endogenous mammalian	0.000675	ARC,CALR,CDKN1A,CEBPD,FABP5,FGFR2,FOS,HSPA5,IL33,JUN,JUNB,ODC1,PEBP1,PER1,TIMP2
4-(2-aminoethyl)benzenesulfonylfluoride	chemical - protease inhibitor	0.000681	ADAMTSL1,CDKN1A,ENPP2,HSD17B11,HSPA5
beta-naphthoflavone	chemical toxicant	0.000681	APOE,FOS,FTH1,GCLM,GSTM5,ME1
SP3	transcription regulator	0.000702	ADD3,CDKN1A,CYP51A1,FOS,GLTP,HSPA5,JUN,MAT2A,PREX1,SPARC,STAT3,TIMP2,TXNRD1
MEMO1	other	0.000709	CA2,FOS,JUN
asbestos	chemical toxicant	0.000709	JUN,JUNB,PDGFA
mir-192	microRNA	0.000719	ALCAM,CDKN1A,MDM2,MSN
ADORA2A	G-protein coupled receptor	0.000739	ALDOC,CKB,EEF2,FOS,HHIP,PEA15,PEG3,SPARC,TUBB3,TUBB4A
RAC2	enzyme	0.000757	FOS,LDHA,MIF,PMP22,S100A6,TSC22D1
6-hydroxydopamine	chemical toxicant	0.000776	CALR,FOS,HSPA5,JUN,MDM2,PDIA3,S100B,TIMP2
PPARGC1B	transcription regulator	0.000795	CKB,FBXO32,FDFT1,FDPS,MVK,SCD,SQLE
MTOR	kinase	0.000825	CDKN1A,CEBPD,DCTN1,EPAS1,FABP5,FBXO32,FDPS,FKBP1A,GSTM5,HSP90B1,LDHA,LDHB,MDM2,PGP,SERPINB1,SLC12A2,SOCS3,STAT3
ritonavir	chemical drug	0.000826	BMP1,FDFT1,FDPS,IDI1,IFRD1,ME1,MSMO1,MVK,SCD,SQLE
PDLIM2	other	0.000833	ENPP2,GSTM2,NAV1,PCSK1N,PHLDA1,PHLDA3,PPP1R14A,PRUNE2
EGR1	transcription regulator	0.000839	ARC,CDKN1A,CDKN2D,CSF1,GADD45A,JUN,JUNB,ME1,PDGFA,SLC12A2,SLC4A2,SQLE
VCAN	other	0.000854	APOE,C4A/C4B,CDKN1A,CPE,ENPP2,FABP5,MAP1B,MDM2,MIF,PCSK1N,SORT1
ATM	kinase	0.000863	ACTB,CDKN1A,CDKN2D,GADD45A,HSPE1,IL33,JUN
2-deoxyglucose	chemical drug	0.000863	CDKN1A,FOS,HSP90B1,HSPA5,JUN,ODC1,PDIA3
tacrolimus	chemical drug	0.000866	APOD,DOCK9,Dst,ETV1,FOS,GPRC5B,IL33,JUN,JUNB,LBH,ODC1,PRICKLE1,PTPRF,TLE3
SP100	transcription regulator	0.000874	CDKN1A,FOS,HBB,HSPE1
HDAC7	transcription regulator	0.000874	ALCAM,CDKN1A,MMD2,SLC1A2
NR1I2	ligand-dependent nuclear receptor	0.000878	CDKN1A,GLUL,GSTM3,GSTM5,HMGCS1,IL33,JUN,NAT8B,SCD,SERPIND1,STAT3,TF
cisplatin	chemical drug	0.000886	ACTB,ADAMTS1,ANXA2,ASRGL1,C4A/C4B,CDKN1A,CSF1,CTSB,EMP3,FOS,GADD45A,GSTM3,HMGCS1,HSPA5,JUN,LDHB,LMNA,MDM2,ODC1,PEBP1,PHGDH,PHLDA3,RPS21,SOCS3,STAT3,STMN1,SULF2,Tmsb4x (includes others),TOB1,TSC22D1,YWHAZ
mercuric chloride	chemical toxicant	0.000891	CDKN1A,GADD45A,JUN,JUNB,TXN
budesonide	chemical drug	0.000893	ADIPOR2,CAMK2N1,CDKN1A,CLOCK,DOCK9,DYNLL1,JUN,KLF9,MSMO1,MYO6,PDIA6,PEA15,PHLDA1,SASH1,TNFAIP6,ZNF365
FGF8	growth factor	0.000893	AIF1L,FGFR2,NDRG2,PCOLCE2,RTKN2,S100B,SPARC,TUBB3
Pka	complex	0.00092	APOE,ARC,CDKN1A,CYP51A1,FOS,JUN,JUNB,KLF6,SLC1A2,SLC1A3
MMP1	peptidase	0.000927	CDKN1A,FGFR2,FOS,JUN,MDM2,PDGFA
isoproterenol	chemical drug	0.000941	ATP1A1,ERBIN,FOS,HSD17B7,JUN,JUNB,ODC1,PDGFA,SCD,TIMP2,TUBB3
FOLR1	transporter	0.000957	ACTN4,AK3,ALDOC,ASPA,CD9,SCD,SLC3A2,TAGLN2
PDGF (family)	group	0.000997	ARC,CALR,PDIA3
Igkv1-117	other	0.000997	CDKN1A,JUN,JUNB
SLC5A5	transporter	0.000997	GPD1,HBB,ME1
SIRT1	transcription regulator	0.000998	ACTB,CD63,CD9,CDKN1A,CELA1,CMIP,EPAS1,FBXO32,GADD45A,GSTM3,HSPA5,KIF13B,MAT2A,MVK,PER1,Scd2,SOCS3,STAT3,STRN,TIMP2
deferasirox	chemical drug	0.00101	ANXA2,FOS,JUN,ME1,SULF2
G protein alphai	group	0.00101	ADAMTS1,C4A/C4B,CEBPD,FLNC,FOS,SOCS3,TAGLN2
cadmium	chemical toxicant	0.00101	ATP1A1,CDKN1A,CHPT1,GPX4,HBB,HSPA5,JUN
FGF10	growth factor	0.00102	ANXA2,CTSB,CYP51A1,FGFR2,S100A6,SCD
POU2F2	transcription regulator	0.00102	ALDOC,DIXDC1,GATM,JUN,MVK,SCD,STAT3,TIMP2
PC-SPES	chemical drug	0.00102	CD9,CDKN1A,CTNNA1,FDFT1,GJB1,HSPA5,PEA15,TXN
FUT8	enzyme	0.00105	ALDH2,GSTM3,GSTM5,SQLE
MTM1	phosphatase	0.00105	DNM2,FBXO32,MAP1LC3A,STAT3
farnesol	chemical reagent	0.00105	CDKN1A,HSP90B1,HSPA5,PHLDA1
selenomethylselenocysteine	chemical - endogenous mammalian	0.00105	ATP1A1,ATP1B3,JUN,TIMP2
salmonella minnesota R595 lipopolysaccharides	chemical - endogenous non-mammalian	0.00106	ADAM9,AK3,BCL3,CEBPD,FOS,JUN,JUNB,SOCS3,TSC22D1
FSH	complex	0.00108	ACTB,ADAMTS1,CPE,DUSP3,EPS15,FLNC,FOS,GPRC5B,JUN,JUNB,MSMO1,NOL3,PLIN3,PTPRF,TF,TIMP2,TNFAIP6,TOB1,TUBA1A
PAK2	kinase	0.00115	CKB,GADD45A,LDLRAP1,MDM2,S100A6
ASPSCR1-TFE3	fusion gene/product	0.00117	APOE,ATP6V0E1,BIN1,EPAS1,GPRC5B,PEPD,PMP22,RALGDS
corticosterone	chemical - endogenous mammalian	0.0012	ARC,ATP1A1,CDKN1A,FOS,GLUL,HSPA5,JUN,KLF9,SCD,SLC1A2
MAP2K7	kinase	0.00124	CDKN1A,ENPP2,HSPA5,JUNB,PDIA3,PTPN11
STAT5A	transcription regulator	0.00125	APOE,CDKN1A,CYP2J2,EPAS1,FOS,GADD45A,GJB1,MAP1LC3A,MDM2,NOL3,SCG5,SERPINA3,SOCS3,TNNI1,Wfdc18
Pkg	group	0.00125	ARC,FOS,JUN,TXN
CETP	enzyme	0.00125	APOE,HSPA5,PDIA3,PLIN3
diallyl trisulfide	chemical - endogenous non-mammalian	0.00125	CDKN1A,FOS,JUN,MDM2
CLOCK	transcription regulator	0.00126	CLOCK,CPD,CYP51A1,GADD45A,JUNB,MID1IP1,MSMO1,PER1,PIGA,SCD,SERINC5,SLC1A2,TPST1,ZDHHC20
FOXO3	transcription regulator	0.00126	CDKN1A,CTSB,FABP5,FBXO32,FGFR2,FLNB,FOS,GADD45A,GLUL,GRB14,GSTM5,IARS1,JUNB,MAP1LC3A,MYO6,NOL3,SERPINB1
PRNP	other	0.00128	APOE,HSP90B1,HSPA5,LAMP2,MDM2,PDIA3,PLPP3
NSUN6	enzyme	0.00129	CRIM1,FSCN1,PHGDH,PMP22,STMN1
monooleylphosphatidic acid	chemical - endogenous mammalian	0.00131	ENPP2,PLPP3
RFFL	enzyme	0.00131	CDKN1A,MDM2
PTPMT1	phosphatase	0.00131	CDKN1A,CDKN2D
potassium channel	group	0.00131	FOS,JUN
ATP1A2	transporter	0.00131	ATP1A1,FOS
ELL	transcription regulator	0.00131	CDKN1A,FOS
SPTBN1	other	0.00131	FOS,STAT3
CDK5R2	other	0.00131	ARC,FOS
RING1	transcription regulator	0.00131	FOS,JUN
AP2B1	transporter	0.00131	ATP6V0E1,PTGDS
(+)-R-3-(4-chlorophenyl)-3-(1-hydroxymethylcyclopropylmethoxy)-2-(4-nitrobenzyl)-2,3-dihydroisoindol-1-one	chemical reagent	0.00131	CDKN1A,MDM2
GSK-3beta inhibitor II	chemical - kinase inhibitor	0.00131	CDKN1A,MDM2
10-decarbamoylmitomycin C	chemical toxicant	0.00131	CDKN1A,GADD45A
REC2923	chemical reagent	0.00131	LDHA,SLC16A1
atosibanum	biologic drug	0.00131	CDKN1A,SLC1A2
2-amino-3-phosphonopropionic acid	chemical - endogenous mammalian	0.00131	FOS,JUNB
L-serine	chemical - endogenous mammalian	0.00135	CDKN1A,PHGDH,PSAT1
EPHB1	kinase	0.00135	FOS,JUN,JUNB
ST3-Hel2A-2	chemical reagent	0.00135	FOS,GADD45A,PHLDA1
GPX4	enzyme	0.00135	PDIA3,PDIA6,TXN
clioquinol	chemical drug	0.00135	CDKN1A,FOS,JUN
trichloroethylene	chemical toxicant	0.00135	CD63,MDM2,Ptms,PTPRF,SLC16A1,SPARC
MAP2K4	kinase	0.00135	CDKN1A,FOS,GADD45A,JUN,MDM2,STAT3
CLEC11A	growth factor	0.00135	FOS,LDHA,MIF,PMP22,S100A6,TSC22D1
Gcg	other	0.00135	FABP5,FOS,ME1,MMD2,NCALD,SULF2
tetrachlorodibenzodioxin	chemical toxicant	0.00136	ADIPOR2,ALCAM,CAMK2N1,CD9,CDKN1A,CDKN2D,EMP3,ENHO,FOS,Gm21596/Hmgb1,GNG11,HSPA2,JUN,MANF,ODC1,PTPRA,SLC4A2,STMN1,TIMP2,TXN,UBR2
4-phenylbutyric acid	chemical - endogenous mammalian	0.00142	ADIPOR2,CALR,CDKN1A,GSN,HSP90B1,HSPA5,SOCS3,TIMP2
CSF3	cytokine	0.00143	CEBPD,CST3,ENPP2,FOS,GADD45A,JUN,Ly6a (includes others),NME2,ODC1,SOCS3,STAT3
carbamylcholine	chemical drug	0.00145	APOE,ARC,CDKN1A,FOS,JUN
PPARG	ligand-dependent nuclear receptor	0.00147	ADIPOR2,APOE,BIN1,CA2,CDKN1A,EPAS1,FABP5,FDPS,GPD1,IL33,JUN,KLF6,KLK6,ME1,MYH14,ODC1,PEA15,PEPD,PTPRF,SCD,SLC44A1,SOCS3
ADCY	group	0.00148	CDKN1A,FOS,PER1,TXN
MAFK	transcription regulator	0.00148	GCLM,HBB,TXN,TXNRD1
NTRK1	kinase	0.00148	CDKN1A,FOS,GADD45A,TSC22D1
MMP11	peptidase	0.00148	HSPE1,LDHA,LDHB,SLC16A1
IREB2	translation regulator	0.00148	EPAS1,FTH1,LDHA,LDHB
Cdkn1c	other	0.00148	CDKN1A,LGI4,MAL,PMP22
NCOR2	transcription regulator	0.00148	CDKN1A,CTSB,FOS,JUN,PDGFA,SEMA4D
Akt	group	0.0015	APLP2,CD63,CDKN1A,CPD,EPAS1,FBXO32,FOS,GPM6B,JUN,LMNA,MDM2,PEA15,PTPRF,SCD,SEMA6D,SLC1A2,SOCS3,TMED10
Nfat (family)	group	0.00151	DAAM1,KLF6,LBH,PDGFA,RHOJ,SPARCL1,TNNI1,TUBB3
SOD2	enzyme	0.00161	ATP1A1,CDKN1A,GSN,NCALD,ODC1,SHISA4,SORT1,YWHAZ
MAP3K8	kinase	0.00161	APOE,BMP1,CEBPD,FLNB,FOS,FSCN1,IRF2BPL,JUN,JUNB,SOCS3
IL11	cytokine	0.00162	ANXA2,CEBPD,FOS,JUNB,SERPINA3,SOCS3
palmitic acid	chemical - endogenous mammalian	0.00162	ADIPOR2,CDKN1A,CPE,CTSB,EEF1A1,FBXO32,FDPS,FOS,HSP90B1,HSPA5,JUN,SCD,SOCS3,SORT1
NORAD	other	0.00163	HSPA5,JUN,JUNB,NCOR2,PDGFA
T3-TR-RXR	complex	0.00163	KLF9,MDM2,ME1,RAB3B,RCAN2
ABL1	kinase	0.00163	CDKN1A,CSF1,CTSB,GADD45A,MDM2
4-methylnitrosoamino-1-(3-pyridinyl)-1-butanone	chemical toxicant	0.00163	CDKN1A,FOS,JUN,JUNB,TF
memantine	chemical drug	0.00163	FOS,GLUL,HSPA5,SLC1A2,STAT3
IL17A	cytokine	0.00169	ACTB,BCL3,CEBPD,EDIL3,FOS,GADD45A,Gm21596/Hmgb1,IL33,JUN,MYO6,SERPIND1,SOCS3,SPSB1,STAT3,TIMP2
TCF4	transcription regulator	0.00171	ALCAM,CADM1,CD9,CDKN1A,CELA1,GRB14,HSP90B1,Ifi27,Ly6a (includes others),MANF,MVP,PDIA6,SEC11C,SERINC5,SERPINB1,SOCS3,YWHAZ
MAPK8	kinase	0.00171	APOD,APOE,CDKN1A,FOS,FTH1,GADD45A,HMGCS1,JUN,KLF6,MIF,MVP
NCOR-LXR-Oxysterol-RXR-9 cis RA	complex	0.00173	APOE,CYP51A1,FDFT1,SCD
UBE3A	enzyme	0.00173	ARC,CDKN1A,MDM2,SNRPN
CD44	other	0.00173	ABCA5,ACTB,ARHGEF12,CALR,CD63,CDKN1A,CELA1,EPN2,GADD45A,JUN,Ly6a (includes others),PLPP3
STAT1/3/5 dimer	complex	0.00177	BCL3,EPAS1,SOCS3
GADD45G	other	0.00177	ARC,CDKN1A,FOS
PAX5-ELN	fusion gene/product	0.00181	ARHGEF12,EPAS1,Ly6a (includes others),PCDH9,SEMA6D
COPS5	transcription regulator	0.00183	CDKN1A,GPX4,LDHB,ODC1,PHLDA3,SLC12A2,SLC3A2,SQLE,STAT3,STMN1,TOB1,VWA5A,ZNF365
cyclic AMP	chemical - endogenous mammalian	0.00186	ARC,CA2,CDKN1A,CEBPD,FOS,HSD17B11,IL33,JUN,JUNB,ODC1,PER1,SOCS3,STAT3,TF
gefitinib	chemical drug	0.00186	ADAMTS1,ARC,CDKN2D,CEBPD,CTSB,FGFR2,FSCN1,HSP90B1,PINK1,TIMP2,Wfdc18
FN1	enzyme	0.00187	ACTN4,APLP2,APOE,CDKN1A,FOS,KIF21B,MAT2A,SCRN1,SOCS3,SPARC,TIMP2,YWHAZ
OGT	enzyme	0.00193	CDKN1A,CPE,DNM3,FOS,JUN,LBH,MDM2,OLIG1
thyroid hormone	chemical - endogenous mammalian	0.00195	APOE,CDKN1A,CPE,FDFT1,FDPS,FOS,KLF9,ME1,PER1,PTGDS,Tmsb4x (includes others)
CHUK	kinase	0.00195	CDKN1A,CEBPD,CSF1,CTSB,ENPP2,FOS,ITM2B,JUNB,MAT2A,SNX10,SOCS3,TMEM176B
SIRT2	transcription regulator	0.00201	FDFT1,IDI1,MVK,SQLE
BAG1	other	0.00201	CDKN1A,FOS,GADD45A,JUN
arotinoid acid	chemical toxicant	0.00201	CDKN1A,FOS,ODC1,SCD
D-galactosamine	chemical - endogenous mammalian	0.00202	CTSB,FOS,IL33,JUN,JUNB
FOXA2	transcription regulator	0.00204	FABP5,FOXJ1,GSTM3,HHIP,IL33,MAP1B,PPP1R14A,PTGDS,SCD,SPSB1,TF,THBS3,TNNI1
EPO	cytokine	0.00205	ACTB,BCL3,CA2,CDKN1A,EEF1A1,FABP5,FOS,GLUL,HBB,JUN,JUNB,MID1IP1,SOCS3,STAT3,TF
RETN	other	0.00208	ADIPOR2,FABP5,FOS,SCD,SOCS3,STAT3
N-methyl-D-aspartate	chemical drug	0.00208	ARC,FOS,HSPA5,MAP1B,SLC1A2,SLC1A3
romidepsin	biologic drug	0.00211	CDKN1A,CDKN2D,FOS,GSN,JUN,SLC1A2,TNFAIP6
methyl methanesulfonate	chemical toxicant	0.00224	CDKN1A,GADD45A,JUN,MDM2,PHLDA3
ouabain	chemical drug	0.00224	ACTB,ATP1A1,CDKN1A,FOS,HSPA5
CD38	enzyme	0.00224	AK3,ALDOC,ANXA2,LRRC8C,MANF,PDIA6,PSAT1,S100A6,Scd2,SOCS3
VEGFA	growth factor	0.00225	ADAMTS1,ALDH2,CDKN1A,CST3,CTSB,FOS,HSPA5,JUNB,LMNA,MVP,NME2,PLPP3,RASGRP3,SPARC,UNC5B
GAST	other	0.00225	DNAJA1,FOS,JUN,ODC1,S100A6,SLC4A2,STAT3
trypsin	group	0.00227	CDKN1A,FOS,MIF
MBTPS1	peptidase	0.00227	FDFT1,FDPS,SCD
PPP3CB	phosphatase	0.00227	CDKN1A,FBXO32,GADD45A
CSF2RA	transmembrane receptor	0.00227	FOS,JUN,JUNB
RPS6KA4	kinase	0.00227	FOS,JUN,JUNB
TSG101	transcription regulator	0.00227	CDKN1A,MDM2,STMN1
geranylgeranylacetone	chemical drug	0.00227	SOCS3,STAT3,TXN
IRS1	enzyme	0.00227	CEBPD,FBXO32,FOS,GLRB,PDGFA,PLPP3,PTPRF,SPARCL1,TNNI1
SPP1	cytokine	0.0023	CA2,CD9,CDKN1A,FGFR2,FOS,GPX4,JUN,NDRG2,PDGFA,S100A6,SPARCL1
NFAT (complex)	complex	0.00232	IL33,SLC1A2,SLC1A3,TMED10
ALDH2	enzyme	0.00232	GCLM,PHGDH,PSAT1,SLC3A2
EPCAM	other	0.00232	CDKN1A,FABP5,FOS,JUN
KDM1A	enzyme	0.00234	BCL3,C4A/C4B,CD63,CD9,CDKN1A,CTNNA1,FLNC,HBB,Ifi27,MSN,PRICKLE1,PSAT1,RASGRP3,S100A6,SCD,SERPINB1,SLC4A2
ST1926	chemical drug	0.00234	ACTB,CDKN1A,DYNLL1,EEF2,ITM2B,ODC1,PDIA3,RPS15,TXN,YWHAZ
CSF2	cytokine	0.00241	BCL3,C4A/C4B,CD63,CDKN1A,CSF1,FOS,GCLM,IFRD1,JUN,JUNB,LAMP2,LDHA,MAT2A,MDM2,NDST1,ODC1,PHGDH,PIM3,PMP22,SOCS3,STMN1,TF
FEV	transcription regulator	0.00241	ANXA2,FOS,HTRA1,NCALD,NFIA,PCDH9,SLC1A3
birabresib	chemical drug	0.00244	ADAMTS1,CDH10,HSPA5,NCALD,PCDH9,PTPRF
WNT3A	cytokine	0.00245	CALR,DCLK1,EPAS1,HHIP,JUN,LBH,NCALD,OLIG1,PDGFA,PMP22,PRICKLE1,RASGRP3,SERPINB1,SLC1A3,SPARC,TUBB3
YY1	transcription regulator	0.00247	ALCAM,CALR,CDKN1A,FDPS,FOS,HSPA5,MAT2A,MDM2,PDGFA,PEG3,PTPRA,SLC1A2,SLC1A3,SNRPN,TNNI1
CTBP1	enzyme	0.00247	CDKN1A,CLDN11,ENPP2,FOS,FSCN1
PRKCD	kinase	0.0025	CDKN1A,CTSB,FOS,JUN,JUNB,KLF6,LBH,MAST4,ODC1,SIK3,STAT3
n-nitrosomethylbenzylamine	chemical toxicant	0.00251	ACTN4,ANXA2,ATP6V0E1,GCLM,LAMP2,Macf1,MSN,PHGDH,PPP2R2A
NPC1	transporter	0.00257	CTSB,CYP51A1,HMGCS1,IDI1,MVK,SCD,STAT3
PDE8A	enzyme	0.00258	CYP51A1,FDPS
CUEDC2	other	0.00258	LDHA,YWHAZ
danusertib	chemical drug	0.00258	CDKN1A,GADD45A
RAB11FIP3	other	0.00258	FOS,JUN
CTSD	peptidase	0.00258	EEF2,TXN
ARID1B	transcription regulator	0.00258	ARC,FOS
mir-483	microRNA	0.00258	CKB,SOCS3
TOPORS	enzyme	0.00258	CDKN1A,MDM2
CALCR	G-protein coupled receptor	0.00258	CDKN1A,FOS
RAPSN	other	0.00258	CNTFR,SOCS3
ATP2A1	transporter	0.00258	CALR,HSPA5
LETMD1	other	0.00258	CDKN1A,MDM2
OSU-CG12	chemical reagent	0.00258	HSPA5,KLF6
benfur	chemical reagent	0.00258	CDKN1A,MDM2
atipamezole	chemical drug	0.00258	FOS,JUNB
ibotenic acid	chemical toxicant	0.00258	FOS,JUN
centrinone	chemical - kinase inhibitor	0.00258	CDKN1A,MDM2
methylmercury	chemical toxicant	0.00264	CD63,MDM2,Ptms,PTPRF,SLC16A1,SPARC
Tcf7	transcription regulator	0.00264	ARHGEF12,CPE,Dst,FDPS,HSD17B11,KLF6,MSMO1,PHLDA1,SOCS3,SPECC1,SQLE,TSC22D1
NCL	other	0.00266	CDKN1A,HBB,MDM2,PDGFA
RNA polymerase II	complex	0.00269	ACTB,CDKN1A,CSF1,FOS,GADD45A,HBB,JUN,JUNB,MAL,RALGDS,RPS21,SOCS3,Tmsb4x (includes others),TXN
black raspberry extract	chemical drug	0.00271	ACTN4,ANXA2,ATP6V0E1,LAMP2,Macf1,MSN,PHGDH,PPP2R2A
GNA15	enzyme	0.00271	ADD3,CEBPD,GADD45A,GLUL,MAT2A,ODC1,SERPINA3,UNC5B
VitaminD3-VDR-RXR	complex	0.00273	CDKN1A,GADD45A,KLK6,PDGFA,SERPINB1
camptothecin	chemical drug	0.00276	ANXA2,APBB2,APOE,CDKN1A,CLTB,CSF1,EEF1A1,FOS,FSCN1,GADD45A,H3-3A/H3-3B,HSPA5,JUN,LDLRAD4,LIMCH1,MDM2,MYO6,NECTIN1,PEG3,PINK1,RND2,TAGLN2,TNFAIP6,TOB1
IKBKG	kinase	0.00277	CEBPD,CSF1,CTSB,ENPP2,EPAS1,FOS,JUNB,SOCS3,TMEM176B
TCF12	transcription regulator	0.00277	CDKN1A,CELA1,GLUL,JUN,KLF6,LDHA,LDLRAD4,Ly6a (includes others),TUBB3
HDAC4	transcription regulator	0.00277	ARC,CDKN1A,FOS,GADD45A,JUN,LDHA,MMD2,PMP22,TSPAN7
bexarotene	chemical drug	0.00282	ADD3,ALCAM,APOE,CST3,GPM6B,MALAT1,Mt3,ODC1,SCD,SPARC,TUBB3
EIF2A	translation regulator	0.00284	HSPA5,JUN,PMP22
FH	enzyme	0.00284	APOD,CDKN1A,LDHA
ethyl 2-{[(6,7-dimethyl-3-oxo-1,2,3,4-tetrahydro-2-quinoxalinyl)acetyl]amino}-4,5-dimethyl-3-thiophenecarboxylate	chemical reagent	0.00284	CDKN1A,MDM2,TUBB3
cytochalasin B	chemical toxicant	0.00284	CD63,CDKN1A,TAGLN2
pentobarbital	chemical drug	0.00284	FOS,JUN,JUNB
Rxr	group	0.00286	APOE,CDKN1A,CTSB,EEF2,GADD45A,Neat1,PDGFA,SEMA4D
mir-1	microRNA	0.00286	ANXA2,FBXO32,H3-3A/H3-3B,HCN2,HSP90B1,PDGFA,TAGLN2,TRIM2
molybdenum disulfide	chemical reagent	0.00291	CKB,FTH1,LBH,LIMCH1,PHLDA1,PPP1R14A,SCG5,SORT1,SPARC
Hdac	group	0.00292	ADAMTS1,ARC,CDKN1A,FBXO32,FOS,HTRA1,JUN,KLF6,KLF9,PREX1
mir-8	microRNA	0.00293	ADAMTS1,CDKN1A,CFL2,FGFR2,FTH1,MSN,PHLDA3,SULF2,TIMP2,TOB1,YWHAZ
STAT4	transcription regulator	0.00295	ALDOC,ARHGAP15,BCL3,FSCN1,H3-3A/H3-3B,KLF9,MAGED1,PER1,PGP,SCG5,SERPINB1,SOCS3
ethanol	chemical - endogenous mammalian	0.00296	CDKN1A,CEBPD,FOS,GADD45A,GPX4,HSD17B10,HSP90B1,HSPA5,JUN,KLF6,MAP1B,MAT2A,SCD,SLC1A2,SQLE,STAT3,TIMP2,TNFAIP6,TUBA1A
ZFTA-RELA	fusion gene/product	0.003	BCL3,BMP2K,CSF1,FTH1,S100A6
ERBB3	kinase	0.00302	ACTB,ADAM9,CDKN1A,PHGDH,SERPINA3,SOCS3,SPARC,STMN1
EPOR	transmembrane receptor	0.00304	JUN,JUNB,SOCS3,TF
GNAQ	enzyme	0.00305	ADAMTS1,FOS,GADD45A,GRB14,NDRG2,NFIA,PHLDA1,SOCS3,TNFAIP6
SP600125	chemical - kinase inhibitor	0.00314	APOE,CDKN1A,CYP51A1,FABP5,FOS,GADD45A,HSPA5,JUN,JUNB,PER1,PTGDS,SCD,Scd2,SOCS3,SPARC
Hsp27	group	0.00329	CDKN1A,CSF1,FBXO32,FOS,STAT3
omeprazole	chemical drug	0.00329	CDKN1A,CELA1,EPAS1,FOS,TSPAN7
Raf	group	0.0033	CDKN1A,ETV1,FOS,JUN,PLPP3,SEMA6A
IGF2	growth factor	0.00332	CDKN1A,GADD45A,JUNB,KLF9,MDM2,PHLDA1,RNF13,SEZ6L2,SLC38A2,SOCS3
SYVN1	transporter	0.00335	ADAM9,APLP2,ATP1A1,ATP1B3,DCTN1,LDHB,PLPP3,SLC16A1,SLC3A2
KITLG	growth factor	0.00341	ACTB,BMP1,CA2,CDKN1A,CSF1,EEF1A1,FABP5,FOS,FTH1,MID1IP1,STAT3,Tmsb4x (includes others),TNNI1
tosedostat	chemical drug	0.00345	CDKN1A,GADD45A,PSAT1,SLC38A2
VCP	enzyme	0.00345	CDKN1A,HSPA5,LMNA,SYNE2
dithiothreitol	chemical reagent	0.00345	GADD45A,HSP90B1,HSPA5,PHLDA1
Nkx2-2os	other	0.00349	CLDN11,PCSK1N,SCG5
SP2	transcription regulator	0.00349	CDKN1A,FOS,MAT2A
GTF2I	transcription regulator	0.00349	CDKN1A,FOS,HSPA5
HNRNPD	transcription regulator	0.00349	CDKN1A,FOS,HBB
TOPBP1	other	0.00349	CDKN1A,GADD45A,MDM2
monorden	chemical - endogenous non-mammalian	0.00349	GSN,HSP90B1,HSPA5
CALC	group	0.00349	FOS,IL33,SORT1
Pro-inflammatory Cytokine	group	0.00355	ADIPOR2,APOE,GLUL,HSPA5,S100A1,SOCS3
NRF1	transcription regulator	0.00355	ATP1A1,FTH1,GCLM,HBB,HPCAL1,NCALD
cyclosporin A	biologic drug	0.00359	ANXA2,APOD,APOE,ATP1A1,C4A/C4B,CDKN1A,EDIL3,EMP3,FDFT1,FOS,GSTM3,HSPA5,JUN,MIF,ODC1,SCD,SNRPN,TLE3,TSPAN9
SP4	transcription regulator	0.00361	ARC,CDKN1A,HSPA5,MAT2A,STAT3
testosterone propionate	chemical drug	0.00361	CALR,CLTB,FBXO32,FDPS,PTGDS
IL1	group	0.00364	ADAMTS1,APOE,CDKN1A,CEBPD,CSF1,CTSB,FOS,FTH1,IL33,JUN,KLF6,ODC1,PDGFA,SOCS3,SPARC,TNFAIP6
MAX	transcription regulator	0.00372	CDKN1A,FBXO32,FTH1,GADD45A,KLF6,LAMP2,ODC1
GPD1	enzyme	0.00372	ANXA2,CD63,GADD45A,NOL3,PSAT1,SERPINA3,SERPINB1
PTP4A1	phosphatase	0.00373	ACTN4,C1orf21,EEF1A1,EEF2,FKBP1A,SPARC,STMN1,TAGLN2
SB203580	chemical - kinase inhibitor	0.00378	C4A/C4B,CDKN1A,CEBPD,CYP2J2,CYP51A1,FDFT1,FOS,GADD45A,HEPACAM,HSPA5,IQSEC1,JUN,JUNB,MAT2A,PDGFA,PTGDS,SOCS3,SPARC,TIMP2,TNFAIP6
IKZF3	transcription regulator	0.00381	DNM3,IGSF11,RASSF4,S100A16,SEMA5A,SPSB1
E. coli B5 lipopolysaccharide	chemical - endogenous non-mammalian	0.00388	ADAMTS1,ALDH2,BCL3,CDKN1A,EEF1A1,FOS,GCLM,JUNB,MAT2A,MDM2,PHLDA1,SOCS3,STAT3
Ubiquitin	group	0.00389	CDKN2D,HSP90B1,HSPA5,TIMP2
selumetinib	chemical drug	0.00389	CDKN1A,FOS,JUN,JUNB
LPIN1	phosphatase	0.00389	APOE,CDKN1A,FDPS,SCD
MAPK1	kinase	0.00389	APOE,ARC,CDKN1A,CTSB,DGKI,ENDOD1,FBXO32,FLNC,FOS,HBB,JUN,JUNB,LMNA,MAST3,MVP,PSAT1,SPSB1
methamphetamine	chemical drug	0.00395	FOS,GPX4,H3-3A/H3-3B,JUN,SLC1A2,TIMP2,TXN
NGF	growth factor	0.00405	ANXA2,CDKN1A,EEF1A1,EPAS1,FOS,GADD45A,JUN,JUNB,SEMA6D,SORT1,STAT3,TXN
GNA14	enzyme	0.00408	ADAMTS1,GADD45A,GRB14,KLF6,PHLDA1,TNFAIP6
SHC1	other	0.00408	CDKN1A,FOS,FTH1,HS3ST1,PHLDA1,TXN
FBXW7	enzyme	0.00408	CEBPD,DNAJA1,FDFT1,HSPE1,JUN,SQLE
CXCL12	cytokine	0.00412	BCL3,BMP1,CA2,CD9,DOCK9,FOS,JUN,JUNB,Ly6a (includes others),SOCS3,TF
NFKB1	transcription regulator	0.00414	APOE,BCL3,CDKN1A,CSF1,CTSB,ENPP2,EPAS1,FOS,FSCN1,GADD45A,HSP90B1,MAT2A,MDM2,PDGFA
SLC25A13	transporter	0.00418	ANXA2,CD63,GADD45A,NOL3,PSAT1,SERPINA3,SERPINB1
fluoride	chemical - endogenous mammalian	0.00423	FOS,GADD45A,HSPA5
CSF2RB	transmembrane receptor	0.00423	FOS,JUN,JUNB
NTF4	growth factor	0.00423	FOS,SPARC,TUBA1A
H1-2	other	0.00423	ACTB,GADD45A,MDM2
SLC2A3	transporter	0.00423	LDHA,LDHB,PHGDH
GFAP	other	0.00423	HSPA5,KCNJ10,SLC1A2
Hif	complex	0.00423	CKB,LDHA,TF
mevastatin	chemical drug	0.00423	ADAMTS1,APOE,CDKN1A
STAT3	transcription regulator	0.00424	BCL3,CD9,CDKN1A,CDKN2D,CEBPD,CTSB,DNM2,ENPP2,EPAS1,FOS,FSCN1,GADD45A,HBB,JUNB,LDHA,LDHB,PHLDA1,RALGDS,SBNO2,SERPINA3,SERPINB1,SLC1A3,SOCS3,STAT3,TOB1
chondroitin sulfate E	chemical - endogenous mammalian	0.00424	CALR,PRICKLE1
ADRA1	group	0.00424	FOS,JUNB
MELK	kinase	0.00424	CDKN1A,MDM2
Gpcr	group	0.00424	FOS,JUN
BCAS2	other	0.00424	CDKN1A,MDM2
PYHIN1	other	0.00424	CDKN1A,MDM2
sGC	complex	0.00424	ARC,FOS
7S NGF	complex	0.00424	FOS,GCLM
RNF34	enzyme	0.00424	CDKN1A,MDM2
mir-489	microRNA	0.00424	ADAM9,PTPN11
DCX	other	0.00424	ACTN4,TUBB3
NEK2	kinase	0.00424	CDKN1A,GADD45A
MI-773	chemical drug	0.00424	CDKN1A,MDM2
butylated hydroxytoluene	chemical toxicant	0.00424	FOS,JUN
FT671	chemical - protease inhibitor	0.00424	CDKN1A,MDM2
ceftriaxone	chemical drug	0.00424	SLC1A2,SLC1A3
H2AB3 (includes others)	other	0.00429	ARC,CDKN1A,DCLK1,FOS,PCDH9
SERPINE1	other	0.00437	CALR,CDKN1A,FOS,JUNB,MVP,PHLDA1
PAX7	transcription regulator	0.00437	CNTFR,OLFM1,PEG3,SLC44A1,SYNE2,TOB1
cadmium chloride	chemical toxicant	0.00437	FOS,GADD45A,HSPA5,JUN,LDHA,TXN
collagenase	group	0.00437	CEBPD,JUN,JUNB,STAT3
Stat3-Stat3	complex	0.00437	CDKN1A,JUN,SERPINA3,SOCS3
MAPK11	kinase	0.00437	CALR,FOS,TIMP2,UBR2
butylated hydroxyanisol	chemical toxicant	0.00437	FOS,GSTM3,GSTM5,JUN
butyric acid	chemical - endogenous mammalian	0.00453	ANXA2,CDKN1A,CSF1,EMP3,FIS1,FOS,FTH1,GADD45A,GSN,HBB,MDM2,MVP,MYH14,PDIA3,PTGDS,RNF141,SLC1A2,SOCS3,STAT3
deoxycholate	chemical - endogenous mammalian	0.00467	GLUL,HSPA5,KCNJ10,SLC1A2,SLC1A3
FSHR	G-protein coupled receptor	0.00467	ADIPOR2,CLDN11,CPE,FABP5,PDGFA
triamcinolone acetonide	chemical drug	0.00477	FGFR2,FOS,JUN,JUNB,KLF9,PER1,RASL11B,SCD,SEMA6A,SERPINA3,SLC16A1
NPPB	other	0.0049	FDFT1,HMGCS1,IDI1,MSMO1
SSRP1	transcription regulator	0.0049	CDKN1A,MDM2,MSN,PDGFA
NFIC	transcription regulator	0.0049	CDKN1A,CSF1,HTRA1,PDGFA
ETV5	transcription regulator	0.00495	ALCAM,CTNNA1,MID1IP1,MSN,PMP22,S100A6,SCD
CYP1A1	enzyme	0.00495	CACHD1,CDKN2D,GSTM2,GSTM3,LMNA,ODC1,TSC22D1
EIF2AK2	kinase	0.00495	CDKN1A,CEBPD,FOS,JUN,KCTD13,SOCS3,TUBA1A
BRCA1	transcription regulator	0.00496	ACTB,CDKN1A,DUSP3,ENPP2,GADD45A,H3-3A/H3-3B,HBB,Ly6a (includes others),MDM2,PHLDA1
doxifluridine	chemical drug	0.00506	CDKN1A,GADD45A,MDM2
pCPT-cAMP	chemical - kinase inhibitor	0.00506	FOS,JUN,JUNB
(+)-catechin	chemical drug	0.00506	HSPA5,JUN,SLC16A1
Foxo	group	0.00506	CDKN1A,FBXO32,GADD45A
Integrin	complex	0.00506	FOS,JUN,SOCS3
NCAM1	other	0.00506	CALR,GLUL,MALAT1
glutamyl-Se-methylselenocysteine	chemical - endogenous mammalian	0.00506	ATP1A1,JUN,TIMP2
IL10	cytokine	0.00507	BCL3,CD63,CDKN1A,CDKN2D,CSF1,CTSB,FOS,GPRC5B,HEXA,IL33,JUN,LAMP2,MAN1A1,PHGDH,S100B,SLC1A3,SLC9A3R2,SOCS3,STAT3
15-deoxy-delta-12,14 -PGJ 2	chemical - endogenous mammalian	0.00511	CDKN1A,CEBPD,CTSB,FOS,FTH1,GADD45A,GCLM,GSN,JUN,SOCS3,TUBB3,TXNRD1
CDKN1A	kinase	0.00514	ACTB,CDKN1A,CTSB,GADD45A,HSPA5,MDM2,MSN,PHGDH,STMN1,TNFAIP6,TUBB3,TUBB4A,VGLL4
tetracycline	chemical drug	0.00533	CSF1,MAL,ME1,NDRG2,SEMA6D,TF
LDLR	transporter	0.00545	ALCAM,APOE,CDKN1A,ENPP4,FABP5,FDPS,GATM,HSPA5,MID1IP1,MIF,PCYT2,SCD
IFT88	other	0.00546	CYP51A1,FDPS,HMGCS1,IDI1
ANXA2	other	0.00546	CDKN1A,GADD45A,JUN,MDM2
bardoxolone	chemical drug	0.00546	CDKN1A,FTH1,GCLM,TXNRD1
MTORC1	complex	0.00549	FDPS,IDI1,LDHA,MAT2A,SCD
EIF2S1	translation regulator	0.00549	ALDH1L2,GADD45A,IFRD1,PHLDA1,SLC6A9
imatinib	chemical drug	0.0055	ATP1B3,CALR,CDKN1A,EPAS1,GADD45A,HSP90B1,HSPA2,HSPA5,HSPE1,IFRD1,MDM2,PDIA3,PDIA6,PTPN11,STAT3
cytokine	group	0.00567	BCL3,CSF1,FOS,JUN,Ly6a (includes others),SOCS3,SPARC,STAT3,TNFAIP6
miR-16-5p (and other miRNAs w/seed AGCAGCA)	mature microRNA	0.00568	CADM1,CFL2,GALNT7,H3-3A/H3-3B,HSP90B1,IFRD1,JUN,NFIA,PSAT1,SLC12A2,TPPP3
Tgf beta	group	0.00569	CDKN1A,CSF1,FOS,FSCN1,JUN,JUNB,Ly6a (includes others),MIF,NCOR2,PDGFA,PLPP3,SOCS3,SPARC,TIMP2
4-hydroxytamoxifen	chemical drug	0.00578	CA2,CDKN1A,CEBPD,DYNLL1,FOS,HSD17B7,JUN,JUNB,NCOR2,PTPN11
reactive oxygen species	chemical toxicant	0.00578	ADAM9,CDKN1A,GADD45A,HSPA5,JUN,KLF6,MDM2,PPP2R2A
YAP1	transcription regulator	0.0058	ADAMTS1,CDKN1A,CRIM1,CSF1,DOCK9,FBXO32,FOS,GADD45A,HMGCS1,LDHA,LMNA,MAP1B,RASSF4,RPS15,RPS21
LDL	complex	0.0058	APOE,CDKN1A,CYP2J2,FDPS,FOS,GCLM,HSP90B1,HSPA5,JUN,PTPRF,SOCS3,STAT3,TNFAIP6
methotrexate	chemical drug	0.00581	ACTB,ADIPOR2,CDKN1A,CSF1,EPAS1,FADS1,GSN,HMGCS1,MDM2,SCD,SOCS3,TOB1
FMR1	translation regulator	0.00591	ARC,CACNB4,EEF2,MAP1B,SASH1,SLC1A2,SPARCL1,TAGLN2,TF
oblimersen	biologic drug	0.00594	CDKN1A,CEBPD,GADD45A,IFRD1,SCG5
glycine	chemical - endogenous mammalian	0.00598	CDKN1A,FOS,ODC1
KLK4	peptidase	0.00598	CDKN1A,DNM2,GADD45A
CRBN	enzyme	0.00598	HSPA5,JUN,ODC1
hemoglobin	complex	0.00598	CDKN1A,GCLM,ME1
PHB2	transcription regulator	0.00598	SOCS3,STAT3,TXN
INSIG2	other	0.00598	FDFT1,FDPS,SCD
clenbuterol	chemical drug	0.00598	FBXO32,SLC16A1,SOCS3
FGF7	growth factor	0.00605	CDKN1A,CEBPD,CSF1,FABP5,FGFR2,SCD
IGF2BP1	translation regulator	0.00606	ACTB,CDKN1A,GADD45A,HBB
ING1	transcription regulator	0.00606	CDKN1A,EID1,EPS15,MDM2
SU6656	chemical toxicant	0.00606	CSF1,JUNB,PHLDA1,SOCS3
methylnitrosourea	chemical toxicant	0.00606	ATP1A1,ATP1B3,JUN,TIMP2
thapsigargin	chemical toxicant	0.00608	ADIPOR2,ARC,CALR,CDKN1A,EVI2A,FOS,GADD45A,HSP90B1,HSPA5,JUN,LBH
ganciclovir	chemical drug	0.00627	ARC,CDKN1A
C9orf116	other	0.00627	CDKN1A,MDM2
CYP3A	group	0.00627	HMGCS1,SQLE
vanillyl-N-nonylamide	chemical drug	0.00627	GADD45A,HSPA5
tacedinaline	chemical drug	0.00627	ARC,FOS
CCAR1	transcription regulator	0.00627	CEBPD,EPAS1
Ap2 alpha	group	0.00627	ATP6V0E1,PTGDS
SLC7A11-AS1	other	0.00627	GCLM,JUN
MAGED1	transcription regulator	0.00627	CDKN1A,JUN
AATF	transcription regulator	0.00627	CDKN1A,JUN
TRPC3	ion channel	0.00627	JPH1,S100B
DYNLL1	other	0.00627	CDKN1A,FOS
GRM3	G-protein coupled receptor	0.00627	SLC1A2,SLC1A3
F2RL3	G-protein coupled receptor	0.00627	CD63,FOS
SHOX2	transcription regulator	0.00627	FGFR2,HTRA1
EEF2K	kinase	0.00627	CDKN1A,MAP1B
RNF17	other	0.00627	ODC1,SERPINA3
ABCB7	transporter	0.00627	FTH1,TXN
RPS20	other	0.00627	CDKN1A,MDM2
CXXC4	other	0.00627	CDKN1A,SPARC
PK11007	chemical reagent	0.00627	CDKN1A,MDM2
catechol	chemical - endogenous mammalian	0.00627	FOS,JUN
apamin	chemical toxicant	0.00627	FOS,JUN
quisqualic acid	chemical - endogenous non-mammalian	0.00627	FOS,JUNB
MAP2K1/2	group	0.00643	ARC,FOS,HSPA5,JUN,PDGFA,PHLDA1
GNA12	enzyme	0.00643	ARHGEF12,CFL2,FOS,GCLM,PDGFA,TXNRD1
CCL5	cytokine	0.00643	ALCAM,FOS,NCOR2,PTGDS,SQLE,STAT3
KLF2	transcription regulator	0.00645	BCL3,CDKN1A,EPAS1,GADD45A,HBB,JUNB,MVP,PLPP3,PTGDS,STAT3
BMP6	growth factor	0.00647	ADAMTS1,ADD3,CDKN1A,CDKN2D,PCOLCE2,PMP22,TXNRD1
CGA	other	0.00647	ADAMTS1,HSP90B1,HSPA5,KLF9,PDIA3,PDIA6,TIMP2
AICAR	chemical - endogenous mammalian	0.00647	CDKN1A,GPX4,GSTM5,MDM2,PEG3,SCD,SOCS3
ANGPT2	growth factor	0.00651	CALR,CDKN1A,CYP51A1,HMGCS1,HSPA2,HSPA5,MIF,PDIA3,PDIA6,PHLDA1,TUBB3
metformin	chemical drug	0.00651	ADIPOR2,BCL3,FOS,FTH1,GPD1,GRB14,HSPA5,PEA15,PTPN11,SOCS3,SORT1
metribolone	chemical reagent	0.00651	ADAMTS1,ALDOC,ATP6V0E1,CDKN1A,ETV1,FDFT1,FDPS,FGFRL1,FOS,HMGCS1,HSD17B10,HSPA5,IDI1,LDHA,ME1,MIF,TIMP2,TSC22D1
RELA	transcription regulator	0.0066	ACTN4,ALCAM,APOE,BCL3,CDKN1A,CTSB,EPAS1,FOS,FSCN1,HSP90B1,JUN,JUNB,MAT2A,MDM2,MIF,PTGDS,S100A6,SLC1A2,TUBB3
NGFR	transmembrane receptor	0.00671	FGFR2,FOS,JUN,SORT1
COL5A1	other	0.00671	APOE,CALR,S100A6,TF
amiodarone	chemical drug	0.00671	ME1,NDRG2,SCD,TF
RAF1	kinase	0.00673	CA2,CDKN1A,EMP3,FOS,HPCAL1,JUN,LDHA,PHLDA1,SQLE,TNNI1,TSC22D1
glucagon	biologic drug	0.00691	ADD3,FOS,LMNA,NDRG2,SORT1
SB-431542	chemical reagent	0.00693	FOS,HMGCS1,IDI1,SLC1A2,SPSB1,SQLE,STAT3,TNFAIP6
C9orf72	other	0.00699	GLUL,SLC1A2,SLC1A3
SEL1L	other	0.00699	HSPA5,TIMP2,TUBB3
SLC29A1	transporter	0.00699	CDKN1A,GADD45A,MDM2
ITGB4	transmembrane receptor	0.00699	ENPP2,GPX4,SPARC
MNT	transcription regulator	0.00699	FBXO32,KLF6,ODC1
APOC1	transporter	0.00699	APOE,FSCN1,STAT3
tomatidine	chemical - endogenous non-mammalian	0.00699	FOS,SLC38A2,SLC6A9
vitamin K2	chemical drug	0.00699	CSF1,GPRC5B,SERPINB1
EPAS1	transcription regulator	0.007	ALDOC,CDKN1A,CKB,CYP51A1,FOS,GAL3ST1,HMGCS1,HSPA5,LDHA,MANF,MIF,TNNI1
paclitaxel	chemical drug	0.00708	CDKN1A,ENPP2,ENPP4,ETV1,JUN,MDM2,PHGDH,PHLDA1,PLIN3,SCG5,SLC12A2,STAT3,STMN1,TSC22D1
fulvestrant	chemical drug	0.00711	CDKN1A,CEBPD,CSF1,DYNLL1,FKBP1A,FOS,GADD45A,HSD17B7,Ifi27,JUN,MANF,STAT3,STMN1
WNT1	cytokine	0.00724	CDKN1A,EEF1A1,ENPP2,FOS,JUN,JUNB,LBH,Wfdc18
vorinostat	chemical drug	0.00731	ADAMTS1,ARC,CDKN1A,CYP51A1,FIS1,HMGCS1,HSPA5,IDI1,JUN,MVK,SLC1A2,SOCS3,TXN
MTDH	transcription regulator	0.0074	CDKN1A,HTRA1,ME1,SLC1A2
ELF4	transcription regulator	0.0074	CA2,CDKN1A,MANF,MDM2
ozone	chemical toxicant	0.0074	FOS,JUN,JUNB,SOCS3
MEF2C	transcription regulator	0.00756	ARC,CALR,CDKN1A,CKB,FOS,JUN,JUNB,TNNI1
cholecalciferol	chemical - endogenous mammalian	0.00756	ANXA2,CEBPD,CSF1,FOS,JUN,ME1,MYO6,SULF2
Mapk	group	0.00791	ARC,CDKN1A,FOS,JUN,JUNB,PER1,TUBB3
CD24	other	0.00791	ADD3,CDKN1A,EMP3,FOS,JUN,SYNE2,TRIM2
HAVCR1	other	0.00791	CALR,FSCN1,JUN,ODC1,SOCS3,SPARC,STAT3
HSP90B1	other	0.00798	CALR,FANCC,HSP90B1,HSPA5,SLC1A2
CYB5R4	enzyme	0.0081	HSPA5,SCD,Scd2
PLCG1	enzyme	0.0081	ALDOC,FOS,LDHA
WWOX	enzyme	0.0081	Scd2,TIMP2,TRIM2
RASSF5	other	0.00813	CDKN1A,DNAJA1,EEF2,RPS15
TWIST2	transcription regulator	0.00813	BIN1,CDKN1A,CDKN2D,KLF6
SPRY2	other	0.00813	CDKN1A,EPAS1,ETV1,FOS
FGFR3	kinase	0.00813	CDKN1A,CDKN2D,FOS,SPARC
lisinopril	biologic drug	0.00813	FOS,JUN,PDGFA,S100A6
BNIP3L	other	0.00856	CST3,GADD45A,GSN,STAT3,TIMP2
anisomycin	chemical - endogenous non-mammalian	0.00856	CDKN1A,FOS,HSPA5,JUN,JUNB
FBXO32	enzyme	0.00862	ADSS1,CADM1,CALR,GADD45A,HSPA5,PDIA3
fluoxetine	chemical drug	0.00862	ARC,CLOCK,FOS,NME2,SERPINA3,SLC1A2
ATE1	enzyme	0.00866	ACTB,JUN
dinaciclib	chemical drug	0.00866	HSPA5,S100B
NUDT16L1	other	0.00866	CDKN1A,MDM2
BANP	other	0.00866	CDKN1A,STAT3
MYCBP	transcription regulator	0.00866	LDHA,ODC1
GABBR2	G-protein coupled receptor	0.00866	ARC,GLUL
GRM5	G-protein coupled receptor	0.00866	FOS,SLC1A2
FKBP1A	enzyme	0.00866	CDKN1A,MDM2
DMTF1	transcription regulator	0.00866	CDKN1A,MDM2
UACA	other	0.00866	CEBPD,HSPA5
ADCYAP1R1	G-protein coupled receptor	0.00866	ARC,FOS
RAPGEF4	other	0.00866	CALR,CDKN1A
NPAS2	transcription regulator	0.00866	CLOCK,PER1
CTH	enzyme	0.00866	CDKN1A,HSPA5
CB-5083	chemical drug	0.00866	GCLM,HSPA5
diquat	chemical toxicant	0.00866	GCLM,TXNRD1
4-coumaric acid	chemical - endogenous mammalian	0.00866	CDKN1A,ODC1
diazepam	chemical drug	0.00866	FOS,PER1
manidipine	chemical drug	0.00866	FOS,JUN
Muscarinic cholinergic receptor	group	0.00866	FOS,JUN
puromycin aminonucleoside	chemical reagent	0.00871	ACTB,ADAMTS1,ANXA2,C4A/C4B,EMP3,GSTM3,HSPA5
TRH	other	0.00892	ACTB,FOS,JUN,JUNB
CAMK4	kinase	0.00892	CDKN1A,FOS,JUN,JUNB
CARM1	transcription regulator	0.00892	CDKN1A,FOS,FTH1,GADD45A
sucrose	chemical - endogenous mammalian	0.00892	APOE,FOS,PDIA3,SCD
ALKBH5	enzyme	0.00911	CLDN11,DNAJA1,GSTM5,MYO6,SLC4A2,TLE3
ITK	kinase	0.00911	CRIM1,FOS,Ly6a (includes others),PREX1,SULF2,TF
SOX9	transcription regulator	0.00913	ADAMTS1,CDKN1A,FOS,PDGFA,PTGDS,SULF2,TIMP2
clozapine	chemical drug	0.00917	FDPS,FOS,HMGCS1,PEA15,SCD
BMP2	growth factor	0.00926	BMP2K,CDKN1A,CSF1,FGFR2,FOS,JUN,JUNB,KLF9,SPARC,TOB1,TUBB3
ULK4	kinase	0.0093	FOXJ1,GSN,TUBB4A
DLX2	transcription regulator	0.0093	CDKN1A,FOXJ1,POU3F3
AXIN1	other	0.0093	FOS,MDM2,TUBB3
SIN3B	transcription regulator	0.0093	FBXO32,KLF6,LDHA
Mir200	group	0.0093	CFL2,JUN,TRIM2
KISS1R	G-protein coupled receptor	0.0093	FOS,HHIP,TMEM144
lapatinib	chemical drug	0.0093	FOS,JUN,JUNB
acetaldehyde	chemical - endogenous mammalian	0.0093	FOS,JUN,KLF9
idarubicin	chemical drug	0.0093	CDKN1A,GADD45A,MDM2
MITF	transcription regulator	0.00941	ALCAM,APOE,ATP1A1,CA14,CDKN1A,FBXO32,FOS,GPM6B,QDPR,SCD,SEMA6A,SORT1
EZH2	transcription regulator	0.0096	ACTB,BMP1,CA2,CD63,CDKN1A,CPD,CTNNA1,EPAS1,FOXJ1,PDGFA,PER1,PRICKLE1,SLC1A3,SOCS3,TIMP2,TSPAN7
H1-6	other	0.00963	BCL3,FDPS,FOS,GLUL,KIF21B,PHLDA1
H1f1	other	0.00963	BCL3,FDPS,FOS,GLUL,KIF21B,PHLDA1
VHL	transcription regulator	0.00972	CDKN1A,EPAS1,FTH1,GAL3ST1,LMNA,MIF,SLC1A3,SPARC
KLF3	transcription regulator	0.0098	APOE,BCL3,CDKN2D,CTNNA1,FOS,HBB,HS3ST1,Ifi27,MAGED1,MIF,MSN,PARP3,TSPAN17,TUBA1A,ZNF579
GPER1	G-protein coupled receptor	0.0098	CDKN1A,CEBPD,FOS,HSPA5,JUN
QKI	other	0.0098	GPM6B,LAMP2,MAP1B,PEA15,SCD
PI3K (family)	group	0.01	FBXO32,FDPS,FOS,FTH1,GCLM,HSPA5,PREX1
IL33	cytokine	0.01	ACTB,ADAMTS1,APOE,BCL3,EPAS1,GSTM5,JUNB,ODC1,PEA15,PRXL2A,PSAT1,RASSF4,SERPINB1,SOCS3,VMP1
ITGB1	transmembrane receptor	0.0101	ADAMTSL1,APOE,BMP1,CDKN1A,FOS,JUN,JUNB,TIMP2
EML4-ALK	fusion gene/product	0.0102	CDKN1A,JUNB,MDM2,SOCS3,SPARC,STAT3
IGF1R	transmembrane receptor	0.0104	ACTN4,CAVIN3,CDKN1A,FLNC,FOS,FTH1,HSPA5,HTRA1,RPS21,Scd2,STAT3,TNNI1,TXN
MAPK14	kinase	0.0105	CALR,CEBPD,CYP51A1,FDPS,FOS,GADD45A,JUN,JUNB,SOCS3,TIMP2
IL6ST	transmembrane receptor	0.0105	ENPP2,JUN,JUNB,SOCS3,STAT3
EIF4G2	translation regulator	0.0106	ACTB,CDKN1A,JUN
ADRB3	G-protein coupled receptor	0.0106	FOS,JUN,JUNB
ACVR1C	kinase	0.0106	CDKN1A,FOS,JUNB
RPS6KA5	kinase	0.0106	FOS,JUN,JUNB
mezerein	chemical - endogenous non-mammalian	0.0106	CDKN1A,EEF1A1,TXNRD1
mir-25	microRNA	0.0106	CDKN1A,GADD45A,MDM2,TOB1
HSPA9	other	0.0106	CDKN1A,CLMN,MDM2,TIMP2
F7	peptidase	0.0106	EEF1A1,EEF2,FOS,GADD45A
DACH1	transcription regulator	0.0106	CDKN1A,FOS,JUN,PAK3
raloxifene	chemical drug	0.0109	BCL3,CDKN1A,CSF1,DYNLL1,ENPP2,FLNB,JUN,KLF6,MIF
SOX11	transcription regulator	0.011	ADAM9,CD9,HS3ST1,KLK6,PDGFA,RNF122,TUBA1A,TUBB3
dextran sulfate	chemical drug	0.011	ADAMTS1,C4A/C4B,CDKN1A,ENPP2,GSTM5,NDST1,ODC1,PDGFA,PHGDH,SOCS3,STAT3,STMN1,TIMP2
KIT	transmembrane receptor	0.011	CD63,EML1,ETV1,HSD17B10,PPP2R2A,SOCS3,STAT3
diethylnitrosamine	chemical toxicant	0.011	CD63,CDKN1A,DCLK1,JUN,PHLDA1,STAT3,TIMP2
PLN	transporter	0.0112	ACTB,ADAM9,ANXA2,ATP1A1,HSP90B1
Sn50 peptide	chemical toxicant	0.0112	APOE,MIF,PTGDS,SLC1A2,SLC1A3
fluticasone propionate	chemical drug	0.0113	ADAM9,FSCN1,HTRA1,KLF9,PCOLCE2,PHLDA1,SLC1A3,TPST1,TSC22D1
DIO3	enzyme	0.0113	CLDN11,EPAS1,KCNJ10,KLF9,PCSK1N,PEX5L,PLEKHB1,PTGDS,Tmsb4x (includes others)
COL18A1	other	0.0113	FOS,JUN,JUNB,LDHA,STAT3,TUBA1A
IL6	cytokine	0.0114	ADAMTS1,APOE,BCL3,CDKN1A,CDKN2D,CEBPD,CSF1,CST3,ENPP2,ERBIN,FOS,FSCN1,GADD45A,HSPA5,JUN,JUNB,KCTD13,PDGFA,SBNO2,SEMA6D,SERPINA3,SLC12A2,SNX10,SOCS3,STAT3,TF,UBR2
3,5-L-diiodothyronine	chemical - endogenous mammalian	0.0114	ME1,SCD
L-type Calcium Channel	complex	0.0114	APOE,FOS
PADI4	enzyme	0.0114	CDKN1A,GADD45A
CTNS	transporter	0.0114	HSPA5,PDIA3
IL-2R	complex	0.0114	FOS,PHGDH
BAG6	enzyme	0.0114	CDKN1A,PINK1
SMARCA1	transcription regulator	0.0114	CDKN1A,GADD45A
MTBP	other	0.0114	CDKN1A,ODC1
H3-3A/H3-3B	other	0.0114	CDKN1A,PDGFA
TERF2	transcription regulator	0.0114	CDKN1A,MIF
teasaponin	chemical - endogenous non-mammalian	0.0114	SOCS3,STAT3
SLC19A1	transporter	0.0114	Ly6a (includes others),NDRG2
RHOC	enzyme	0.0114	CDKN1A,GLUL
coumestrol	chemical toxicant	0.0114	FOS,HSP90B1
ciclopirox olamine	chemical drug	0.0114	CDKN1A,TF
dihematoporphyrin ether	chemical drug	0.0114	CDKN1A,HSP90B1
artemisinin	chemical drug	0.0114	CDKN1A,MDM2
theaflavin	chemical - endogenous non-mammalian	0.0114	CDKN1A,CDKN2D
fenofibrate	chemical drug	0.0114	ADIPOR2,FBXO32,GADD45A,GAL3ST1,GLUL,HSPA5,JUN,LDHB,MAN1A1,PTPRF,SCD,STAT3
5-N-ethylcarboxamido adenosine	chemical reagent	0.0115	BCL3,CEBPD,GADD45A,JUNB,KLF6,ODC1,SOCS3
calcimycin	chemical reagent	0.0115	CALR,FOS,HSP90B1,HSPA5,JUN,JUNB,ODC1
KDM3A	transcription regulator	0.0116	ALCAM,CD9,FLNC,IL33
mir-22	microRNA	0.0116	CDKN1A,MALAT1,MVK,YWHAZ
isoprenaline	chemical drug	0.0116	FOS,HBB,PER1,SNX10
NFkB (complex)	complex	0.0116	APOE,BCL3,CDKN1A,CEBPD,CSF1,EPAS1,FABP5,FOS,FTH1,GADD45A,JUN,JUNB,LAMP2,MDM2,ODC1,PEA15,PIM3,SERPINA3,SLC1A2,SOCS3,TIMP2,TMOD2,TNFAIP6
losartan potassium	chemical drug	0.0119	ATP1A1,CST3,FOS,HSPA5,PDGFA,SOCS3,STAT3,TUBB3
DSCAML1	other	0.0119	DCLK1,FOXJ1,KLF9,PDGFA,TUBB3,TUBB4A
FAM3B	cytokine	0.012	CDKN1A,LDHA,SPARC
KDM4A	transcription regulator	0.012	CDKN1A,PIM3,TTYH1
Pde4	group	0.012	CDKN1A,CYP51A1,FDPS
HFE	transmembrane receptor	0.012	HSP90B1,HSPA5,TF
SKI	transcription regulator	0.012	CDKN1A,ODC1,PMP22
FSHB	other	0.012	CLDN11,FABP5,PDGFA
Mt2	other	0.012	FOS,GSTM3,JUN
epigallocatechin-gallate	chemical drug	0.0121	CA2,CDKN1A,FOS,GADD45A,JUN,JUNB,MDM2,SEMA4D,SLC16A1,STAT3,TIMP2
ERN1	kinase	0.0123	CEBPD,HSP90B1,HSPA5,JUN,PDIA6,PIGA,SCD,SPARC
Ap1	complex	0.0125	FOS,HBB,HSP90B1,IFRD1,JUN,KLF9,RNF7,SOCS3,SPARC
TRAP1	enzyme	0.0125	AK3,ALDH1L2,HSD17B10,HSPE1,SOGA3,TMA16
RASSF1	other	0.0125	APOE,CDKN1A,CPE,FOS,GSN,MAP1B
nocodazole	chemical reagent	0.0125	CDKN1A,FOS,MDM2,PAK3,PTPN11,SCD
TCF	group	0.0125	APOD,FOS,HTRA1,JUNB,SERPINA3,TSC22D1
Cdc42	enzyme	0.0125	CSF1,CTSB,LAMP2,STMN1
3-deazaneplanocin	chemical drug	0.0126	CDKN1A,CLDN11,FBXO32,KLF6,MVP
TSH	complex	0.0126	CDKN1A,FOS,FTH1,JUNB,SOCS3
triamterene	chemical drug	0.0126	ADAMTS1,ANXA2,C4A/C4B,EMP3,GSTM3
ELAVL1	other	0.0127	APOD,ATP1B3,CACHD1,CDKN1A,FOS,HBB,HSPA2,Ifi27,MAT2A,STAT3
BRAF	kinase	0.0127	APLP2,CD63,CDKN1A,CSF1,EPAS1,GPM6B,PTPRF,SEMA4D,TSC22D1,UNC5B
FOXO1	transcription regulator	0.0127	CA2,CDKN1A,FABP5,FBXO32,FDPS,FLNB,FOS,GADD45A,GPD1,HSPA5,JUN,JUNB,LAMP2,ME1,SCD,SEMA6D,SERPINB1,SQLE
ESRRA	transcription regulator	0.0128	ALDOC,Cd59a,CKB,CYP51A1,EPAS1,HMGCS1,IDI1,LDHA,LDHB,Scd2,SEMA6A,UNC5B
etoposide	chemical drug	0.0131	BIN1,CA2,CDKN1A,EEF1A1,FTH1,GADD45A,JUN,MDM2,ODC1,PEBP1
CDKN2A	transcription regulator	0.0131	APPL2,CDKN1A,CDKN2D,CEBPD,EEF1A1,FOS,JUN,MDM2,ODC1,PDGFA,PEG3,S100A6,TOB1
tazemetostat	chemical drug	0.0131	ADAMTS1,DNM3,HSPA5,MANF,METRN,MSN,OLFM1,PAK3,PDGFA,PREX1,PSAT1,STAT3,TUBB3
IKBKE	kinase	0.0132	ALDOC,LDHA,MAT2A,PHGDH,PSAT1,SLC16A1
SOCS3	phosphatase	0.0132	CDKN1A,FOS,JUN,SCD,SOCS3,STAT3
norepinephrine	chemical - endogenous mammalian	0.0134	DNM2,FOS,FTH1,GPD1,HHIP,KCTD3,MAT2A,NAP1L5,PER1
MAP3K3	kinase	0.0135	ADSS1,FOS,JUN
SAFB2	other	0.0135	FOS,HEXA,JUN
ammonium chloride	chemical drug	0.0135	ATP1A1,CD9,CTSB
7-ketocholesterol	chemical - endogenous mammalian	0.0135	FDPS,HSPA5,KLF6
diosgenin	chemical - endogenous non-mammalian	0.0135	HMGCS1,MDM2,PTPN11
E2F1	transcription regulator	0.0135	ADIPOR2,CA2,CALR,CD9,CDKN1A,CDKN2D,CKB,CTSB,DGKI,FGFR2,FOS,HSP90B1,HSPE1,MDM2,PSAT1,SLC16A1,SLC3A2,STMN1,TXNRD1
ELANE	peptidase	0.0136	CEBPD,CTSB,FOS,HSPA5
verapamil	chemical drug	0.0136	ANXA2,FOS,JUN,S100A6
fasudil	chemical drug	0.0136	JUN,MIF,SLC1A2,SLC1A3
NFKB2	transcription regulator	0.0138	CDKN1A,DCLK1,ENPP2,FOS,GAL3ST1,MAT2A,PLPP3,RAB3B
ATF2	transcription regulator	0.0138	ACTB,FOS,GADD45A,JUN,MAT2A,TF
wortmannin	chemical - kinase inhibitor	0.0139	CDKN1A,CDKN2D,CEBPD,CKB,CSF1,FOS,GPD1,JUN,MSN,SOCS3
KCNE3	ion channel	0.0143	FABP5,HSD17B7,PER1,PHLDA1,TNFAIP6
docosahexaenoic acid	chemical drug	0.0143	APOE,CDKN1A,CSF1,FADS1,FOS,LDHA,SCD,SOCS3,TIMP2
FAS	transmembrane receptor	0.0144	ANXA2,CDKN1A,CEBPD,CLTB,CSF1,FAIM2,FOS,FSCN1,JUN,MIF,NECTIN1,PINK1,RND2,TAGLN2,TNFAIP6
sphingosylphosphocholine	chemical - endogenous mammalian	0.0144	FOS,JUN
L-cysteine	chemical - endogenous mammalian	0.0144	FOS,SCD
geneticin	chemical toxicant	0.0144	CDKN1A,MDM2
bacterial lipopolysaccharides	chemical - other	0.0144	BCL3,CYP2J2
S100A10	other	0.0144	ANXA2,HCN2
ACACA	enzyme	0.0144	FIS1,SCD
BCL11A	transcription regulator	0.0144	GADD45A,HBB
NELFA	other	0.0144	CDKN1A,JUNB
CD160	transmembrane receptor	0.0144	FOS,JUN
OXSR1	kinase	0.0144	MDM2,SLC12A2
AP3B1	transporter	0.0144	CD63,LAMP2
GNRH2	other	0.0144	FOS,JUN
raltitrexed	chemical drug	0.0144	ANXA2,CDKN1A
acrylamide	chemical toxicant	0.0144	FOS,JUN
prodigiosin	chemical toxicant	0.0144	CDKN1A,HSPA5
manassantin B	chemical - endogenous non-mammalian	0.0144	CEBPD,SCD
D-alpha-hydroxyglutarate	chemical - endogenous mammalian	0.0144	LDHB,SCD
ZMPSTE24	peptidase	0.0146	CDKN1A,GADD45A,LMNA,SOCS3
beta-carotene	chemical - endogenous mammalian	0.0146	CELA1,ME1,MID1IP1,Scd2
STAT1	transcription regulator	0.0147	APOE,C4A/C4B,CDKN1A,CEBPD,FOS,HTRA1,IL33,JUN,Ly6a (includes others),MDM2,PDGFA,SERPINA3,SOCS3,SORT1,STAT3
CST5	other	0.0149	ANXA2,CTSB,DOCK9,EMP3,FBXO2,MAP1B,MSN,MVP,PPP2R2A,SLC1A3,SLC9A3R2,TXN
fenamic acid	chemical reagent	0.0151	ADAMTS1,ANXA2,C4A/C4B,EMP3,GSTM3
calcipotriene	chemical drug	0.0151	FOS,JUN,JUNB
PCYT1A	enzyme	0.0151	GSN,SCD,TUBB3
ketamine	chemical drug	0.0151	ARC,FOS,KLF6
SP2509	chemical reagent	0.0152	ADAMTS1,DNM3,HSPA5,MANF,METRN,MSN,OLFM1,PAK3,PDGFA,PREX1,PSAT1,STAT3,TUBB3
G protein alpha	group	0.0152	CALR,CDC42SE2,DYNC1LI2,FOS,GPRC5B,PIM3
DSCAM	other	0.0152	FOXJ1,GSN,KLF9,PDGFA,TUBB3,TUBB4A
CLDN7	other	0.0154	APLP2,APOE,DENND5A,MAGED1,PHGDH,SERPINB1,TIMP2
staurosporine	chemical - kinase inhibitor	0.0154	ARC,CA2,CDKN1A,FOS,ODC1,PINK1,SERPINA3
NFIB	transcription regulator	0.0158	ADAMTSL4,CREB5,FOXJ1,HSD17B7
N-acetylsphingosine	chemical reagent	0.0158	CDKN1A,FOS,GSTM5,JUN
Vegf	group	0.0159	ADAMTS1,BMP2K,CA2,CNTFR,ENPP2,FAIM2,GPRC5B,GRB14,JUN,MIF,PDGFA,PHLDA1,PLPP3,PLVAP,PMP22,SOCS3,STAT3,TPST1,YWHAZ
cobalt chloride	chemical reagent	0.016	ADAMTS1,CDKN1A,EPAS1,GPX4,MDM2,SLC1A3
rifampin	chemical drug	0.016	BMP1,CSF1,ENPP2,GPRC5B,IFRD1,ME1,SCD,SERPINB1
ELOVL3	enzyme	0.016	EPAS1,FDFT1,IDI1,MSMO1,MVK
ITGB3	transmembrane receptor	0.016	APLP2,CSF1,FOS,HSP90B1,SPARC
E. coli serotype 0127B8 lipopolysaccharide	chemical - endogenous non-mammalian	0.0163	AIF1L,GLUL,GPRC5B,HSPA5,NCALD,SLC1A2,SLC4A2,SOCS3,STAT3
rosiglitazone	chemical drug	0.0166	ADAMTS1,ADIPOR2,APOE,ATP1A1,C4A/C4B,CDKN1A,CSF1,FABP5,FOS,GPD1,HSPA5,LDHA,MAT2A,PEA15,PLPP3,SCD,SOCS3,TSC22D1
ERG	transcription regulator	0.0166	CDKN2D,DAAM1,FLNB,FLNC,HPCAL1,PLPP3,PTPN11,RCAN2,RHOJ,SPARC
HDAC3	transcription regulator	0.0167	CDKN1A,ENPP2,FOS,ME1,SCD,SLC1A2
PDGF-AA	complex	0.0168	CDKN1A,FOS,PDGFA
METTL3	enzyme	0.0168	CD9,SOCS3,TMED10
DCAF1	kinase	0.0168	CDKN1A,SOCS3,TOB1
Trp53cor1	other	0.0168	CDKN1A,MDM2,STAT3
KISS1	other	0.0168	Abca8a,FOS,TMEM144
SUPT16H	transcription regulator	0.0168	CDKN1A,MSN,PDGFA
P2RY2	G-protein coupled receptor	0.0168	CDKN1A,JUN,TF
NOS1	enzyme	0.0168	ARC,FBXO32,FOS
Mt1	other	0.0168	FOS,GSTM3,JUN
aristolochic acid I	chemical toxicant	0.0168	CDKN1A,FOS,MAP1LC3A
immethridine	chemical reagent	0.0168	C4A/C4B,SERPINA3,SOCS3
PLAU	peptidase	0.0169	HSPA5,MDM2,PHLDA1,PIM3,SERPINB1
gemfibrozil	chemical drug	0.0169	APOE,GADD45A,PLEKHB1,SCD,SOCS3
ACVR1	kinase	0.017	CDKN1A,EDIL3,HHIP,IL33
HDAC6	transcription regulator	0.017	ADAMTS1,JUN,JUNB,SLC1A2
aldesleukin	biologic drug	0.017	CALR,GLUL,ITM2B,PDIA3
JUNB	transcription regulator	0.0171	BCL3,EEF2,EPAS1,FTH1,JUNB,PAK3,PPP2R2A,SCD
CEBPA	transcription regulator	0.0172	BIN1,CA2,CDKN1A,CEBPD,CSF1,CTNNA1,FOS,GADD45A,HSPA5,JUN,JUNB,Ly6a (includes others),PPP1R14A,SCD,SERPINB1,SOCS3,TNFAIP6
THRB	ligand-dependent nuclear receptor	0.0174	BCL3,CDKN2D,FDPS,FOS,GSN,HEPACAM,JUN,KLF9,ME1,NCOR2,PER1,PTGDS
RUNX2	transcription regulator	0.0174	C4A/C4B,CDKN1A,CEBPD,FGFR2,HTRA1,OLIG1,PTGDS
isobutylmethylxanthine	chemical toxicant	0.0176	CDKN1A,CEBPD,FOS,HSD17B7,JUN,JUNB,LDHA,SCD,Scd2,TIMP2
simvastatin	chemical drug	0.0176	ADAMTS1,APOE,CD9,CDKN1A,FADS1,FOS,HS3ST1,Ly6a (includes others),S100A6,SOCS3
HOXA11-AS	other	0.0178	CDKN1A,STAT3
RNASEH2B	other	0.0178	CDKN1A,PHLDA3
CAMK2N2	other	0.0178	CDKN1A,MDM2
PARP	group	0.0178	APOE,CDKN1A
PPM1D	phosphatase	0.0178	CDKN1A,CDKN2D
DAB2IP	other	0.0178	CDKN1A,EPAS1
NCK1	kinase	0.0178	FOS,HSPA5
FRMD6	other	0.0178	CDKN1A,RASSF4
IL9R	transmembrane receptor	0.0178	BCL3,JUNB
RANBP9	other	0.0178	FOS,JUN
PEA15	transporter	0.0178	JUN,PEA15
FTH1	enzyme	0.0178	FTH1,HBB
DHH	peptidase	0.0178	ADAMTS1,HHIP
SIK1/SIK1B	kinase	0.0178	GPD1,SCD
GPAT4	enzyme	0.0178	HSP90B1,HSPA5
S100P	other	0.0178	ACTB,S100A6
diltiazem	chemical drug	0.0178	FOS,JUN
2-hydroxy-1-naphthylaldehyde isonicotinoyl hydrazone	chemical reagent	0.0178	CDKN1A,GADD45A
tiron	chemical reagent	0.0178	CDKN1A,HSPA5
SS18-SSX1	fusion gene/product	0.0178	APOD,MDM2
MRTFA	transcription regulator	0.0179	ACTB,ARPC1B,FOS,GADD45A,GSTM5,LMNA,SLC1A2,SPOCK3,TST
FYN	kinase	0.0182	ARC,CMIP,FOS,SOCS3
quinolinic acid	chemical - endogenous mammalian	0.0182	FOS,JUN,JUNB,NRTN
n-3 fatty acids	chemical drug	0.0182	FADS1,HSPA5,PDGFA,SCD
troglitazone	chemical drug	0.0182	ANXA2,BMP1,CDKN1A,CEBPD,FABP5,FOS,GADD45A,GPD1,HSPA5,IFRD1,JUN,ME1,PTPN11,SCD,TST
SMAD3	transcription regulator	0.0182	CDKN1A,CYP51A1,FDFT1,FOS,HSP90B1,HSPA5,JUN,JUNB,Ly6a (includes others),SPARC,STAT3,TF
lysophosphatidic acid	chemical - other	0.0183	CSF1,FOS,JUN,JUNB,MDM2,TF
RGS2	enzyme	0.0183	CEBPD,HSP90B1,MAGED1,MANF,PLVAP,SLC16A1
p70 S6k	group	0.0186	EEF1A1,EEF2,SCD
JUN/JUNB/JUND	group	0.0186	FOS,JUN,STAT3
NTF3	growth factor	0.0186	ETV1,FOS,JUN
NFIX	transcription regulator	0.0186	PDGFA,SERPINA3,SPARCL1
WR 1065	chemical drug	0.0186	CDKN1A,GADD45A,MDM2
SRC	kinase	0.0188	CA2,CDKN1A,CTSB,FOS,JUN,LAMP2,STAT3
DDIT3	transcription regulator	0.0188	CAMK2N1,CEBPD,DNAJA1,HSPA5,HSPE1,PER1,STAT3
IKZF1	transcription regulator	0.0188	CDKN1A,CYP2J2,DNM3,DOCK9,IGSF11,RASSF4,S100A16,SASH1,SEMA5A,SPSB1,SULF2
hemin	chemical - endogenous mammalian	0.0191	CDKN1A,FTH1,HBB,IL33,JUN,TXN
ZBTB16	transcription regulator	0.0191	AGPAT4,CDKN1A,GALNT6,GATM,Ly6a (includes others),ME1,ODC1,SCD,TMEM176B,TSC22D1
AURK	group	0.0195	CDH10,CDKN1A,MDM2,SULF2
TFAP4	transcription regulator	0.0195	CDKN1A,ETV1,FOS,MDM2
HOXA3	transcription regulator	0.0195	ANXA2,EPAS1,EVI2A,UNC5B
ANLN	other	0.0195	CDH10,CDKN1A,MDM2,SULF2
2-bromoethylamine	chemical reagent	0.0195	ADAMTS1,ANXA2,C4A/C4B,EMP3
IL11RA	transmembrane receptor	0.0195	FOS,JUNB,SOCS3,STAT3
TXN	enzyme	0.0195	CDKN1A,FOS,MIF,TXN
MECP2	transcription regulator	0.0196	ACTB,APOE,ENPP4,HSPA5,JUNB,LMNA,YWHAZ
lenalidomide	chemical drug	0.0198	DNM3,HSPA5,IGSF11,RASGRP3,RASSF4,S100A16,SEMA5A,SNRPN,SPSB1,YWHAZ,ZNF706
Pdgf (complex)	complex	0.02	CDKN1A,FOS,JUN,JUNB,ODC1,SPARC
POMC	other	0.02	FOS,GSTM5,JUN,JUNB,SLC9A3R2,TIMP2
estrogen receptor	group	0.0203	CDH10,FGFR2,FLNC,FOS,JUN,MAN1A1,MAP1B,MSN,PDGFA,SPARC,TIMP2
dibutyl phthalate	chemical toxicant	0.0206	FOS,JUN,JUNB
miR-335-3p (miRNAs w/seed UUUUCAU)	mature microRNA	0.0206	Dst,PDGFA,SPARC
REN	peptidase	0.0206	ADD3,CYP2J2,FOS
PLA2R1	transmembrane receptor	0.0206	AK3,ALDH2,PEBP1
TAF6	transcription regulator	0.0206	CDKN1A,GADD45A,JUN
SL 327	chemical - protease inhibitor	0.0206	ARC,DGKI,FOS
hydrochloric acid	chemical - endogenous mammalian	0.0206	FOS,Gm21596/Hmgb1,JUN
ceramide	chemical - endogenous mammalian	0.0206	FOS,JUN,NAT8B
phorbol 12,13-didecanoate	chemical toxicant	0.0206	CDKN1A,CSF1,EID1
sterol	chemical - endogenous mammalian	0.0206	FDFT1,FDPS,Scd2
triadimefon	chemical toxicant	0.0209	GSTM2,SLC3A2,SQLE,TST
AVP	other	0.0209	ATP1A1,FOS,HSPA5,S100A6
JAK3	kinase	0.0209	ENPP2,SOCS3,STAT3,TUBB3
zVAD-FMK	chemical - protease inhibitor	0.0209	CDKN1A,FOS,Gm21596/Hmgb1,MDM2
GW9662	chemical reagent	0.0209	CDKN1A,FOS,HSPA5,KLK6,MID1IP1,PEA15
BTNL2	transmembrane receptor	0.021	APPL2,LDLRAD4,PRXL2A,RALGDS,SPECC1
sn-1,2-didecanoylglycerol	chemical - endogenous mammalian	0.0211	ODC1
N(6)-methyl-2'-deoxyadenosine	chemical reagent	0.0211	SOCS3
CSDE1 HNRNPD PABP PAIP1 SYNCRIP	complex	0.0211	FOS
beta-escin	chemical drug	0.0211	CDKN1A
6'-OH-BDE-99	chemical - endogenous mammalian	0.0211	ARC
6-OH-BDE-47	chemical - endogenous mammalian	0.0211	ARC
L-alpha-lysophosphatidylcholine, stearoyl	chemical - endogenous mammalian	0.0211	Gm21596/Hmgb1
GFM1	translation regulator	0.0211	ARC
peptide YY 3-36	biologic drug	0.0211	FOS
Rap	group	0.0211	MVP
growth factor receptor	group	0.0211	FOS
Ahr-aryl hydrocarbon	complex	0.0211	MDM2
DNAJ	group	0.0211	ENPP2
etarotene	chemical reagent	0.0211	ODC1
G-Actin	group	0.0211	JUN
tandospirone	chemical drug	0.0211	PER1
phosphorodiamidate morpholino oligomers	chemical - other	0.0211	LMNA
GSK 189254	chemical drug	0.0211	FOS
(-)-OSU 6162	chemical drug	0.0211	FOS
ASB9	transcription regulator	0.0211	CKB
GJC2	transporter	0.0211	GJB1
HCG11	other	0.0211	CDKN1A
LINC00475	other	0.0211	CDKN1A
pridopidine	chemical drug	0.0211	FOS
PPME1	enzyme	0.0211	PPP2R2A
CDC42BPB	kinase	0.0211	CTSB
DNAJA4	other	0.0211	APOE
ZNF496	transcription regulator	0.0211	HBB
FBXO22	enzyme	0.0211	MDM2
FOXN2	transcription regulator	0.0211	HBB
SLC17A7	transporter	0.0211	SLC1A2
CD3-TCR	complex	0.0211	TOB1
SRF-ELK1	complex	0.0211	FOS
KIF21A	other	0.0211	MAP1B
DNAJC24	other	0.0211	EEF2
ARMC10	other	0.0211	CDKN1A
FKBPL	other	0.0211	CDKN1A
ZBTB7C	transcription regulator	0.0211	CDKN1A
Ctf2	cytokine	0.0211	SOCS3
Lamin b	group	0.0211	LMNA
NACC2	transcription regulator	0.0211	MDM2
EBF4	transcription regulator	0.0211	CDKN1A
CXXC1	transcription regulator	0.0211	CDKN1A
MPP3	kinase	0.0211	NECTIN1
CEP78	other	0.0211	CCP110
Pantr2	other	0.0211	POU3F3
ZBTB8A	other	0.0211	CDKN1A
PX-866	chemical drug	0.0211	SORT1
FGF14	growth factor	0.0211	FOS
LRRC4	other	0.0211	STMN1
PHF2	enzyme	0.0211	HTRA1
DPH2	enzyme	0.0211	EEF2
FANK1	transcription regulator	0.0211	JUN
SLC4A7	transporter	0.0211	SLC16A1
SMG6	enzyme	0.0211	HBB
Tcp4	other	0.0211	HTRA1
7-bromoindirubin-3'-oxime	chemical - kinase inhibitor	0.0211	CDKN1A
vasopressins	biologic drug	0.0211	FOS
inolitazone	chemical drug	0.0211	CDKN1A
mediator	complex	0.0211	FOS
ARHGEF17	other	0.0211	FOS
EEFSEC	translation regulator	0.0211	MSRB1
dixanthogen	chemical toxicant	0.0211	GSTM5
GTF2H2	transcription regulator	0.0211	KLF9
AP2S1	transporter	0.0211	ATP6V0E1
CABLES1	other	0.0211	CDKN1A
KIFAP3	other	0.0211	FOS
CDT1	other	0.0211	CDKN1A
PPY	other	0.0211	FOS
CHKA	kinase	0.0211	TUBB3
GPHA2	other	0.0211	FOS
SNX9	transporter	0.0211	ADAM9
miR-523-3p (miRNAs w/seed AACGCGC)	mature microRNA	0.0211	CDKN1A
miR-706 (miRNAs w/seed GAGAAAC)	mature microRNA	0.0211	SLC3A2
mir-1301	microRNA	0.0211	KLF6
EIF2B2	other	0.0211	ACTB
IPO5	transporter	0.0211	IL33
AMPH	other	0.0211	BIN1
TIMELESS	other	0.0211	PER1
NPVF	other	0.0211	FOS
ZBTB5	transcription regulator	0.0211	CDKN1A
DHX8	enzyme	0.0211	CDKN1A
BORCS8-MEF2B	transcription regulator	0.0211	JUN
PISD	enzyme	0.0211	PCYT2
TNR	other	0.0211	SLC1A3
SLC1A2	transporter	0.0211	FOS
GPHB5	other	0.0211	FOS
SCN7A	ion channel	0.0211	FOS
RNF7	enzyme	0.0211	JUN
DNASE1L3	enzyme	0.0211	CDKN1A
CCNI	other	0.0211	CDKN1A
ANKS1A	other	0.0211	FOS
FXYD1	ion channel	0.0211	CDKN1A
STXBP3	transporter	0.0211	HSPA5
SNRPD1	other	0.0211	MAP1LC3A
KDELR1	transporter	0.0211	HSPA5
XPO7	transporter	0.0211	CDKN1A
EPGN	growth factor	0.0211	FOS
WNK3	kinase	0.0211	SLC12A2
TAX1BP3	transcription regulator	0.0211	FOS
ING3	other	0.0211	CDKN1A
JADE1	transcription regulator	0.0211	CDKN1A
RAB5B	enzyme	0.0211	FOS
cytarabine/filgrastim/fludarabine phosphate	biologic drug	0.0211	FOS
LINC01564	other	0.0211	PHGDH
UBE2E1	enzyme	0.0211	CDKN1A
FZD4	G-protein coupled receptor	0.0211	PLVAP
CUL9	other	0.0211	CDKN1A
INHBE	growth factor	0.0211	JUNB
ALYREF	transcription regulator	0.0211	APOE
SCML2	transcription regulator	0.0211	CDKN1A
COL10A1	other	0.0211	HSPA5
GSTT1	enzyme	0.0211	GSTM3
RBM39	transcription regulator	0.0211	HTRA1
TDP-665759	chemical reagent	0.0211	CDKN1A
CYFIP1	translation regulator	0.0211	ARC
MED4	transcription regulator	0.0211	HTRA1
ISCU	other	0.0211	FTH1
TLR4-IN-C34	chemical reagent	0.0211	HSPA5
arsenic trichloride	chemical reagent	0.0211	GADD45A
NBI 27914	chemical drug	0.0211	FOS
guanfacine	chemical drug	0.0211	FOS
ondansetron	chemical drug	0.0211	FOS
flurothyl	chemical drug	0.0211	FOS
diisopropanolnitrosamine	chemical toxicant	0.0211	CDKN1A
L 733060	chemical reagent	0.0211	FOS
selfotel	chemical drug	0.0211	FOS
(R)-5-(2-azetidnylmethoxy)-2-chloropyridine	chemical drug	0.0211	FOS
PF 956980	chemical reagent	0.0211	SORT1
NSC 126405	chemical reagent	0.0211	CDKN1A
triazolam	chemical drug	0.0211	PER1
naftifine	chemical drug	0.0211	SQLE
ONO-8711	chemical drug	0.0211	FOS
dihydroxyphenylethylene glycol	chemical - endogenous mammalian	0.0211	MAP1B
miR-454-3p inhibitor	chemical reagent	0.0211	STAT3
miR-454-3p mimic	chemical reagent	0.0211	STAT3
takinib	chemical - kinase inhibitor	0.0211	MIF
MIND4-17	chemical reagent	0.0211	GCLM
CTOP	chemical reagent	0.0211	FOS
NCB-0846	chemical - kinase inhibitor	0.0211	JUN
Ac-DEVD-CHO	chemical reagent	0.0211	FOS
ibutamoren	chemical drug	0.0211	FOS
2-methoxy-5-(2',3',4'-trimethoxyphenyl)-2,4,6-cycloheptatrien-1-one	chemical reagent	0.0211	JUN
LY 354740	chemical drug	0.0211	FOS
droxidopa	chemical drug	0.0211	FOS
S(-)-carbidopa	chemical drug	0.0211	FOS
sarcosine	chemical - endogenous mammalian	0.0211	FOS
hydrocortisone phosphate	chemical drug	0.0211	APOE
ferric citrate	chemical drug	0.0211	FTH1
Irp	group	0.0215	EPAS1,FTH1
azathioprine	chemical drug	0.0215	CALR,PDGFA
MIEF2	other	0.0215	HMGCS1,SCD
MBOAT7	enzyme	0.0215	HMGCS1,SCD
TRIM25	transcription regulator	0.0215	CDKN1A,MDM2
LAMTOR1	other	0.0215	SCD,SQLE
Fcor	enzyme	0.0215	CDKN1A,GADD45A
PRPF19	enzyme	0.0215	CDKN1A,SCD
ZFP57	transcription regulator	0.0215	PEG3,SNRPN
HIPK1	kinase	0.0215	GSTM5,MDM2
SLC9A1	ion channel	0.0215	CA2,SLC12A2
VLDLR	transporter	0.0215	FOS,STAT3
AFP	transporter	0.0215	FOS,TSC22D1
CAMK2G	kinase	0.0215	CDKN1A,HBB
KLB	enzyme	0.0215	FOS,HMGCS1
MANF	other	0.0215	HSPA5,MDM2
KLF7	transcription regulator	0.0215	CDKN1A,HBB
GPR37	G-protein coupled receptor	0.0215	HSPA5,MAP1LC3A
Ncoa6	transcription regulator	0.0215	FOS,SCD
Cxcl3	cytokine	0.0215	CEBPD,IL33
TAS1R3	G-protein coupled receptor	0.0215	SLC16A1,SLC3A2
CYBA	enzyme	0.0215	CDKN1A,EPAS1
CA074-methyl ester	chemical reagent	0.0215	CTSB,LAMP2
triptorelin	biologic drug	0.0215	FOS,JUN
theophylline	chemical drug	0.0215	FOS,HS3ST1
(2-(2-(4-methylthiazol-5-yl)ethoxy)-2-oxoethyl)triphenylphosphonium bromide	chemical reagent	0.0215	CDKN1A,PINK1
Immunoglobulin	complex	0.0215	ARC,BCL3,CALR,CD63,CEBPD,CSF1,Dst,FAIM2,FGFR2,FLNB,FOS,FOXJ1,IL33,Ly6a (includes others),OPALIN,PDGFA,PDIA6,SCD,SERPINA3,SERPINB1,SLC3A2,SLC6A9,SOCS3,SQLE,STAT3,TXN,TXNRD1
PSEN2	peptidase	0.0218	ACTB,CD9,CYP51A1,ENPP2,PTPRF,SLC38A2
RUNX1	transcription regulator	0.0219	ADAMTSL4,ALCAM,ANXA2,CDKN1A,CSF1,EPAS1,FSCN1,HSPA5,Ly6a (includes others),STAT3,UNC5B
Il3	cytokine	0.0221	CDKN1A,CSF1,FOS,Ly6a (includes others),MDM2
MEF2D	transcription regulator	0.0221	FOS,GCLM,JUN,JUNB,TNNI1
TIMP3	other	0.0223	FKBP1A,FOS,JUN,STAT3
HSPA5	enzyme	0.0223	HSP90B1,HSPA5,IDI1,SCD
trans-cinnamaldehyde	chemical drug	0.0226	CDKN1A,MDM2,TXNRD1
GRP	growth factor	0.0226	FOS,IL33,JUN
BCAP31	transporter	0.0226	CD9,HSPA5,SCD
miR-223-3p (miRNAs w/seed GUCAGUU)	mature microRNA	0.0226	NFIA,STAT3,STMN1
miR-133a-3p (and other miRNAs w/seed UUGGUCC)	mature microRNA	0.0226	FSCN1,HCN2,MALAT1
CHADL	other	0.0226	CADM1,CDKN1A,PDGFA
methylnitronitrosoguanidine	chemical toxicant	0.0226	CDKN1A,GADD45A,MDM2
CD40LG	cytokine	0.0227	ALCAM,CA2,CD63,CDKN1A,CSF1,DCTN1,FOS,FSCN1,GADD45A,JUN,JUNB,MIF,SEMA4D,STAT3,TNFAIP6
cocaine	chemical drug	0.0228	ARC,CLOCK,DYNLL1,FOS,GADD45A,JUN,JUNB,PER1,SLC1A2
MAP2K1	kinase	0.0235	APOE,CDKN1A,CRIM1,CTSB,FOS,GPRC5B,HSPA5,JUN,UNC5B
LHX1	transcription regulator	0.0237	GATM,KLK6,Ly6a (includes others),PRXL2A,SEMA6D,TMEM229A
SQSTM1	transcription regulator	0.0237	GSTM5,JUN,MAP1LC3A,TSC22D1
WBP2	transcription regulator	0.0244	DCLK1,HHIP,HSD17B10,JUN,NECTIN1,RASGRP3,SLC1A3
ROR2	kinase	0.0244	CDKN1A,MAP1B,MDM2,PMP22,TPRKB
LLGL2	other	0.0247	CRIM1,FSCN1,STMN1
RACK1	enzyme	0.0247	CDKN1A,FOS,MDM2
COP1	enzyme	0.0247	APOE,CDKN1A,FTH1
NUPR1	transcription regulator	0.0249	ALDOC,CAMK2N1,CD63,CREB5,DNTTIP1,ETV1,GADD45A,HSPA2,KLF6,MAT2A,PEA15,PHLDA1,PMP22,RNF122,SYNE2,TOB1,UNC5B,USP31
SPHK1	kinase	0.0253	CDKN1A,IL33,JUN,SOCS3
BAX	transporter	0.0253	CDKN1A,CTSB,ETV1,PDIA6
PI3K (complex)	complex	0.0253	CDKN1A,FABP5,FBXO32,FOS,GCLM,GSTM5,IL33,JUN,SEMA6D,SOCS3,STMN1,TUBB3
prostaglandin E2	chemical - endogenous mammalian	0.0254	ADAMTS1,ANXA2,ARC,CDKN1A,CEBPD,CSF1,DYNLL1,FOS,FSCN1,JUN,LMNA,SOCS3,TNFAIP6,TSC22D1
16,16-dimethylprostaglandin E2	chemical - endogenous mammalian	0.0254	FOS,Ly6a (includes others)
PBRM1	other	0.0254	CDKN1A,MDM2
NELFB	other	0.0254	CDKN1A,GADD45A
TOP1	enzyme	0.0254	CDKN1A,MYO6
NRG4	growth factor	0.0254	ME1,SCD
PIAS2	transcription regulator	0.0254	CDKN1A,FOS
PRAME	other	0.0254	CDKN1A,DNM2
DRD1	G-protein coupled receptor	0.0254	FOS,JUNB
NUMBL	other	0.0254	CDKN1A,SPARC
MSI1	other	0.0254	CDKN1A,CLDN11
ITGB8	other	0.0254	APOE,CDKN1A
NCOA6	transcription regulator	0.0254	FOS,HSPA5
UBR5	enzyme	0.0254	CDKN1A,MDM2
HNRNPAB	enzyme	0.0254	HBB,HTRA1
pentylenetetrazol	chemical drug	0.0254	FOS,JUN
azetidyl-2-carboxylic acid	chemical reagent	0.0254	HSP90B1,HSPA5
ferric ammonium citrate	chemical drug	0.0254	FTH1,GADD45A
riluzole	chemical drug	0.0254	NAV1,SLC1A2
baclofen	chemical drug	0.0254	FOS,PER1
zinostatin	biologic drug	0.0254	CDKN1A,MDM2
FOXA1	transcription regulator	0.0254	CDKN1A,HHIP,SLC12A2,SPSB1,TF,THBS3,TNNI1,TRIM2
NR1H3	ligand-dependent nuclear receptor	0.0257	APOD,APOE,CDKN1A,ENPP4,FDFT1,FDPS,GSTM5,MID1IP1,MIF,SCD
BCR (complex)	complex	0.0261	CALR,CDKN1A,FOS,HSP90B1,HSPA5,JUNB,KLF9
SATB1	transcription regulator	0.0262	CDKN1A,CTNNA1,EPAS1,EVI2A,FEZ2,HBB,MAL,TSPAN17
MYF6	transcription regulator	0.0268	CDKN1A,CTSB,GSN,IL33,PDGFA,SPARC
platelet activating factor	chemical - endogenous mammalian	0.0268	CDKN1A,FOS,SOCS3,TIMP2
CD3 group	group	0.0268	LDHA,ODC1,SCD,STAT3
3-nitropropionic acid	chemical toxicant	0.0268	ATP6V0E1,JUN,LDHA,LDHB
carbamazepine	chemical drug	0.0268	KLF9,MID1IP1,PSAT1,STAT3
methylphenidate	chemical drug	0.0268	FOS,MALAT1,NECTIN1,TSPAN17
DETA-NONOate	chemical reagent	0.0268	ASAH2,CDKN1A,FOS,ODC1
SRSF1	other	0.0269	KLF6,LMNA,Tmsb4x (includes others)
Rhox5	transcription regulator	0.0269	KLF9,SCD,TMEM176B
MECOM	transcription regulator	0.0269	CDKN1A,Ly6a (includes others),SPARC
bufalin	chemical reagent	0.0269	FOS,HSPA5,YWHAZ
miR-124-3p (and other miRNAs w/seed AAGGCAC)	mature microRNA	0.0271	ARPC1B,ATP6V0E1,DNM2,ENDOD1,GSN,LDLRAP1,LIMCH1,SLC16A1,STAT3,ZCCHC24
VIP	other	0.0278	CEBPD,FOS,Gm21596/Hmgb1,SLC1A2,SLC1A3,SORT1
caffeic acid phenethyl ester	chemical drug	0.0278	CDKN1A,CTSB,FTH1,KLF6,S100A6,STAT3
CDK9	kinase	0.0285	CDKN1A,FOS,ODC1,Tmsb4x (includes others)
iron	chemical - endogenous mammalian	0.0285	CDKN1A,FTH1,GADD45A,TF
IL22	cytokine	0.029	BCL3,FTH1,HSPA5,IL33,PDGFA,SERPINA3,SOCS3
TRPM2	ion channel	0.0293	EPAS1,LDHA,PDIA3
ALDH1A2	enzyme	0.0293	CSF1,Ly6a (includes others),SPARC
mir-23	microRNA	0.0293	FBXO32,GATM,SEMA6A
CDC42	enzyme	0.0293	FOS,JUN,STAT3
NCOA4	transcription regulator	0.0293	FABP5,FGFR2,FTH1
TGFA	growth factor	0.0295	CDKN1A,FOS,GJB1,JUNB,SLC1A2
PIN1	enzyme	0.0295	CDKN1A,HSPA5,MAP1LC3A,MDM2,NCOR2
PTHLH	other	0.0295	ADAMTS1,CDKN1A,CDKN2D,FOS,GPX4
PP2A	complex	0.0296	ARC,PIM3
FOXD2-AS1	other	0.0296	CDKN1A,PHGDH
POLR3G	enzyme	0.0296	KLF6,LMNA
LAMTOR5	other	0.0296	LDHA,MDM2
ANG	enzyme	0.0296	CDKN1A,GCLM
L1CAM	other	0.0296	IDI1,SQLE
CHRM1	G-protein coupled receptor	0.0296	FOS,JUN
EN1	transcription regulator	0.0296	ALDOC,TUBB3
HIF3A	transcription regulator	0.0296	EPAS1,STAT3
CRY2	enzyme	0.0296	FOS,PER1
B4GALNT1	enzyme	0.0296	C4A/C4B,FOS
TRRAP	transcription regulator	0.0296	CDKN1A,MDM2
RPL22	translation regulator	0.0296	CDKN1A,HSPA5
CYP51A1	enzyme	0.0296	MSMO1,SQLE
CRY1	enzyme	0.0296	FOS,PER1
PPP5C	phosphatase	0.0296	CDKN1A,MDM2
HSPA1A/HSPA1B	enzyme	0.0296	CDKN1A,FOS
iodoacetic acid	chemical toxicant	0.0296	SLC1A2,SLC1A3
hydroquinone	chemical - endogenous mammalian	0.0296	FOS,JUN
1-chloro-2-(2,2,2-trichloro-1-(4-chlorophenyl)ethyl)benzene	chemical toxicant	0.0296	CDKN1A,GADD45A
spermine nitric oxide complex	chemical toxicant	0.0296	ASAH2,MYH14
MRTFB	transcription regulator	0.0296	ACTB,ADAMTS1,CRIM1,GADD45A,GSTM5,LIMCH1,LMNA,TST
FGF21	growth factor	0.0302	FGFR2,FOS,HSPA5,ME1
NKX3-1	transcription regulator	0.0302	CA2,CTSB,FOS,STAT3
GMNN	transcription regulator	0.0308	CDKN1A,FOXJ1,Macf1,PEG3,TXNRD1
SOCS1	other	0.0309	CDKN1A,FOS,JUN,RALGDS,SOCS3,STAT3,TXN
ERK1/2	group	0.0315	CALR,CDKN1A,CTSB,FGFR2,FOS,HSPA5,JUN,JUNB,PTPN11,S100A6,SOCS3,TIMP2
C1QA	other	0.0317	C4A/C4B,SERPINA3,STAT3
NFIL3	transcription regulator	0.0317	CDKN1A,GADD45A,SCD
ICMT	enzyme	0.0317	ACTN4,CDKN1A,LMNA
CX-5461	chemical drug	0.0317	CDKN1A,GADD45A,MDM2
vitamin K3	chemical drug	0.0317	FOS,HSPA5,KLF6
sodium tungstate	chemical drug	0.0317	ACTB,CKB,TUBA1A
CD5	transmembrane receptor	0.0319	BCL3,MSMO1,MVK,STAT3
Pln	other	0.0319	ACTB,ANXA2,ATP1A1,HSP90B1
bicuculline	chemical - endogenous non-mammalian	0.0319	ARC,FOS,JUN,JUNB
ESRRG	ligand-dependent nuclear receptor	0.0323	ALDOC,CDKN1A,FBXO32,KLK6,LDHA
apigenin	chemical - endogenous non-mammalian	0.0323	CDKN1A,FOS,GCLM,GPX4,MDM2
NRAS	enzyme	0.0326	CDKN1A,EPAS1,HTRA1,Ifi27,NOL3,PHLDA3,SBNO2,STAT3,TULP4
sorbitol	chemical - endogenous mammalian	0.0341	CDKN1A,SLC1A3
ginsenoside Rb1	chemical - endogenous non-mammalian	0.0341	FOS,SCD
chondroitin sulfate A	chemical - endogenous mammalian	0.0341	STAT3,TIMP2
MEG3	other	0.0341	JUN,MDM2
Rac	group	0.0341	CD9,FOS
dihydroartemisinin	chemical drug	0.0341	CDKN1A,MDM2
Ptprd	phosphatase	0.0341	CDKN1A,CEBPD
Collagen Alpha1	group	0.0341	CDKN1A,TIMP2
MYF5	transcription regulator	0.0341	CDKN1A,PDGFA
CBX2	transcription regulator	0.0341	CDKN1A,HBB
MAFF	transcription regulator	0.0341	HBB,TXNRD1
PIAS3	transcription regulator	0.0341	FTH1,SERPINA3
SAT1	enzyme	0.0341	CDKN1A,KLF9
SOCS2	other	0.0341	PIM3,STAT3
manganese chloride	chemical reagent	0.0341	SLC1A2,SLC1A3
anti-benzo(a)pyrene-diol-epoxide	chemical toxicant	0.0341	CDKN1A,JUN
pyrimidin-2-one beta-ribofuranoside	chemical reagent	0.0341	CDKN1A,HSPA5
buthionine sulfoximine	chemical drug	0.0341	EEF2,FOS
growth factor	group	0.0341	FOS,GLUL
onapristone	chemical drug	0.0341	ADAMTS1,PMP22
sulforafan	chemical drug	0.0341	CDKN1A,FOS,GCLM,GSTM5,PINK1,SOCS3,TXNRD1
Calcineurin A	group	0.0343	FOS,JUN,TNNI1
leucine	chemical - endogenous mammalian	0.0343	CDKN1A,EEF1A1,FOS
GAB2	other	0.0343	FOS,GSN,SPARC
ZBTB7A	transcription regulator	0.0343	CDKN1A,FOS,MDM2
TIMP1	cytokine	0.0343	CDKN1A,IL33,TIMP2
TYK2	kinase	0.0343	ENPP2,SOCS3,STAT3
THBS4	other	0.0343	CALR,HSPA5,MANF
MAPK3	kinase	0.0352	ARC,CDKN1A,FOS,JUN,JUNB
LYN	kinase	0.0352	BCL3,CDKN1A,CSF1,SOCS3,STAT3
lithium	chemical drug	0.0352	CDKN1A,FOS,JUN,MDM2,SLC1A2
ciprofibrate	chemical drug	0.0352	ADAMTS1,ANXA2,CD63,PHLDA1,SCD,SLC16A1,TAGLN2
dopamine	chemical - endogenous mammalian	0.0352	ATP1A1,FOS,GPRC5B,H3-3A/H3-3B,JUN,PER1,PPP2R2A,SLC1A3
ROCK2	kinase	0.0356	FABP5,MSN,STAT3,TOB1
PTK2	kinase	0.0356	CDKN1A,FOS,PCOLCE2,SERPINB1
CBX5	transcription regulator	0.0362	CDKN1A,CYP2J2,HBB,MAP1LC3A,SCG5,SERPINA3
prednisolone	chemical drug	0.0363	APOE,ATG4C,CEBPD,CTSB,FANCC,FBXO32,KLF9,LDLRAD4,MAP1LC3A,RNF7
indomethacin	chemical drug	0.0363	ADAMTS1,ANXA2,C4A/C4B,CDKN1A,DYNLL1,EMP3,FOS,GSTM3,MANF,RPS21
FOXM1	transcription regulator	0.0363	CDKN1A,FOS,JUN,LDHA,PDGFA,STAT3,STMN1
HNRNPA2B1	other	0.0363	CADM1,DCLK1,FSCN1,GPRC5B,GSN,MAST4,SLC1A2
PIK3R1	kinase	0.0367	ATP1A1,FOS,HSP90B1,HSPA5,LDHA
MAFB	transcription regulator	0.0367	ACTB,ALCAM,GATM,HS3ST1,SCG5
enalapril	biologic drug	0.0367	ADAMTS1,C4A/C4B,GSTM3,S100A6,TIMP2
PRKCZ	kinase	0.0369	JUN,PHGDH,PSAT1
TRIB3	kinase	0.0369	FBXO32,LDHA,PSAT1
CA9	enzyme	0.0369	EPAS1,LDHA,SLC3A2
PBX1	transcription regulator	0.0369	CDKN1A,ETV1,STAT3
MEIS1	transcription regulator	0.0369	CDKN1A,ERBIN,FOS
green tea polyphenol	chemical drug	0.0369	CDKN1A,FOS,JUN
BMP7	growth factor	0.0373	BMP1,CAMK2N1,CDKN1A,CEBPD,GNG11,GRB14,MSN,SOCS3
MLXIPL	transcription regulator	0.0375	ADIPOR2,ANXA2,GPD1,MID1IP1,RPS15,RPS21,SCD
RET	kinase	0.0375	CSF1,CTSB,DNAJA1,ETV1,FOS,TAGLN2,TNNI1
NOTCH3	transcription regulator	0.0376	APOD,CDKN1A,EPAS1,SPARC
IL12B	cytokine	0.0376	CDKN2D,CEBPD,SOCS3,STAT3
dalfampridine	chemical drug	0.0376	ARC,FOS,JUN,JUNB
phenylbutazone	chemical drug	0.0376	ADAMTS1,ANXA2,C4A/C4B,GSTM3
cardiotoxin	chemical - other	0.038	CSF1,CTSB,GSN,HSPA5,IL33,PDGFA,PEG3,STAT3,TSC22D1,TXNRD1
ERK	group	0.038	CDKN1A,CEBPD,EPAS1,FOS,JUN,JUNB,MAL,ODC1,SORT1,TUBA1A
N-acetyl-L-cysteine	chemical drug	0.038	ATP1A1,CDKN1A,FBXO32,FOS,GCLM,HSPA5,JUN,MAP1LC3A,SLC16A1,TXN
ONECUT1	transcription regulator	0.0382	ABCB8,CEBPD,CYP51A1,EID1,FABP5,GJB1,SCD,SEMA6A,SLC1A3,TMOD2,VWA5A
miR-29b-3p (and other miRNAs w/seed AGCACCA)	mature microRNA	0.0383	Dst,KCTD3,PDGFA,PMP22,SPARC
NEDD9	other	0.0383	FOS,FOXJ1,TF,TPPP3,TUBA1A
FADD	other	0.0383	CDKN1A,FOS,JUN,JUNB,KLF6
cinnamaldehyde	chemical toxicant	0.0383	FGFR2,FOS,FTH1,GCLM,ODC1
Histone h4	group	0.0386	CDKN1A,FOS,KIF13B,PREX1,SOCS3,STAT3,STRN
morphine	chemical drug	0.0386	ARC,CDKN1A,FOS,JUNB,SLC1A2,SPARC,TXN
Nos	group	0.0388	ARC,FOS
anacardic acid	chemical - endogenous non-mammalian	0.0388	HSPA5,IL33
SIRT7	enzyme	0.0388	CDKN1A,RPS21
CLCN5	ion channel	0.0388	CTSB,TXN
48s	complex	0.0388	HSPA5,NKX6-2
YWHAQ	other	0.0388	CDKN1A,ETV1
PSME3	peptidase	0.0388	LDHA,MDM2
TIMP2	other	0.0388	CDKN1A,TIMP2
PTBP1	enzyme	0.0388	CDKN2D,SERPINA3
PNN	other	0.0388	CDKN1A,JUN
HBP1	transcription regulator	0.0388	CDKN1A,CTSB
PER2	transcription regulator	0.0388	ATP1A1,PER1
CAPN3	peptidase	0.0388	FTH1,GCLM
EDNRA	transmembrane receptor	0.0388	FOS,TIMP2
finerenone	chemical drug	0.0388	HHIP,PER1
1,10-phenanthroline	chemical toxicant	0.0388	CDKN1A,MDM2
zinc protoporphyrin IX	chemical - endogenous mammalian	0.0388	CDKN1A,FGFR2
24-hydroxycholesterol	chemical - endogenous mammalian	0.0388	APOE,HSPA5
GH1	growth factor	0.0388	CEBPD,FOS,GADD45A,JUN,JUNB,SOCS3
HES1	transcription regulator	0.0395	CDKN1A,MDM2,PTGDS,TUBB3
STUB1	enzyme	0.0395	CDKN1A,DNM3,JUNB,PINK1
8-bromoguanosine 3',5'-cyclic monophosphate	chemical - kinase inhibitor	0.0397	CDKN1A,FOS,JUNB
TFDP1	transcription regulator	0.0397	CDKN1A,FGFR2,STMN1
miR-338-3p (miRNAs w/seed CCAGCAU)	mature microRNA	0.0397	Dst,PDGFA,SPARC
miR-221-3p (and other miRNAs w/seed GCUACAU)	mature microRNA	0.0397	FOS,PPP2R2A,TUBB3
NCSTN	peptidase	0.0397	CEBPD,Ly6a (includes others),S100A1
GSR	enzyme	0.0397	GSTM5,ME1,SCD
HSPG2	enzyme	0.0397	GADD45A,MAP1LC3A,PEG3
PLAT	peptidase	0.0397	FOS,JUN,MVP
PML-RARA	fusion gene/product	0.0397	CDKN1A,FOS,JUN
honokiol	chemical - endogenous non-mammalian	0.0397	CDKN1A,FOS,JUNB
phorbol 12,13-dibutyrate	chemical - endogenous non-mammalian	0.0397	CDKN1A,FOS,MDM2
KLF5	transcription regulator	0.0399	CDKN1A,CEBPD,EPAS1,JUN,PDGFA
MED1	transcription regulator	0.04	BCL3,CDKN1A,CREB5,EML1,GADD45A,MDM2,ODC1,SCD,TNNI1
BHLHE40	transcription regulator	0.0402	C1orf21,CD9,GSTM3,PER1,PHLDA1,SPARCL1
HDAC1	transcription regulator	0.0407	ALCAM,ARC,CDKN1A,FOS,GLUL,MDM2,PDGFA,PREX1,SLC1A2,STAT3,TUBB3
BRD4	kinase	0.041	BCL3,FADS1,FOS,MAL,MTMR2,NAV1,PDGFA
TGFB3	growth factor	0.0416	CDKN1A,CLDN11,FOS,HTRA1,JUN,SCD
geldanamycin	chemical drug	0.0416	ANXA2,BIN1,CEBPD,EEF1A1,FAU,HSP90B1,HSPA5,JUN,LBH,MDM2,SLC1A2
PPP3R1	phosphatase	0.0416	ABCA5,BCL3,SCD,Scd2
cysteinyl-leukotriene	chemical - endogenous mammalian	0.0417	FOS
Npm	group	0.0417	CDKN1A
4-aminopyrazolo(3,4-d)pyrimidine	chemical reagent	0.0417	APOE
arbutin	chemical drug	0.0417	CDKN1A
ginsenoside Rh2	chemical - endogenous non-mammalian	0.0417	FOS
Cop9 Signalosome	complex	0.0417	JUN
Clock-Bmal1	complex	0.0417	CLOCK
opioid receptor	group	0.0417	TXN
methyl pyruvate	chemical reagent	0.0417	SLC16A1
chartreusin	chemical reagent	0.0417	CDKN1A
Pak	group	0.0417	MDM2
MSK1/2	group	0.0417	FOS
PLA2	group	0.0417	FOS
Cry-Period	complex	0.0417	CLOCK
Pdgfra-Pdgfrb	complex	0.0417	CSF1
Max-Myc	complex	0.0417	ODC1
omethoate	chemical toxicant	0.0417	CDKN1A
prunetin	chemical - endogenous non-mammalian	0.0417	ADIPOR2
Rbp	group	0.0417	SOCS3
NPS	other	0.0417	FOS
SFTPA2	other	0.0417	HSPA5
GMNC	other	0.0417	FOXJ1
EXT2	enzyme	0.0417	NDST1
TMEM259	other	0.0417	CYP51A1
NSA2	other	0.0417	CDKN1A
FBXL12	other	0.0417	CDKN1A
FBXO25	enzyme	0.0417	FOS
PDZD11	other	0.0417	NECTIN1
RNF185	enzyme	0.0417	CYP51A1
MAGEA2/MAGEA2B	other	0.0417	CDKN1A
SLC9A9	transporter	0.0417	FTH1
RANBP10	other	0.0417	CD63
SGF29	other	0.0417	HSPA5
BCDIN3D	enzyme	0.0417	ALDOC
SETX	enzyme	0.0417	ACTB
CTTNBP2	other	0.0417	STRN
ZBTB49	transcription regulator	0.0417	CDKN1A
SNRPA1	other	0.0417	CDKN1A
BATF2	transcription regulator	0.0417	JUN
RNF43	enzyme	0.0417	GLUL
RNF126	enzyme	0.0417	CDKN1A
WDR13	other	0.0417	CDKN1A
EGFL6	other	0.0417	PTPN11
PLEKHA7	other	0.0417	NECTIN1
NCEH1	enzyme	0.0417	HSPA5
MIR31HG	other	0.0417	CDKN1A
PACS2	other	0.0417	HSPA5
ACER3	enzyme	0.0417	CDKN1A
OMG	G-protein coupled receptor	0.0417	FOS
PX 478	chemical drug	0.0417	LDHA
INTERLEUKIN	group	0.0417	FOS
MYO1C	enzyme	0.0417	GSN
SRI	transporter	0.0417	HSPA5
MAPK8IP2	other	0.0417	FOS
OAZ1	enzyme	0.0417	ODC1
AFM	transporter	0.0417	APOE
HLTF	transcription regulator	0.0417	HBB
HPGD	enzyme	0.0417	CDKN1A
ACVR2B	kinase	0.0417	CDKN1A
SURF4	other	0.0417	SCD
SLC16A1-AS1	other	0.0417	SLC16A1
AMD1	enzyme	0.0417	Tmsb4x (includes others)
miR-483-5p (miRNAs w/seed AGACGGG)	mature microRNA	0.0417	ALCAM
mir-605	microRNA	0.0417	MDM2
miR-1195 (miRNAs w/seed GAGUUCG)	mature microRNA	0.0417	STAT3
lynestrenol	chemical drug	0.0417	APOE
ELAC2	enzyme	0.0417	CDKN1A
SALL2	transcription regulator	0.0417	CDKN1A
NID1	other	0.0417	PTPRF
NUBP1	other	0.0417	FTH1
REG3A	enzyme	0.0417	SOCS3
MAGEA4	other	0.0417	CDKN1A
Smptb	other	0.0417	CDKN2D
POLDIP3	other	0.0417	CDKN1A
VPS35	transporter	0.0417	SLC38A2
TSPYL2	other	0.0417	CDKN1A
PEX2	other	0.0417	CDKN1A
NASP	other	0.0417	CDKN1A
ARHGEF28	other	0.0417	FOS
CCT5	other	0.0417	CDKN1A
DST	other	0.0417	HSPA5
KCNJ6	ion channel	0.0417	KCNJ10
GAD1	enzyme	0.0417	FOS
VANGL1	other	0.0417	JUN
DDX24	enzyme	0.0417	CDKN1A
POU4F3	transcription regulator	0.0417	FOS
GABRG2	ion channel	0.0417	FOS
TXNDC5	enzyme	0.0417	CTSB
PTPRT	phosphatase	0.0417	SOCS3
PGAM1	phosphatase	0.0417	CDKN1A
ING5	other	0.0417	CDKN1A
RAMP3	G-protein coupled receptor	0.0417	FOS
TH	enzyme	0.0417	FOS
KHDRBS2	other	0.0417	CDKN1A
cycloastragenol	chemical reagent	0.0417	CDKN1A
GALR2	G-protein coupled receptor	0.0417	CDKN1A
silvestrol	chemical - endogenous non-mammalian	0.0417	JUN
DPH1	other	0.0417	EEF2
PCBP4	other	0.0417	CDKN1A
GRAP	other	0.0417	FOS
FRAT1	other	0.0417	JUN
TRIM54	other	0.0417	FLNC
CGGBP1	transcription regulator	0.0417	CDKN1A
GAP43	other	0.0417	SLC1A2
PIGA	enzyme	0.0417	Cd59a
UBE2V1	transcription regulator	0.0417	FOS
EXOSC10	kinase	0.0417	FOS
SNRPE	other	0.0417	MAP1LC3A
CRTAP	other	0.0417	CDKN1A
Bhlhe41	transcription regulator	0.0417	PER1
Cops2	transcription regulator	0.0417	CDKN1A
Gk	kinase	0.0417	SCD
VPS26B	transporter	0.0417	SORT1
nexrutine	chemical drug	0.0417	STAT3
MI-63	chemical reagent	0.0417	CDKN1A
ZFYVE16	other	0.0417	CDKN1A
mir-434	microRNA	0.0417	STAT3
ERH	other	0.0417	SOCS3
RPS19	other	0.0417	MIF
securinine	chemical reagent	0.0417	CDKN1A
Mia2	other	0.0417	HSPA5
ristocetin	chemical toxicant	0.0417	YWHAZ
econazole	chemical drug	0.0417	HSPA5
polyethylene glycol	chemical drug	0.0417	CDKN1A
1-(3-chlorophenyl)piperazine	chemical drug	0.0417	FOS
NPC 15437	chemical - kinase inhibitor	0.0417	FOS
amsacrine	chemical drug	0.0417	JUN
telomestatin	chemical - endogenous non-mammalian	0.0417	CDKN1A
ephedrine	chemical drug	0.0417	TXN
kynurenic acid	chemical - endogenous mammalian	0.0417	CDKN1A
8-methyl-pyridoxatin	chemical reagent	0.0417	TF
mirin	chemical reagent	0.0417	IL33
dimethyl succinate	chemical - endogenous mammalian	0.0417	SLC16A1
dinophysistoxin 1	chemical toxicant	0.0417	TUBB3
OR141	chemical reagent	0.0417	EPAS1
(S)-flurbiprofen	chemical drug	0.0417	JUNB
octanal	chemical - endogenous mammalian	0.0417	TUBB3
chlordiazepoxide	chemical drug	0.0417	FOS
oxazepam	chemical drug	0.0417	TSC22D1
1-o-hexadecyl-2-o-methyl-rac-glycerol	chemical - kinase inhibitor	0.0417	CDKN1A
synthetic peptide	chemical reagent	0.0417	SPARC
butenafine	chemical drug	0.0417	SQLE
nisoldipine	chemical drug	0.0417	FOS
Mir23a/b/c	group	0.0417	SEMA6A
hdm-2 antagonistic peptide	chemical reagent	0.0417	CDKN1A
tegaserod	chemical drug	0.0417	FOS
veratridine	chemical toxicant	0.0417	FOS
vinflunine	chemical drug	0.0417	CDKN1A
N(omega)-hydroxyarginine	chemical - endogenous mammalian	0.0417	CDKN1A
5-thio-D-glucose	chemical reagent	0.0417	FOS
22-hydroxycholesterol	chemical - endogenous mammalian	0.0417	APOE
GFI1	transcription regulator	0.0423	BCL3,CDKN1A,CSF1,JUN,Ly6a (includes others),RASL11B,SERPINA3
SS18	transcription regulator	0.0425	FGFR2,SOCS3,TLE3
PDPK1	kinase	0.0425	CDKN1A,CST3,PDGFA
formaldehyde	chemical - endogenous mammalian	0.0425	FOS,JUN,JUNB
Alpha catenin	group	0.043	ADAMTS1,BCL3,CTSB,RHOJ,SOCS3,TNFAIP6
mir-122	microRNA	0.0432	FKBP1A,MAP1B,MVK,PLIN3,SEMA4D
cyclic GMP	chemical - endogenous mammalian	0.0437	CDKN1A,FOS
epothilone B	chemical drug	0.0437	CDKN1A,MDM2
DPH5	enzyme	0.0437	EEF2,STAT3
NSD1	transcription regulator	0.0437	HBB,KLF6
MESP1	transcription regulator	0.0437	PRICKLE1,RASGRP3
MAPK8IP3	other	0.0437	JUN,TF
BLNK	other	0.0437	JUN,MDM2
MAPK10	kinase	0.0437	FOS,JUN
OSBPL8	transporter	0.0437	APOE,HSPA5
IL2RB	transmembrane receptor	0.0437	FOS,JUN
cyclopiazonic acid	chemical - endogenous non-mammalian	0.0437	FOS,S100B
4-nitroquinoline-1-oxide	chemical toxicant	0.0437	CDKN1A,MDM2
tranylcypromine	chemical drug	0.0437	CDKN1A,FOS
hydrogen sulfide	chemical - endogenous mammalian	0.0437	HSPA5,TXN
Fcer1	complex	0.0437	CSF1,FOS,IL33,JUN
miR-204-5p (and other miRNAs w/seed UCCCUUU)	mature microRNA	0.0437	ARPC1B,BMP1,PTPN11,SPARC
POU2F1	transcription regulator	0.0445	CYP2J2,GADD45A,GCLM,GSTM3,GSTM5,PTGDS
PARP1	enzyme	0.0445	CDKN1A,FOS,JUN,MDM2,SLC38A2,TIMP2
VDR	transcription regulator	0.0445	CDKN1A,CSF1,GADD45A,GPD1,JUN,LBH,ODC1,PTPRF,SOCS3,TXN
SLC13A1	transporter	0.0449	HSPA5,KLF9,MAL,SCD,SLC16A1
HIF1A	transcription regulator	0.0452	ADAMTS1,ALDOC,APOE,CDKN1A,CSF1,EPAS1,FOS,FSCN1,HSPA5,JUN,LDHA,MANF,MIF,PDGFA,SOCS3,STAT3,TXN
SNCA	enzyme	0.0452	CTSB,DCTN1,GSN,HSP90B1,HSPA5,LAMP2,LDHB,MAP1B,MAP1LC3A,S100A6,SERPINB1,TUBB3
nitrofen	chemical toxicant	0.0454	EPAS1,FGFR2,TIMP2
S-adenosylmethionine	chemical - endogenous mammalian	0.0454	FOS,GCLM,MAT2A
GPS2	transcription regulator	0.0459	ADIPOR2,BIN1,CDKN1A,SLC44A1
DDX5	enzyme	0.0459	CDKN1A,FOS,HTRA1,JUN
napabucasin	chemical drug	0.0459	ACTB,ALCAM,FGFR2,STAT3
gentamicin C	chemical drug	0.0459	ADAMTS1,ANXA2,C4A/C4B,EMP3
torin1	chemical reagent	0.0461	ALDOC,ATP6V0E1,CLDN11,EEF1A1,EEF2,LDHA,RPS15,RPS21
benzo(a)pyrene	chemical toxicant	0.0462	CDKN1A,FOS,GCLM,JUN,MDM2,ME1,SEMA5A,TF,TXNRD1
NRG2	growth factor	0.0481	BIN1,EEF1A1,JUNB,PDGFA
BACH1	transcription regulator	0.0481	FTH1,GCLM,HBB,ME1
lomustine	chemical drug	0.0481	ANXA2,C4A/C4B,EMP3,GSTM3
CD40	transmembrane receptor	0.0484	CALR,CDKN1A,CSF1,FOS,HSP90B1,HSPA5,JUN,KLF9,Ly6a (includes others)
anandamide	chemical - endogenous mammalian	0.0485	FKBP1A,FOS,HSPA5
triclosan	chemical drug	0.0488	FOS,JUN
Hmgb1	transcription regulator	0.0488	CDKN1A,TUBB3
NOP2	other	0.0488	CDKN1A,SLC1A3
mir-137	microRNA	0.0488	CLDN11,ZNF365
MXI1	transcription regulator	0.0488	IARS1,ODC1
TOR1A	enzyme	0.0488	HSPA5,PEA15
S1PR3	G-protein coupled receptor	0.0488	FOS,JUN
C5	other	0.0488	SOCS3,STAT3
NEDD4	enzyme	0.0488	CDKN1A,MDM2
3-aminobenzamide	chemical toxicant	0.0488	CDKN1A,MDM2
nimodipine	chemical drug	0.0488	FOS,ODC1
canrenoate potassium	chemical drug	0.0488	CDKN1A,STRN
CITED2	transcription regulator	0.0495	CRIM1,ENDOD1,GNG11,IFRD1,KLF6,PCMTD1,SLC1A3,SLC38A2,Tmsb4x (includes others)
