# Supplementary material for: Microglia regulate central nervous system myelin growth and integrity
Source: Nature. 2022 Dec 14;613(7942):120–9. doi: 10.1038/s41586-022-05534-y (PMC9812791; doi:10.1038/s41586-022-05534-y)
Supplement: Supplementary file 5 — Source Data Fig. 1 [file 41586_2022_5534_MOESM5_ESM.xlsx]

## Sheet: E. LYVE1+ IBA1+ 1mth
Sample	Cells per 1mm2	Genotype Unblind
1	67.5683	FIRE+/+	20x mag. n=3 ROIs per replicate
2	56.3069	FIRE+/+
3	56.3069	FIRE+/+
4	78.8297	FIRE+/+
5	78.8297	FIRE+/+
6	45.0455	FIRE+/+
7	56.3069	FIRE+/+
8	56.3069	FIREΔ/Δ
9	56.3069	FIREΔ/Δ
10	45.0455	FIREΔ/Δ
11	61.9376	FIREΔ/Δ
12	56.3069	FIREΔ/Δ
13	67.5683	FIREΔ/Δ
14	56.3069	FIREΔ/Δ

## Sheet: G. OLIG2+ CC1+ 1mth
Sample	Cells per 1mm2	Genotype Unblind
1	1764.19	FIRE+/+	20x mag. n=3 ROIs per replicate
2	1466.86	FIRE+/+
3	1565.97	FIRE+/+
4	1823.66	FIRE+/+
5	1922.77	FIRE+/+
6	1058.57	FIRE+/+
7	822.081	FIRE+/+
8	1050.59	FIREΔ/Δ
9	2002.06	FIREΔ/Δ
10	1724.55	FIREΔ/Δ
11	1228.99	FIREΔ/Δ
12	1090.23	FIREΔ/Δ
13	979.74	FIREΔ/Δ
14	945.956	FIREΔ/Δ

## Sheet: H. OLIG2+ CC1 proportions
Sample	Total Olig2+ cells	Olig2+CC1-	Olig2+CC1+	Total	% Olig2+CC1-	% Olig2+CC1+	Genotype Unblind
1	3092.29	1328.1	1764.19	3092.29	42.9487	57.0513	FIRE+/+
2	3072.47	1248.81	1823.66	3072.47	40.6452	59.3548	FIRE+/+
3	3072.47	1149.7	1922.77	3072.47	37.4194	62.5806	FIRE+/+
4	2636.38	1169.52	1466.86	2636.38	44.3609	55.6391	FIRE+/+
5	2715.67	1149.7	1565.97	2715.67	42.3358	57.6642	FIRE+/+
6	1666.68	608.114	1058.57	1666.68	36.4865	63.5135	FIRE+/+
7	1385.15	563.069	822.081	1385.15	40.6504	59.3496	FIRE+/+
8	2299.4	1248.81	1050.59	2299.4	54.3103	45.6897	FIREΔ/Δ
9	1942.59	713.606	1228.99	1942.59	36.7347	63.2653	FIREΔ/Δ
10	1288.46	198.224	1090.23	1288.46	15.3846	84.6154	FIREΔ/Δ
11	3409.45	1407.39	2002.06	3409.45	41.2791	58.7209	FIREΔ/Δ
12	2834.6	1110.05	1724.55	2834.6	39.1608	60.8392	FIREΔ/Δ
13	1655.42	675.683	979.74	1655.42	40.8163	59.1837	FIREΔ/Δ
14	1576.59	630.637	945.956	1576.59	40	60	FIREΔ/Δ

## Sheet: J. Myelinated axons mm2
Sample	Myelinated axons per mm2	Genotype Unblind
1	558546	FIRE+/+
2	720054	FIRE+/+
3	511440	FIRE+/+
4	534993	FIREΔ/Δ
5	699865	FIREΔ/Δ
6	330706	FIREΔ/Δ
7	534993	FIREΔ/Δ

## Sheet: K. Myelinated axons per bin
No. of axons	Axon diameter	WT #1	WT #2	WT #3	Average			n=200 axons quantified per sample
	<0.3	20	6	9	11.6667
	0.3-0.4	54	38	26	39.3333
	0.4-0.5	42	48	39	43
	0.5-1.0	75	104	114	97.6667
	>1.0	8	4	12	8
No. of axons	Axon diameter	KO #1	KO #2	KO #3	KO #4	Average
	<0.3	7	16	11	10	11
	0.3-0.4	43	39	27	40	37.25
	0.4-0.5	50	40	29	51	42.5
	0.5-1.0	96	91	99	93	94.75
	>1.0	4	14	34	6	14.5
