# Supplementary material for: Microglia regulate central nervous system myelin growth and integrity
Source: Nature. 2022 Dec 14;613(7942):120–9. doi: 10.1038/s41586-022-05534-y (PMC9812791; doi:10.1038/s41586-022-05534-y)
Supplement: Supplementary file 6 — Source Data Fig. 2 [file 41586_2022_5534_MOESM6_ESM.xlsx]

## Sheet: B. Normally myelinated 1mth
Sample	Myelinated axons per mm2	Genotype Unblind
1	518170	FIRE+/+
2	565276	FIRE+/+
3	430686	FIRE+/+
4	306191	FIREΔ/Δ
5	333109	FIREΔ/Δ
6	192271	FIREΔ/Δ
7	323015	FIREΔ/Δ

## Sheet: C. Proportion myelinated axons
Sample	Total myelinated axons quantified per mm2	Myelinated axons per mm2 without unravelling/outfoldings	Myelinated axons per mm2 with unravelling/outfoldings	% Without	% With	Genotype Unblind
1	558546	518170	40376.9	92.7711	7.22892	FIRE+/+
2	720054	565276	154778	78.5047	21.4953	FIRE+/+
3	511440	430686	80753.7	84.2105	15.7895	FIRE+/+
4	534993	306191	228802	57.2327	42.7673	FIREΔ/Δ
5	699865	333109	366756	47.5962	52.4038	FIREΔ/Δ
6	330706	192271	138435	58.1395	41.8605	FIREΔ/Δ
7	534993	323015	211978	60.3774	39.6226	FIREΔ/Δ

## Sheet: E + H. 1mth inner tongue+myelin
Sample	Axon area (i)	Axon + inner tongue area (ii)	Axon + inner tongue + myelin area (iii)	Axon diameter [d(i)]	Axon + inner tongue diameter [d(ii)]	Axon + inner tongue + myelin diameter [d(iii)]	Inner tongue thickness [d(ii) - d(i)]	Myelin thickness [d(iii) - d(ii)]	Genotype Unblind
1.1	0.08	0.133	0.23	0.319154	0.41151	0.541152	0.0923566	0.129641	FIRE+/+
	0.056	0.119	0.185	0.267023	0.38925	0.485334	0.122227	0.0960843
	0.045	0.103	0.171	0.239365	0.362138	0.466609	0.122772	0.104471
	0.044	0.085	0.152	0.236691	0.328976	0.439923	0.0922854	0.110947
	0.144	0.195	0.27	0.42819	0.498279	0.586323	0.070089	0.0880443
	0.127	0.154	0.259	0.402121	0.442808	0.574255	0.0406868	0.131447
	0.028	0.145	0.19	0.188814	0.429674	0.491849	0.24086	0.0621751
	0.115	0.283	0.339	0.382652	0.600272	0.656984	0.21762	0.0567119
	0.127	0.153	0.277	0.402121	0.441368	0.593875	0.0392468	0.152507
	0.536	0.622	0.916	0.826109	0.889919	1.07995	0.0638093	0.190029
	0.108	0.167	0.281	0.370823	0.461119	0.598147	0.0902961	0.137028
	1.107	1.216	1.472	1.18721	1.24429	1.36902	0.0570771	0.124727
	0.18	0.22	0.322	0.478731	0.529257	0.640299	0.050526	0.111043
	0.082	0.119	0.225	0.323119	0.38925	0.535237	0.0661313	0.145987
	0.142	0.201	0.407	0.425206	0.505886	0.719867	0.0806806	0.213981
	0.141	0.171	0.265	0.423706	0.466609	0.580869	0.042903	0.11426
	0.076	0.117	0.191	0.311073	0.385965	0.493142	0.0748924	0.107177
	0.162	0.192	0.281	0.454164	0.494431	0.598147	0.0402671	0.103716
	0.23	0.28	0.367	0.541152	0.597082	0.683578	0.0559305	0.0864959
	0.468	0.487	0.667	0.77193	0.787444	0.921548	0.0155136	0.134104
	0.448	0.51	0.74	0.755256	0.805824	0.970668	0.0505681	0.164845
	0.351	0.399	0.567	0.668511	0.712757	0.849663	0.0442459	0.136906
	0.326	0.393	0.685	0.644264	0.707378	0.9339	0.0631137	0.226522
	0.081	0.097	0.15	0.321142	0.351432	0.437019	0.0302894	0.0855877
	0.37	0.391	0.496	0.686366	0.705575	0.794687	0.0192092	0.0891112
	0.237	0.323	0.505	0.549325	0.641293	0.801864	0.0919679	0.160571
	0.036	0.084	0.151	0.214095	0.327035	0.438474	0.11294	0.111438
	0.226	0.244	0.363	0.536425	0.557378	0.679843	0.0209529	0.122464
	0.196	0.233	0.315	0.499555	0.544669	0.633301	0.0451147	0.0886318
	0.083	0.139	0.213	0.325083	0.42069	0.520769	0.0956074	0.100078
	0.169	0.227	0.355	0.463872	0.537611	0.672309	0.0737385	0.134699
	0.27	0.33	0.428	0.586323	0.648204	0.738205	0.0618815	0.0900005
	0.212	0.278	0.458	0.519545	0.594946	0.763638	0.0754011	0.168693
	0.238	0.318	0.494	0.550483	0.63631	0.793083	0.0858273	0.156773
	0.138	0.187	0.356	0.419174	0.487951	0.673256	0.0687764	0.185305
	0.368	0.424	0.608	0.684509	0.734747	0.879846	0.0502386	0.145099
	0.3	0.348	0.527	0.618039	0.665648	0.819144	0.0476094	0.153496
	0.049	0.074	0.146	0.249777	0.306952	0.431153	0.0571749	0.124201
	0.399	0.45	0.604	0.712757	0.75694	0.876947	0.0441827	0.120008
	0.516	0.57	0.763	0.81055	0.851908	0.985638	0.0413574	0.13373
	0.14	0.195	0.293	0.422201	0.498279	0.610786	0.0760779	0.112507
	0.192	0.245	0.398	0.494431	0.558519	0.711863	0.0640882	0.153344
	0.043	0.077	0.143	0.233986	0.313113	0.4267	0.0791268	0.113588
	0.357	0.393	0.57	0.674201	0.707378	0.851908	0.033177	0.14453
	0.113	0.14	0.245	0.37931	0.422201	0.558519	0.0428908	0.136318
	0.082	0.104	0.166	0.323119	0.363891	0.459737	0.0407727	0.0958453
1.2	0.138	0.285	0.412	0.419174	0.60239	0.724275	0.183215	0.121886
	0.094	0.159	0.269	0.345955	0.449939	0.585236	0.103984	0.135297
	0.063	0.116	0.21	0.283221	0.384312	0.517088	0.101091	0.132776
	0.099	0.146	0.205	0.355036	0.431153	0.510895	0.0761169	0.0797423
	0.102	0.158	0.241	0.360375	0.448522	0.553941	0.0881464	0.105419
	0.349	0.417	0.595	0.666604	0.728657	0.870389	0.0620531	0.141732
	0.164	0.208	0.331	0.456959	0.51462	0.649186	0.0576613	0.134566
	0.378	0.426	0.613	0.693747	0.736478	0.883457	0.0427314	0.146979
	0.06	0.085	0.151	0.276395	0.328976	0.438474	0.0525809	0.109497
	0.328	0.409	0.647	0.646237	0.721634	0.907627	0.0753963	0.185993
	0.282	0.342	0.518	0.599211	0.659885	0.81212	0.060674	0.152235
	0.498	0.542	0.743	0.796287	0.83072	0.972634	0.0344329	0.141914
	0.414	0.46	0.687	0.726031	0.765304	0.935262	0.0392729	0.169958
	0.233	0.308	0.381	0.544669	0.626225	0.696494	0.0815556	0.0702692
	0.218	0.274	0.421	0.526846	0.59065	0.732143	0.0638046	0.141493
	0.102	0.137	0.21	0.360375	0.417653	0.517088	0.0572773	0.0994355
	0.311	0.366	0.621	0.629267	0.682646	0.889203	0.0533787	0.206557
	0.305	0.37	0.607	0.623168	0.686366	0.879123	0.0631985	0.192756
	0.061	0.083	0.158	0.278689	0.325083	0.448522	0.0463938	0.123439
	0.225	0.273	0.381	0.535237	0.589571	0.696494	0.0543341	0.106923
	0.272	0.32	0.434	0.588491	0.638308	0.743361	0.0498171	0.105054
	0.66	0.729	0.989	0.9167	0.963427	1.12216	0.0467275	0.158729
	0.572	0.629	0.846	0.853401	0.894912	1.03786	0.0415112	0.142951
	0.125	0.135	0.19	0.398942	0.414593	0.491849	0.0156507	0.0772561
	0.245	0.314	0.482	0.558519	0.632295	0.783391	0.073776	0.151096
1.3	0.073	0.132	0.221	0.304871	0.409961	0.530458	0.105089	0.120498
	0.092	0.151	0.24	0.342254	0.438474	0.552791	0.0962193	0.114317
	0.15	0.252	0.409	0.437019	0.566442	0.721634	0.129422	0.155192
	0.135	0.241	0.357	0.414593	0.553941	0.674201	0.139348	0.12026
	0.059	0.089	0.148	0.274082	0.336628	0.434096	0.0625455	0.0974683
	0.16	0.227	0.36	0.451352	0.537611	0.677028	0.0862591	0.139417
	0.286	0.347	0.523	0.603446	0.664691	0.81603	0.0612455	0.151339
	0.885	0.941	1.221	1.06152	1.09459	1.24685	0.0330696	0.15226
	0.058	0.084	0.141	0.27175	0.327035	0.423706	0.0552857	0.0966706
	0.587	0.641	0.818	0.864518	0.903408	1.02054	0.0388902	0.117136
	0.099	0.141	0.251	0.355036	0.423706	0.565317	0.0686698	0.141611
	0.115	0.165	0.292	0.382652	0.45835	0.609743	0.0756978	0.151393
	0.189	0.235	0.33	0.490553	0.547002	0.648204	0.0564491	0.101202
	0.131	0.186	0.279	0.408405	0.486644	0.596015	0.0782395	0.109371
	0.155	0.205	0.398	0.444243	0.510895	0.711863	0.0666521	0.200968
	0.238	0.289	0.469	0.550483	0.606602	0.772754	0.0561197	0.166152
	0.124	0.17	0.275	0.397343	0.465243	0.591727	0.0678993	0.126484
	0.712	0.764	0.98	0.952127	0.986283	1.11704	0.034156	0.130755
	0.129	0.163	0.274	0.405275	0.455563	0.59065	0.0502883	0.135087
	0.189	0.239	0.374	0.490553	0.551638	0.690066	0.0610848	0.138429
	0.075	0.134	0.225	0.309019	0.413055	0.535237	0.104035	0.122183
	0.101	0.135	0.218	0.358605	0.414593	0.526846	0.0559885	0.112253
	0.141	0.173	0.312	0.423706	0.46933	0.630278	0.0456238	0.160949
	0.768	0.847	1.216	0.988862	1.03848	1.24429	0.0496148	0.205814
	0.083	0.111	0.173	0.325083	0.375938	0.46933	0.0508554	0.0933915
	1.495	1.598	1.909	1.37967	1.42641	1.55904	0.0467356	0.132636
	0.617	0.684	0.895	0.886334	0.933218	1.0675	0.0468835	0.134279
	0.44	0.488	0.605	0.748482	0.788252	0.877673	0.0397697	0.0894212
1.4	0.288	0.388	0.547	0.605552	0.702863	0.834543	0.0973116	0.13168
	0.429	0.513	0.622	0.739067	0.808191	0.889919	0.0691237	0.081728
	0.115	0.133	0.206	0.382652	0.41151	0.51214	0.0288585	0.10063
	0.277	0.347	0.558	0.593875	0.664691	0.842892	0.0708161	0.178201
	0.092	0.107	0.184	0.342254	0.369102	0.484021	0.0268481	0.114918
	0.061	0.093	0.152	0.278689	0.344109	0.439923	0.0654203	0.0958138
	0.15	0.199	0.276	0.437019	0.503363	0.592802	0.066344	0.0894386
	0.111	0.279	0.342	0.375938	0.596015	0.659885	0.220077	0.0638698
	0.123	0.173	0.256	0.395738	0.46933	0.57092	0.0735919	0.10159
	0.1	0.135	0.198	0.356825	0.414593	0.502097	0.0577682	0.0875041
	0.098	0.132	0.212	0.353239	0.409961	0.519545	0.056722	0.109584
	0.13	0.178	0.319	0.406843	0.476064	0.63731	0.0692208	0.161246
	0.208	0.259	0.328	0.51462	0.574255	0.646237	0.0596351	0.071982
	0.135	0.167	0.275	0.414593	0.461119	0.591727	0.0465263	0.130608
	0.124	0.185	0.278	0.397343	0.485334	0.594946	0.0879909	0.109612
	0.103	0.126	0.236	0.362138	0.400535	0.548165	0.0383972	0.14763
	0.242	0.29	0.598	0.555089	0.607651	0.872581	0.0525616	0.26493
	1.257	1.324	1.628	1.26509	1.29837	1.43973	0.033278	0.141362
1.5	0.204	0.23	0.362	0.509648	0.541152	0.678906	0.0315039	0.137754
	0.187	0.244	0.357	0.487951	0.557378	0.674201	0.0694276	0.116822
	0.061	0.077	0.151	0.278689	0.313113	0.438474	0.0344234	0.125361
	0.037	0.064	0.118	0.217048	0.28546	0.387611	0.0684118	0.102151
	0.542	0.599	0.797	0.83072	0.87331	1.00736	0.04259	0.134049
	0.444	0.508	0.749	0.751877	0.804242	0.976553	0.0523657	0.172311
	0.211	0.248	0.37	0.518318	0.561928	0.686366	0.0436103	0.124438
	0.422	0.538	0.765	0.733012	0.827649	0.986929	0.0946367	0.15928
	0.124	0.163	0.303	0.397343	0.455563	0.621121	0.0582201	0.165558
	0.653	0.782	1.054	0.911825	0.997834	1.15844	0.086009	0.160611
	0.437	0.492	0.678	0.745926	0.791476	0.929116	0.0455497	0.13764
	0.218	0.269	0.425	0.526846	0.585236	0.735613	0.0583907	0.150377
	0.309	0.41	0.582	0.627241	0.722515	0.860828	0.0952744	0.138313
	1.014	1.12	1.433	1.13625	1.19416	1.35076	0.0579139	0.156596
	0.182	0.233	0.34	0.481383	0.544669	0.657952	0.0632864	0.113283
	0.143	0.188	0.263	0.4267	0.489254	0.578673	0.0625531	0.0894191
	0.382	0.482	0.737	0.697408	0.783391	0.968699	0.0859833	0.185308
	1.036	1.08	1.291	1.14851	1.17265	1.28209	0.0241356	0.109443
	0.403	0.467	0.689	0.716321	0.771105	0.936623	0.0547841	0.165518
	0.736	0.816	1.058	0.968041	1.0193	1.16064	0.0512541	0.141345
	0.434	0.51	0.761	0.743361	0.805824	0.984345	0.0624626	0.178521
	0.37	0.419	0.676	0.686366	0.730402	0.927745	0.0440359	0.197342
	0.078	0.143	0.218	0.315139	0.4267	0.526846	0.111561	0.100145
	0.143	0.183	0.255	0.4267	0.482704	0.569804	0.0560032	0.0870999
	0.102	0.145	0.263	0.360375	0.429674	0.578673	0.0692986	0.148999
	0.114	0.172	0.243	0.380985	0.467971	0.556235	0.0869867	0.0882635
	0.089	0.101	0.191	0.336628	0.358605	0.493142	0.0219766	0.134537
	0.09	0.121	0.22	0.338514	0.392507	0.529257	0.0539936	0.136749
	0.101	0.147	0.227	0.358605	0.432627	0.537611	0.0740226	0.104984
	0.08	0.114	0.195	0.319154	0.380985	0.498279	0.0618308	0.117294
	0.158	0.251	0.369	0.448522	0.565317	0.685438	0.116795	0.120121
	0.071	0.206	0.344	0.300666	0.51214	0.661811	0.211474	0.149671
	0.273	0.322	0.515	0.589571	0.640299	0.809764	0.0507279	0.169465
	0.113	0.223	0.335	0.37931	0.532853	0.653097	0.153543	0.120244
	0.586	0.657	0.885	0.863781	0.914614	1.06152	0.0508323	0.146903
	0.193	0.222	0.337	0.495717	0.531657	0.655043	0.0359401	0.123386
1.6	0.187	0.249	0.404	0.487951	0.56306	0.717209	0.0751095	0.154149
	0.107	0.158	0.282	0.369102	0.448522	0.599211	0.0794194	0.150689
	0.166	0.251	0.414	0.459737	0.565317	0.726031	0.10558	0.160714
	0.14	0.184	0.303	0.422201	0.484021	0.621121	0.0618199	0.1371
	0.056	0.066	0.127	0.267023	0.289886	0.402121	0.0228626	0.112235
	0.084	0.19	0.264	0.327035	0.491849	0.579772	0.164814	0.0879226
	0.688	0.812	0.995	0.935943	1.01679	1.12555	0.0808515	0.10876
	0.068	0.095	0.176	0.294245	0.34779	0.473382	0.0535445	0.125592
	0.186	0.249	0.403	0.486644	0.56306	0.716321	0.0764159	0.153261
	0.111	0.166	0.282	0.375938	0.459737	0.599211	0.0837983	0.139474
	0.067	0.1	0.149	0.292074	0.356825	0.43556	0.0647511	0.0787354
	0.618	0.711	0.881	0.887052	0.951459	1.05911	0.0644061	0.107656
	0.4	0.529	0.714	0.71365	0.820697	0.953464	0.107047	0.132767
	0.351	0.422	0.578	0.668511	0.733012	0.857865	0.0645012	0.124853
	0.15	0.183	0.271	0.437019	0.482704	0.587408	0.0456843	0.104704
	0.437	0.511	0.693	0.745926	0.806614	0.939338	0.0606875	0.132724
	0.078	0.112	0.202	0.315139	0.377628	0.507143	0.0624887	0.129515
	0.082	0.164	0.244	0.323119	0.456959	0.557378	0.13384	0.100419
	0.191	0.23	0.345	0.493142	0.541152	0.662773	0.0480099	0.121621
	0.14	0.185	0.435	0.422201	0.485334	0.744217	0.0631334	0.258883
	0.196	0.239	0.397	0.499555	0.551638	0.710968	0.052083	0.159331
	0.154	0.203	0.335	0.442808	0.508397	0.653097	0.0655892	0.1447
	0.08	0.125	0.205	0.319154	0.398942	0.510895	0.0797885	0.111953
	0.248	0.295	0.436	0.561928	0.612867	0.745072	0.0509385	0.132205
	0.584	0.67	0.875	0.862306	0.923618	1.0555	0.061312	0.131884
	0.071	0.119	0.183	0.300666	0.38925	0.482704	0.088584	0.0934537
	0.09	0.135	0.235	0.338514	0.414593	0.547002	0.0760792	0.132409
	0.448	0.514	0.67	0.755256	0.808978	0.923618	0.053722	0.11464
	0.255	0.283	0.494	0.569804	0.600272	0.793083	0.0304687	0.192811
	0.282	0.342	0.534	0.599211	0.659885	0.824567	0.060674	0.164682
	1.125	1.219	1.585	1.19683	1.24582	1.42059	0.0489978	0.174768
	0.205	0.288	0.476	0.510895	0.605552	0.7785	0.0946564	0.172948
	0.258	0.325	0.539	0.573146	0.643275	0.828418	0.0701296	0.185143
	0.171	0.258	0.41	0.466609	0.573146	0.722515	0.106537	0.14937
	0.077	0.098	0.225	0.313113	0.353239	0.535237	0.040126	0.181999
	0.34	0.399	0.536	0.657952	0.712757	0.826109	0.0548046	0.113352
	0.907	0.977	1.185	1.07463	1.11533	1.22833	0.040698	0.113
	0.109	0.16	0.261	0.372536	0.451352	0.576468	0.0788156	0.125116
	0.685	0.799	1.005	0.9339	1.00862	1.1312	0.0747221	0.122575
	0.233	0.403	0.627	0.544669	0.716321	0.893488	0.171651	0.177167
1.7	0.076	0.123	0.183	0.311073	0.395738	0.482704	0.0846652	0.0869658
	0.063	0.132	0.218	0.283221	0.409961	0.526846	0.12674	0.116885
	0.097	0.205	0.272	0.351432	0.510895	0.588491	0.159464	0.0775952
	0.092	0.156	0.247	0.342254	0.445674	0.560794	0.10342	0.11512
	0.072	0.216	0.286	0.302776	0.524423	0.603446	0.221647	0.0790223
	0.053	0.079	0.123	0.259772	0.317153	0.395738	0.0573804	0.078585
2.1	0.167	0.218	0.321	0.461119	0.526846	0.639304	0.0657262	0.112459	FIRE+/+
	0.045	0.083	0.14	0.239365	0.325083	0.422201	0.0857175	0.0971179
	0.142	0.259	0.365	0.425206	0.574255	0.681713	0.149049	0.107458
	0.214	0.333	0.449	0.52199	0.651144	0.756098	0.129154	0.104954
	0.478	0.603	0.798	0.780134	0.876221	1.00799	0.0960875	0.13177
	0.066	0.11	0.199	0.289886	0.374241	0.503363	0.0843552	0.129122
	0.087	0.141	0.242	0.332824	0.423706	0.555089	0.090882	0.131383
	0.282	0.364	0.588	0.599211	0.680778	0.865254	0.0815676	0.184476
	0.076	0.159	0.264	0.311073	0.449939	0.579772	0.138866	0.129833
	0.264	0.338	0.424	0.579772	0.656014	0.734747	0.0762427	0.0787328
	0.148	0.225	0.457	0.434096	0.535237	0.762804	0.101141	0.227567
	0.214	0.27	0.361	0.52199	0.586323	0.677967	0.0643333	0.0916441
	0.134	0.176	0.272	0.413055	0.473382	0.588491	0.060327	0.115109
	0.165	0.201	0.318	0.45835	0.505886	0.63631	0.0475367	0.130423
	0.208	0.243	0.403	0.51462	0.556235	0.716321	0.0416148	0.160086
	0.082	0.114	0.224	0.323119	0.380985	0.534046	0.057866	0.153062
	0.266	0.312	0.479	0.581964	0.630278	0.780949	0.0483146	0.150671
	0.208	0.249	0.422	0.51462	0.56306	0.733012	0.04844	0.169952
	0.267	0.318	0.519	0.583057	0.63631	0.812903	0.0532532	0.176593
	0.475	0.539	0.825	0.777682	0.828418	1.0249	0.0507362	0.196483
	0.167	0.201	0.303	0.461119	0.505886	0.621121	0.0447672	0.115235
	0.167	0.209	0.299	0.461119	0.515856	0.617008	0.0547364	0.101152
	0.611	0.703	0.959	0.882014	0.946091	1.10501	0.0640762	0.158915
	0.446	0.526	0.826	0.753568	0.818367	1.02552	0.0647986	0.207156
	0.214	0.25	0.376	0.52199	0.56419	0.691909	0.0421999	0.127719
	0.141	0.194	0.339	0.423706	0.496999	0.656984	0.0732935	0.159985
	0.58	0.639	0.912	0.859348	0.901998	1.07759	0.0426498	0.17559
	0.383	0.439	0.66	0.69832	0.747631	0.9167	0.0493111	0.169069
	0.208	0.267	0.386	0.51462	0.583057	0.70105	0.0684365	0.117993
	0.22	0.287	0.373	0.529257	0.6045	0.689143	0.0752428	0.0846436
	0.188	0.237	0.314	0.489254	0.549325	0.632295	0.0600713	0.0829704
	0.186	0.235	0.358	0.486644	0.547002	0.675144	0.0603579	0.128142
	0.238	0.304	0.441	0.550483	0.622145	0.749332	0.0716628	0.127187
	0.167	0.207	0.309	0.461119	0.513382	0.627241	0.0522622	0.113859
	0.269	0.313	0.443	0.585236	0.631288	0.751029	0.0460513	0.119742
	0.095	0.133	0.224	0.34779	0.41151	0.534046	0.0637206	0.122536
	0.282	0.33	0.539	0.599211	0.648204	0.828418	0.0489937	0.180213
	0.137	0.234	0.361	0.417653	0.545837	0.677967	0.128184	0.13213
	0.154	0.189	0.319	0.442808	0.490553	0.63731	0.0477451	0.146756
	0.184	0.231	0.385	0.484021	0.542327	0.700141	0.058306	0.157814
	0.142	0.175	0.271	0.425206	0.472035	0.587408	0.046829	0.115373
	0.138	0.172	0.271	0.419174	0.467971	0.587408	0.0487971	0.119436
	0.624	0.739	1.274	0.891348	0.970012	1.27362	0.0786643	0.303607
	0.667	0.752	0.98	0.921548	0.978507	1.11704	0.0569591	0.138531
	0.196	0.243	0.393	0.499555	0.556235	0.707378	0.0566801	0.151143
	0.106	0.142	0.306	0.367374	0.425206	0.624189	0.0578322	0.198983
	0.321	0.4	0.514	0.639304	0.71365	0.808978	0.0743454	0.0953282
	0.586	0.689	0.882	0.863781	0.936623	1.05972	0.0728412	0.123093
	0.342	0.44	0.773	0.659885	0.748482	0.992076	0.0885973	0.243594
	0.257	0.304	0.439	0.572034	0.622145	0.747631	0.0501116	0.125486
	0.067	0.102	0.178	0.292074	0.360375	0.476064	0.0683017	0.115688
	0.356	0.385	0.639	0.673256	0.700141	0.901998	0.0268851	0.201857
2.2	0.089	0.167	0.264	0.336628	0.461119	0.579772	0.124491	0.118652
	0.149	0.256	0.393	0.43556	0.57092	0.707378	0.13536	0.136458
	0.111	0.194	0.343	0.375938	0.496999	0.660849	0.121061	0.163849
	0.33	0.406	0.58	0.648204	0.718982	0.859348	0.0707776	0.140366
	0.264	0.472	0.604	0.579772	0.775222	0.876947	0.19545	0.101725
	0.182	0.231	0.355	0.481383	0.542327	0.672309	0.0609438	0.129983
	0.809	0.923	1.219	1.01491	1.08407	1.24582	0.0691523	0.161758
	0.455	0.536	0.941	0.761133	0.826109	1.09459	0.0649758	0.268477
	0.32	0.378	0.492	0.638308	0.693747	0.791476	0.0554391	0.097729
	0.124	0.157	0.271	0.397343	0.4471	0.587408	0.0497569	0.140308
	0.329	0.418	0.658	0.647222	0.72953	0.91531	0.0823085	0.18578
	0.228	0.266	0.454	0.538794	0.581964	0.760296	0.04317	0.178333
	0.081	0.146	0.239	0.321142	0.431153	0.551638	0.110011	0.120485
	0.243	0.29	0.461	0.556235	0.607651	0.766135	0.0514159	0.158485
	0.449	0.53	0.715	0.756098	0.821472	0.954131	0.0653742	0.132659
	0.378	0.425	0.581	0.693747	0.735613	0.860088	0.0418665	0.124475
	0.2	0.243	0.379	0.504627	0.556235	0.694664	0.0516083	0.138429
	0.33	0.372	0.498	0.648204	0.688219	0.796287	0.0400143	0.108068
	0.417	0.548	0.805	0.728657	0.835305	1.0124	0.106649	0.177097
	0.08	0.105	0.217	0.319154	0.365637	0.525636	0.0464828	0.159999
	0.422	0.491	0.737	0.733012	0.790671	0.968699	0.0576587	0.178028
	0.285	0.332	0.516	0.60239	0.650166	0.81055	0.0477761	0.160384
	0.143	0.181	0.282	0.4267	0.480059	0.599211	0.0533583	0.119152
	0.143	0.188	0.267	0.4267	0.489254	0.583057	0.0625531	0.093803
	0.437	0.495	0.721	0.745926	0.793885	0.958126	0.0479591	0.164241
	0.127	0.162	0.242	0.402121	0.454164	0.555089	0.0520427	0.100925
	0.54	0.621	0.8	0.829186	0.889203	1.00925	0.0600169	0.12005
	0.276	0.336	0.472	0.592802	0.654071	0.775222	0.0612688	0.121151
	0.112	0.147	0.281	0.377628	0.432627	0.598147	0.0549992	0.16552
	0.166	0.245	0.322	0.459737	0.558519	0.640299	0.0987826	0.0817801
	0.22	0.264	0.374	0.529257	0.579772	0.690066	0.050515	0.110295
	0.218	0.283	0.451	0.526846	0.600272	0.75778	0.0734267	0.157508
	0.322	0.409	0.628	0.640299	0.721634	0.8942	0.0813343	0.172567
	0.403	0.461	0.637	0.716321	0.766135	0.900585	0.0498146	0.13445
	0.102	0.171	0.256	0.360375	0.466609	0.57092	0.106234	0.104311
	0.133	0.183	0.276	0.41151	0.482704	0.592802	0.0711932	0.110098
	0.223	0.282	0.581	0.532853	0.599211	0.860088	0.0663577	0.260878
	0.081	0.111	0.219	0.321142	0.375938	0.528053	0.0547959	0.152114
	0.121	0.161	0.24	0.392507	0.45276	0.552791	0.0602526	0.100031
	0.171	0.237	0.361	0.466609	0.549325	0.677967	0.0827158	0.128642
	0.136	0.175	0.266	0.416126	0.472035	0.581964	0.0559092	0.109929
	0.564	0.651	1.012	0.847412	0.910428	1.13513	0.0630159	0.224701
	0.53	0.618	0.783	0.821472	0.887052	0.998472	0.06558	0.11142
	0.233	0.284	0.443	0.544669	0.601332	0.751029	0.0566624	0.149697
	0.277	0.343	0.447	0.593875	0.660849	0.754412	0.066974	0.0935636
	0.491	0.615	0.791	0.790671	0.884897	1.00356	0.0942258	0.118663
	0.2	0.305	0.61	0.504627	0.623168	0.881292	0.118541	0.258125
	0.146	0.202	0.264	0.431153	0.507143	0.579772	0.0759903	0.0726284
2.3	0.146	0.305	0.439	0.431153	0.623168	0.747631	0.192015	0.124463
	0.306	0.486	0.621	0.624189	0.786635	0.889203	0.162446	0.102568
	0.163	0.214	0.325	0.455563	0.52199	0.643275	0.0664263	0.121285
	0.349	0.418	0.604	0.666604	0.72953	0.876947	0.0629263	0.147417
	0.143	0.184	0.308	0.4267	0.484021	0.626225	0.0573203	0.142204
	0.228	0.275	0.438	0.538794	0.591727	0.746779	0.0529334	0.155052
	0.097	0.14	0.22	0.351432	0.422201	0.529257	0.0707691	0.107056
	0.314	0.5	0.618	0.632295	0.797885	0.887052	0.165589	0.0891679
	0.209	0.257	0.367	0.515856	0.572034	0.683578	0.056178	0.111544
	0.496	0.569	0.775	0.794687	0.85116	0.993358	0.0564734	0.142198
	0.522	0.597	0.843	0.815249	0.871851	1.03602	0.0566018	0.164171
	0.289	0.371	0.501	0.606602	0.687293	0.798682	0.0806909	0.111389
	0.227	0.291	0.457	0.537611	0.608698	0.762804	0.0710867	0.154107
	0.327	0.386	0.569	0.645251	0.70105	0.85116	0.0557982	0.15011
	1.455	1.634	2.022	1.36109	1.44238	1.60452	0.0812955	0.162137
	0.371	0.433	0.651	0.687293	0.742504	0.910428	0.0552112	0.167924
	0.234	0.297	0.448	0.545837	0.614941	0.755256	0.0691037	0.140315
	0.312	0.363	0.543	0.630278	0.679843	0.831486	0.0495643	0.151643
	0.145	0.206	0.331	0.429674	0.51214	0.649186	0.082466	0.137046
	0.589	0.681	0.807	0.86599	0.931169	1.01366	0.0651796	0.0824896
2.4	0.122	0.16	0.263	0.394126	0.451352	0.578673	0.0572258	0.127321
	0.507	0.608	0.837	0.80345	0.879846	1.03233	0.076396	0.152482
	0.489	0.605	0.839	0.789059	0.877673	1.03356	0.088614	0.155888
	0.265	0.355	0.643	0.580869	0.672309	0.904817	0.0914408	0.232507
	0.489	0.592	0.777	0.789059	0.868192	0.994639	0.0791332	0.126447
	0.118	0.168	0.263	0.387611	0.462498	0.578673	0.0748869	0.116175
	0.184	0.238	0.392	0.484021	0.550483	0.706477	0.0664618	0.155995
	0.423	0.493	0.781	0.73388	0.79228	0.997196	0.0583994	0.204916
	0.349	0.456	0.589	0.666604	0.761969	0.86599	0.0953655	0.10402
	0.156	0.21	0.321	0.445674	0.517088	0.639304	0.0714142	0.122216
	0.117	0.146	0.222	0.385965	0.431153	0.531657	0.045188	0.100504
	0.115	0.156	0.293	0.382652	0.445674	0.610786	0.0630221	0.165112
	0.136	0.201	0.303	0.416126	0.505886	0.621121	0.0897608	0.115235
	0.148	0.357	0.442	0.434096	0.674201	0.750181	0.240105	0.0759806
	0.246	0.324	0.49	0.559658	0.642285	0.789865	0.0826268	0.147581
	0.199	0.26	0.368	0.503363	0.575363	0.684509	0.0719994	0.109146
	0.122	0.164	0.243	0.394126	0.456959	0.556235	0.0628328	0.0992761
	0.203	0.264	0.496	0.508397	0.579772	0.794687	0.0713746	0.214915
	0.542	0.632	0.838	0.83072	0.897044	1.03294	0.0663236	0.135901
	0.086	0.118	0.187	0.330906	0.387611	0.487951	0.0567052	0.10034
	0.125	0.159	0.246	0.398942	0.449939	0.559658	0.0509967	0.109719
	0.056	0.082	0.174	0.267023	0.323119	0.470684	0.0560954	0.147566
	0.216	0.271	0.444	0.524423	0.587408	0.751877	0.0629845	0.164469
	0.163	0.206	0.336	0.455563	0.51214	0.654071	0.0565765	0.141931
	0.124	0.186	0.262	0.397343	0.486644	0.577571	0.0893009	0.0909273
	0.239	0.298	0.54	0.551638	0.615975	0.829186	0.0643374	0.213211
	0.215	0.268	0.429	0.523208	0.584147	0.739067	0.0609395	0.154919
	0.496	0.62	0.778	0.794687	0.888487	0.995279	0.0938	0.106792
	0.215	0.275	0.433	0.523208	0.591727	0.742504	0.0685191	0.150777
2.5	0.207	0.265	0.399	0.513382	0.580869	0.712757	0.0674872	0.131888
	0.077	0.127	0.196	0.313113	0.402121	0.499555	0.0890086	0.0974336
	0.182	0.23	0.328	0.481383	0.541152	0.646237	0.0597686	0.105086
	0.231	0.301	0.39	0.542327	0.619068	0.704673	0.0767412	0.0856046
	0.214	0.242	0.382	0.52199	0.555089	0.697408	0.0330994	0.142319
	0.141	0.188	0.297	0.423706	0.489254	0.614941	0.0655475	0.125687
	0.331	0.386	0.515	0.649186	0.70105	0.809764	0.0518637	0.108715
	0.084	0.15	0.236	0.327035	0.437019	0.548165	0.109984	0.111145
	0.163	0.224	0.395	0.455563	0.534046	0.709175	0.0784831	0.175129
	0.081	0.099	0.194	0.321142	0.355036	0.496999	0.0338939	0.141963
	0.21	0.256	0.378	0.517088	0.57092	0.693747	0.0538314	0.122827
	0.099	0.14	0.236	0.355036	0.422201	0.548165	0.0671646	0.125964
	0.142	0.302	0.38	0.425206	0.620095	0.69558	0.19489	0.0754842
	0.347	0.41	0.584	0.664691	0.722515	0.862306	0.0578242	0.139791
	0.146	0.228	0.311	0.431153	0.538794	0.629267	0.107641	0.0904738
	0.079	0.165	0.22	0.317153	0.45835	0.529257	0.141197	0.070907
	0.073	0.105	0.179	0.304871	0.365637	0.477399	0.0607654	0.111762
	0.296	0.365	0.526	0.613905	0.681713	0.818367	0.0678082	0.136654
	0.111	0.143	0.221	0.375938	0.4267	0.530458	0.0507621	0.103758
	0.146	0.182	0.305	0.431153	0.481383	0.623168	0.0502299	0.141785
	0.116	0.162	0.302	0.384312	0.454164	0.620095	0.0698518	0.165932
	0.148	0.186	0.305	0.434096	0.486644	0.623168	0.052548	0.136524
	1.416	1.54	1.935	1.34272	1.40028	1.56962	0.0575579	0.169342
	0.041	0.095	0.131	0.228479	0.34779	0.408405	0.11931	0.0606149
	0.254	0.329	0.423	0.568685	0.647222	0.73388	0.0785364	0.0866587
	0.119	0.161	0.285	0.38925	0.45276	0.60239	0.06351	0.14963
	0.112	0.148	0.25	0.377628	0.434096	0.56419	0.0564682	0.130093
	0.081	0.123	0.2	0.321142	0.395738	0.504627	0.0745955	0.108889
	0.213	0.301	0.416	0.520769	0.619068	0.727783	0.0982992	0.108715
	0.278	0.341	0.46	0.594946	0.658919	0.765304	0.0639735	0.106385
	0.13	0.165	0.31	0.406843	0.45835	0.628255	0.0515069	0.169905
	0.172	0.221	0.378	0.467971	0.530458	0.693747	0.0624869	0.163289
	0.266	0.334	0.449	0.581964	0.652121	0.756098	0.0701575	0.103977
	0.145	0.21	0.327	0.429674	0.517088	0.645251	0.0874143	0.128163
	0.282	0.353	0.56	0.599211	0.670413	0.844402	0.0712022	0.173989
	0.354	0.46	0.63	0.671362	0.765304	0.895623	0.0939421	0.130319
	0.765	0.849	1.086	0.986929	1.0397	1.1759	0.0527734	0.136197
	0.111	0.157	0.223	0.375938	0.4471	0.532853	0.0711619	0.0857529
	0.244	0.294	0.452	0.557378	0.611827	0.75862	0.0544489	0.146793
	0.213	0.264	0.41	0.520769	0.579772	0.722515	0.059003	0.142743
	0.255	0.302	0.443	0.569804	0.620095	0.751029	0.0502919	0.130934
	0.136	0.181	0.292	0.416126	0.480059	0.609743	0.063933	0.129684
	0.08	0.124	0.19	0.319154	0.397343	0.491849	0.0781895	0.0945058
	0.21	0.264	0.389	0.517088	0.579772	0.703769	0.0626834	0.123997
	0.109	0.148	0.233	0.372536	0.434096	0.544669	0.0615601	0.110573
	0.39	0.634	0.826	0.704673	0.898462	1.02552	0.193789	0.12706
	0.152	0.215	0.327	0.439923	0.523208	0.645251	0.0832847	0.122043
	0.104	0.143	0.233	0.363891	0.4267	0.544669	0.0628091	0.117969
	0.552	0.636	0.932	0.838349	0.899878	1.08934	0.0615295	0.189461
	0.064	0.094	0.174	0.28546	0.345955	0.470684	0.0604946	0.12473
	1.3	1.451	1.649	1.28655	1.35922	1.44899	0.0726667	0.0897731
3.1	0.154	0.361	0.419	0.442808	0.677967	0.730402	0.235159	0.052435	FIRE+/+
	0.144	0.267	0.345	0.42819	0.583057	0.662773	0.154867	0.0797161
	0.2	0.313	0.456	0.504627	0.631288	0.761969	0.126661	0.130682
	0.286	0.384	0.659	0.603446	0.699231	0.916005	0.0957855	0.216774
	0.291	0.339	0.546	0.608698	0.656984	0.83378	0.0482866	0.176796
	0.169	0.211	0.313	0.463872	0.518318	0.631288	0.0544457	0.11297
	0.237	0.273	0.389	0.549325	0.589571	0.703769	0.0402465	0.114197
	0.32	0.392	0.486	0.638308	0.706477	0.786635	0.0681695	0.0801578
	0.235	0.282	0.459	0.547002	0.599211	0.764472	0.0522087	0.165261
	0.188	0.243	0.395	0.489254	0.556235	0.709175	0.0669813	0.15294
	0.231	0.28	0.378	0.542327	0.597082	0.693747	0.0547554	0.0966646
	0.235	0.286	0.436	0.547002	0.603446	0.745072	0.0564434	0.141627
	0.094	0.124	0.179	0.345955	0.397343	0.477399	0.0513888	0.0800558
	0.116	0.172	0.248	0.384312	0.467971	0.561928	0.0836593	0.0939569
	0.724	0.784	1.068	0.960117	0.99911	1.16611	0.0389921	0.167004
	0.256	0.283	0.448	0.57092	0.600272	0.755256	0.0293525	0.154984
	0.54	0.592	0.835	0.829186	0.868192	1.03109	0.0390063	0.162902
	0.286	0.331	0.453	0.603446	0.649186	0.759459	0.0457403	0.110273
	0.419	0.503	0.859	0.730402	0.800275	1.04581	0.0698724	0.245533
	0.218	0.282	0.383	0.526846	0.599211	0.69832	0.0723652	0.0991092
	0.008	0.008	0.027	0.100925	0.100925	0.185412	0	0.0844863
	0.013	0.015	0.036	0.128655	0.138198	0.214095	0.00954264	0.0758972
	0.125	0.171	0.3	0.398942	0.466609	0.618039	0.0676667	0.15143
	0.118	0.195	0.292	0.387611	0.498279	0.609743	0.110668	0.111464
	0.56	0.647	1.086	0.844402	0.907627	1.1759	0.0632249	0.268272
	0.096	0.127	0.22	0.349615	0.402121	0.529257	0.0525057	0.127136
	0.256	0.3	0.434	0.57092	0.618039	0.743361	0.047119	0.125323
	0.242	0.298	0.419	0.555089	0.615975	0.730402	0.060886	0.114427
	0.552	0.634	0.994	0.838349	0.898462	1.12499	0.0601134	0.226527
	0.264	0.316	0.567	0.579772	0.634306	0.849663	0.054534	0.215357
	0.4	0.435	0.585	0.71365	0.744217	0.863044	0.0305675	0.118827
	0.12	0.145	0.291	0.390882	0.429674	0.608698	0.038792	0.179024
	0.221	0.276	0.392	0.530458	0.592802	0.706477	0.0623437	0.113675
	0.176	0.205	0.322	0.473382	0.510895	0.640299	0.0375138	0.129404
3.2	0.128	0.202	0.292	0.403701	0.507143	0.609743	0.103442	0.102599
	0.139	0.203	0.287	0.42069	0.508397	0.6045	0.0877069	0.0961025
	0.154	0.352	0.433	0.442808	0.669463	0.742504	0.226655	0.0730416
	0.511	0.64	0.981	0.806614	0.902703	1.11761	0.0960898	0.214905
	0.32	0.403	0.503	0.638308	0.716321	0.800275	0.0780132	0.0839538
	0.249	0.296	0.413	0.56306	0.613905	0.725154	0.0508446	0.111249
	0.357	0.438	0.632	0.674201	0.746779	0.897044	0.0725784	0.150265
	0.178	0.227	0.324	0.476064	0.537611	0.642285	0.0615471	0.104674
	0.282	0.343	0.554	0.599211	0.660849	0.839866	0.061638	0.179017
	0.184	0.21	0.333	0.484021	0.517088	0.651144	0.0330676	0.134056
	0.283	0.317	0.456	0.600272	0.635309	0.761969	0.0350363	0.126661
	0.43	0.492	0.651	0.739928	0.791476	0.910428	0.051548	0.118952
	0.117	0.15	0.253	0.385965	0.437019	0.567565	0.0510543	0.130545
	0.275	0.354	0.487	0.591727	0.671362	0.787444	0.0796349	0.116082
	0.871	0.927	1.357	1.05309	1.08641	1.31445	0.0333262	0.22804
	0.18	0.233	0.396	0.478731	0.544669	0.710072	0.0659387	0.165403
	0.253	0.284	0.386	0.567565	0.601332	0.70105	0.0337673	0.0997177
	0.116	0.156	0.24	0.384312	0.445674	0.552791	0.061362	0.107117
	0.108	0.145	0.208	0.370823	0.429674	0.51462	0.0588508	0.0849461
	0.249	0.31	0.443	0.56306	0.628255	0.751029	0.0651949	0.122774
	0.298	0.334	0.485	0.615975	0.652121	0.785825	0.036146	0.133704
	0.845	0.918	1.139	1.03725	1.08113	1.20425	0.0438763	0.123125
	0.569	0.614	0.817	0.85116	0.884177	1.01992	0.0330171	0.135743
	0.254	0.323	0.635	0.568685	0.641293	0.89917	0.0726075	0.257877
	0.303	0.342	0.512	0.621121	0.659885	0.807402	0.0387636	0.147518
	0.055	0.079	0.155	0.264628	0.317153	0.444243	0.0525245	0.12709
	0.219	0.264	0.414	0.528053	0.579772	0.726031	0.0517192	0.146259
	0.237	0.302	0.499	0.549325	0.620095	0.797086	0.0707706	0.176991
	0.125	0.163	0.249	0.398942	0.455563	0.56306	0.0566212	0.107497
	0.214	0.252	0.383	0.52199	0.566442	0.69832	0.0444521	0.131878
	0.311	0.36	0.47	0.629267	0.677028	0.773578	0.0477601	0.0965503
	0.225	0.26	0.444	0.535237	0.575363	0.751877	0.0401255	0.176514
	0.209	0.252	0.538	0.515856	0.566442	0.827649	0.0505862	0.261207
	0.486	0.545	0.697	0.786635	0.833016	0.942045	0.0463811	0.109029
	0.253	0.311	0.483	0.567565	0.629267	0.784203	0.0617028	0.154936
	0.099	0.119	0.219	0.355036	0.38925	0.528053	0.0342137	0.138803
	0.18	0.23	0.389	0.478731	0.541152	0.703769	0.0624209	0.162617
	0.23	0.288	0.39	0.541152	0.605552	0.704673	0.0644002	0.0991208
	0.15	0.188	0.271	0.437019	0.489254	0.587408	0.0522342	0.0981542
3.3	0.254	0.373	0.489	0.568685	0.689143	0.789059	0.120458	0.0999158
	0.357	0.512	0.695	0.674201	0.807402	0.940692	0.133202	0.13329
	0.09	0.225	0.292	0.338514	0.535237	0.609743	0.196723	0.0745053
	0.151	0.251	0.368	0.438474	0.565317	0.684509	0.126843	0.119192
	0.383	0.446	0.639	0.69832	0.753568	0.901998	0.0552481	0.14843
	0.223	0.292	0.393	0.532853	0.609743	0.707378	0.0768894	0.0976351
	0.074	0.101	0.164	0.306952	0.358605	0.456959	0.0516522	0.0983542
	0.13	0.309	0.414	0.406843	0.627241	0.726031	0.220398	0.0987903
	0.375	0.399	0.653	0.690988	0.712757	0.911825	0.0217687	0.199068
	0.361	0.437	0.594	0.677967	0.745926	0.869658	0.0679589	0.123732
	0.256	0.278	0.44	0.57092	0.594946	0.748482	0.0240262	0.153536
	0.211	0.267	0.384	0.518318	0.583057	0.699231	0.0647386	0.116174
	0.036	0.041	0.099	0.214095	0.228479	0.355036	0.0143845	0.126557
	0.517	0.599	0.77	0.811335	0.87331	0.990149	0.0619749	0.116839
	0.186	0.225	0.327	0.486644	0.535237	0.645251	0.0485931	0.110014
	0.166	0.208	0.297	0.459737	0.51462	0.614941	0.0548835	0.100321
	0.693	0.781	0.948	0.939338	0.997196	1.09865	0.0578586	0.101454
	0.369	0.404	0.53	0.685438	0.717209	0.821472	0.0317709	0.104263
	0.224	0.268	0.413	0.534046	0.584147	0.725154	0.0501009	0.141006
	0.395	0.419	0.698	0.709175	0.730402	0.94272	0.0212269	0.212318
	0.397	0.444	0.642	0.710968	0.751877	0.904113	0.0409081	0.152236
	0.107	0.127	0.24	0.369102	0.402121	0.552791	0.0330187	0.150669
	1.217	1.338	1.587	1.2448	1.30522	1.42149	0.060416	0.116271
	0.292	0.318	0.468	0.609743	0.63631	0.77193	0.0265673	0.13562
	0.161	0.217	0.333	0.45276	0.525636	0.651144	0.0728758	0.125508
	0.47	0.52	0.798	0.773578	0.813686	1.00799	0.040108	0.194305
	1.403	1.444	1.752	1.33655	1.35593	1.49356	0.0193884	0.137624
	2.17	2.259	2.652	1.66221	1.69595	1.83756	0.0337442	0.141611
	0.215	0.261	0.445	0.523208	0.576468	0.752723	0.0532602	0.176255
	0.48	0.524	0.637	0.781764	0.816809	0.900585	0.0350453	0.0837758
	0.764	0.867	1.04	0.986283	1.05067	1.15073	0.0643824	0.10006
	0.353	0.418	0.608	0.670413	0.72953	0.879846	0.0591171	0.150316
	0.635	0.737	0.926	0.89917	0.968699	1.08583	0.0695287	0.117128
	0.102	0.156	0.229	0.360375	0.445674	0.539974	0.0852987	0.0942999
	0.091	0.121	0.197	0.340389	0.392507	0.500828	0.0521181	0.10832
	0.144	0.163	0.256	0.42819	0.455563	0.57092	0.0273736	0.115356
	0.265	0.347	0.472	0.580869	0.664691	0.775222	0.0838223	0.110531
	0.494	0.601	0.711	0.793083	0.874767	0.951459	0.081684	0.0766917
3.4	0.039	0.078	0.13	0.222837	0.315139	0.406843	0.0923021	0.0917037
	0.186	0.25	0.341	0.486644	0.56419	0.658919	0.0775454	0.0947297
	0.239	0.487	0.665	0.551638	0.787444	0.920165	0.235806	0.132722
	0.061	0.123	0.21	0.278689	0.395738	0.517088	0.117049	0.12135
	0.18	0.318	0.44	0.478731	0.63631	0.748482	0.157579	0.112172
	1	1.132	1.537	1.12838	1.20054	1.39892	0.0721654	0.198373
	1.054	1.144	1.406	1.15844	1.20689	1.33797	0.0484462	0.131083
	1.367	1.451	1.677	1.31929	1.35922	1.46124	0.0399298	0.102023
	1.196	1.342	1.79	1.23402	1.30717	1.50967	0.0731521	0.202501
	0.627	0.705	0.864	0.893488	0.947435	1.04885	0.0539472	0.101411
	0.379	0.463	0.602	0.694664	0.767795	0.875494	0.0731317	0.107699
	0.271	0.329	0.464	0.587408	0.647222	0.768624	0.0598138	0.121403
	0.256	0.321	0.432	0.57092	0.639304	0.741646	0.0683845	0.102342
	0.268	0.403	0.544	0.584147	0.716321	0.832251	0.132173	0.115931
	0.214	0.277	0.381	0.52199	0.593875	0.696494	0.0718851	0.102619
	0.103	0.227	0.278	0.362138	0.537611	0.594946	0.175473	0.0573351
	0.065	0.094	0.154	0.287681	0.345955	0.442808	0.0582731	0.0968535
	0.065	0.102	0.162	0.287681	0.360375	0.454164	0.072694	0.0937884
	0.209	0.279	0.414	0.515856	0.596015	0.726031	0.0801593	0.130016
	0.306	0.367	0.484	0.624189	0.683578	0.785015	0.0593895	0.101437
	0.517	0.613	0.808	0.811335	0.883457	1.01429	0.0721215	0.13083
	0.3	0.361	0.45	0.618039	0.677967	0.75694	0.0599284	0.0789726
	0.416	0.505	0.655	0.727783	0.801864	0.913221	0.0740814	0.111357
	0.159	0.196	0.305	0.449939	0.499555	0.623168	0.0496158	0.123613
	0.185	0.29	0.417	0.485334	0.607651	0.728657	0.122317	0.121006
	0.121	0.198	0.312	0.392507	0.502097	0.630278	0.10959	0.128181
	0.224	0.255	0.4	0.534046	0.569804	0.71365	0.0357571	0.143846
	0.053	0.08	0.136	0.259772	0.319154	0.416126	0.0593814	0.0969719
	0.358	0.411	0.59	0.675144	0.723396	0.866724	0.0482515	0.143329
	0.137	0.181	0.264	0.417653	0.480059	0.579772	0.062406	0.099713
	0.408	0.462	0.622	0.720751	0.766966	0.889919	0.0462151	0.122953
	0.121	0.17	0.3	0.392507	0.465243	0.618039	0.0727353	0.152796
	0.198	0.281	0.419	0.502097	0.598147	0.730402	0.0960504	0.132255
	0.443	0.52	0.739	0.751029	0.813686	0.970012	0.0626564	0.156327
	0.093	0.15	0.227	0.344109	0.437019	0.537611	0.09291	0.100591
3.5	0.569	0.638	0.825	0.85116	0.901292	1.0249	0.0501318	0.12361
	0.194	0.31	0.416	0.496999	0.628255	0.727783	0.131255	0.0995278
	0.137	0.231	0.397	0.417653	0.542327	0.710968	0.124674	0.168642
	0.701	0.791	1.031	0.944744	1.00356	1.14574	0.0588161	0.142176
	0.302	0.416	0.608	0.620095	0.727783	0.879846	0.107687	0.152064
	0.443	0.539	0.694	0.751029	0.828418	0.940015	0.0773885	0.111597
	0.143	0.184	0.283	0.4267	0.484021	0.600272	0.0573203	0.116252
	0.135	0.202	0.338	0.414593	0.507143	0.656014	0.0925504	0.148871
	0.527	0.633	0.78	0.819144	0.897753	0.996557	0.0786089	0.0988044
	0.457	0.544	0.68	0.762804	0.832251	0.930485	0.069447	0.0982339
	0.308	0.369	0.492	0.626225	0.685438	0.791476	0.0592131	0.106038
	0.204	0.254	0.336	0.509648	0.568685	0.654071	0.0590374	0.0853855
	0.275	0.318	0.515	0.591727	0.63631	0.809764	0.0445828	0.173455
	0.192	0.254	0.366	0.494431	0.568685	0.682646	0.0742542	0.113961
	0.678	0.796	1.43	0.929116	1.00673	1.34935	0.0776108	0.342619
	0.961	1.063	1.461	1.10616	1.16338	1.36389	0.0572233	0.200512
	0.179	0.225	0.324	0.477399	0.535237	0.642285	0.0578382	0.107047
	0.095	0.185	0.248	0.34779	0.485334	0.561928	0.137544	0.0765941
	0.114	0.269	0.333	0.380985	0.585236	0.651144	0.204252	0.065908
	0.204	0.295	0.407	0.509648	0.612867	0.719867	0.103219	0.107
	0.181	0.22	0.368	0.480059	0.529257	0.684509	0.049198	0.155252
	0.293	0.36	0.519	0.610786	0.677028	0.812903	0.0662418	0.135876
	0.172	0.302	0.399	0.467971	0.620095	0.712757	0.152124	0.0926616
	0.193	0.244	0.375	0.495717	0.557378	0.690988	0.0616613	0.13361
	0.299	0.345	0.513	0.617008	0.662773	0.808191	0.0457649	0.145418
	0.603	0.731	1.146	0.876221	0.964748	1.20795	0.0885266	0.243198
	0.212	0.276	0.376	0.519545	0.592802	0.691909	0.0732571	0.0991071
	0.593	0.682	0.985	0.868925	0.931853	1.11988	0.0629274	0.188032
	0.246	0.316	0.443	0.559658	0.634306	0.751029	0.0746478	0.116724
	0.105	0.148	0.23	0.365637	0.434096	0.541152	0.0684595	0.107056
	1.218	1.305	1.673	1.24531	1.28902	1.4595	0.0437084	0.170474
	0.312	0.361	0.536	0.630278	0.677967	0.826109	0.0476889	0.148142
	0.284	0.346	0.498	0.601332	0.663733	0.796287	0.0624007	0.132555
	0.162	0.221	0.317	0.454164	0.530458	0.635309	0.0762944	0.10485
	0.648	0.779	1.062	0.908328	0.995918	1.16283	0.0875908	0.166914
	0.132	0.315	0.427	0.409961	0.633301	0.737342	0.223341	0.104041
	0.119	0.16	0.234	0.38925	0.451352	0.545837	0.0621017	0.0944854
	0.151	0.221	0.282	0.438474	0.530458	0.599211	0.0919846	0.0687525
	0.479	0.563	0.707	0.780949	0.84666	0.948778	0.0657112	0.102118
	0.634	0.714	0.938	0.898462	0.953464	1.09284	0.0550018	0.139376
	0.663	0.758	0.965	0.918781	0.982403	1.10846	0.0636223	0.126054
	0.298	0.361	0.538	0.615975	0.677967	0.827649	0.061992	0.149682
	0.33	0.381	0.488	0.648204	0.696494	0.788252	0.0482898	0.0917575
	0.66	0.783	1.012	0.9167	0.998472	1.13513	0.0817725	0.136657
	0.683	0.774	1.035	0.932536	0.992717	1.14796	0.0601816	0.155239
3.6	0.18	0.281	0.409	0.478731	0.598147	0.721634	0.119417	0.123486
	0.241	0.348	0.497	0.553941	0.665648	0.795487	0.111707	0.129839
	0.086	0.175	0.28	0.330906	0.472035	0.597082	0.141129	0.125047
	0.166	0.264	0.374	0.459737	0.579772	0.690066	0.120035	0.110295
	0.184	0.248	0.376	0.484021	0.561928	0.691909	0.0779076	0.129981
	0.232	0.302	0.43	0.543499	0.620095	0.739928	0.0765961	0.119832
	0.937	1.098	1.514	1.09226	1.18238	1.38841	0.0901207	0.206033
	0.259	0.318	0.407	0.574255	0.63631	0.719867	0.0620546	0.0835572
	0.108	0.204	0.343	0.370823	0.509648	0.660849	0.138825	0.151201
4.1	0.092	0.156	0.203	0.342254	0.445674	0.508397	0.10342	0.0627231	FIREΔ/Δ
	0.112	0.176	0.253	0.377628	0.473382	0.567565	0.0957537	0.094183
	0.129	0.172	0.263	0.405275	0.467971	0.578673	0.0626963	0.110701
	0.294	0.369	0.589	0.611827	0.685438	0.86599	0.073611	0.180552
	0.101	0.206	0.267	0.358605	0.51214	0.583057	0.153535	0.0709166
	0.18	0.244	0.322	0.478731	0.557378	0.640299	0.0786475	0.0829211
	0.154	0.221	0.33	0.442808	0.530458	0.648204	0.0876503	0.117746
	0.231	0.298	0.437	0.542327	0.615975	0.745926	0.0736484	0.129951
	0.175	0.236	0.346	0.472035	0.548165	0.663733	0.0761298	0.115568
	0.077	0.135	0.231	0.313113	0.414593	0.542327	0.10148	0.127734
	0.073	0.153	0.211	0.304871	0.441368	0.518318	0.136497	0.0769501
	0.133	0.188	0.226	0.41151	0.489254	0.536425	0.0777431	0.0471718
	0.193	0.249	0.327	0.495717	0.56306	0.645251	0.0673432	0.0821913
	0.102	0.149	0.25	0.360375	0.43556	0.56419	0.0751848	0.128629
	0.234	0.28	0.397	0.545837	0.597082	0.710968	0.0512451	0.113886
	0.434	0.51	0.726	0.743361	0.805824	0.961443	0.0624626	0.155619
	0.187	0.222	0.344	0.487951	0.531657	0.661811	0.0437064	0.130154
	0.069	0.109	0.18	0.296401	0.372536	0.478731	0.0761351	0.106195
	0.31	0.343	0.465	0.628255	0.660849	0.769452	0.0325939	0.108603
	0.578	0.625	0.81	0.857865	0.892062	1.01554	0.034197	0.123479
	0.097	0.129	0.166	0.351432	0.405275	0.459737	0.0538434	0.0544615
	0.272	0.313	0.481	0.588491	0.631288	0.782578	0.042797	0.15129
	0.167	0.203	0.286	0.461119	0.508397	0.603446	0.0472778	0.0950484
	0.088	0.132	0.223	0.334731	0.409961	0.532853	0.0752292	0.122893
	0.084	0.099	0.141	0.327035	0.355036	0.423706	0.0280009	0.0686698
	0.142	0.186	0.272	0.425206	0.486644	0.588491	0.0614383	0.101846
	0.517	0.559	0.672	0.811335	0.843647	0.924996	0.0323122	0.0813483
	0.08	0.101	0.166	0.319154	0.358605	0.459737	0.0394507	0.101132
	0.288	0.316	0.381	0.605552	0.634306	0.696494	0.0287539	0.0621886
	0.314	0.361	0.536	0.632295	0.677967	0.826109	0.045672	0.148142
	0.174	0.194	0.279	0.470684	0.496999	0.596015	0.0263152	0.0990155
	0.406	0.491	0.669	0.718982	0.790671	0.922929	0.0716889	0.132258
	0.114	0.145	0.243	0.380985	0.429674	0.556235	0.0486893	0.126561
	0.343	0.397	0.481	0.660849	0.710968	0.782578	0.0501196	0.0716095
	0.095	0.135	0.217	0.34779	0.414593	0.525636	0.0668032	0.111043
	0.276	0.353	0.534	0.592802	0.670413	0.824567	0.0776111	0.154154
	0.154	0.186	0.288	0.442808	0.486644	0.605552	0.0438362	0.118908
	0.334	0.397	0.592	0.652121	0.710968	0.868192	0.0588473	0.157224
	0.19	0.239	0.335	0.491849	0.551638	0.653097	0.0597887	0.101459
	0.496	0.589	0.828	0.794687	0.86599	1.02676	0.071303	0.160773
	0.139	0.175	0.258	0.42069	0.472035	0.573146	0.0513446	0.101111
	0.371	0.413	0.643	0.687293	0.725154	0.904817	0.0378606	0.179663
	0.076	0.097	0.13	0.311073	0.351432	0.406843	0.040359	0.0554112
4.2	0.221	0.284	0.395	0.530458	0.601332	0.709175	0.0708736	0.107843
	0.111	0.175	0.257	0.375938	0.472035	0.572034	0.0960966	0.0999988
	0.146	0.196	0.274	0.431153	0.499555	0.59065	0.0684017	0.0910954
	0.101	0.137	0.176	0.358605	0.417653	0.473382	0.0590482	0.0557289
	0.107	0.142	0.247	0.369102	0.425206	0.560794	0.0561034	0.135588
	0.079	0.13	0.234	0.317153	0.406843	0.545837	0.0896901	0.138994
	0.071	0.151	0.213	0.300666	0.438474	0.520769	0.137808	0.082295
	0.139	0.255	0.358	0.42069	0.569804	0.675144	0.149113	0.105341
	0.139	0.198	0.352	0.42069	0.502097	0.669463	0.0814068	0.167366
	0.111	0.156	0.229	0.375938	0.445674	0.539974	0.0697358	0.0942999
	0.4	0.511	0.718	0.71365	0.806614	0.956131	0.0929639	0.149517
	0.145	0.195	0.296	0.429674	0.498279	0.613905	0.0686048	0.115626
	0.403	0.479	0.646	0.716321	0.780949	0.906925	0.0646284	0.125976
	0.1	0.13	0.214	0.356825	0.406843	0.52199	0.0500181	0.115147
	0.148	0.179	0.28	0.434096	0.477399	0.597082	0.0433029	0.119683
	0.085	0.088	0.119	0.328976	0.334731	0.38925	0.00575512	0.0545186
	0.14	0.16	0.242	0.422201	0.451352	0.555089	0.0291508	0.103737
	0.253	0.295	0.377	0.567565	0.612867	0.692828	0.0453021	0.0799617
	0.242	0.294	0.393	0.555089	0.611827	0.707378	0.056738	0.0955505
	0.518	0.565	0.795	0.81212	0.848163	1.00609	0.0360434	0.157931
	0.402	0.469	0.615	0.715432	0.772754	0.884897	0.0573228	0.112142
	0.172	0.195	0.291	0.467971	0.498279	0.608698	0.0303074	0.110419
	0.109	0.148	0.215	0.372536	0.434096	0.523208	0.0615601	0.0891118
	0.133	0.178	0.268	0.41151	0.476064	0.584147	0.0645532	0.108084
	0.334	0.389	0.585	0.652121	0.703769	0.863044	0.0516474	0.159276
	0.51	0.589	0.834	0.805824	0.86599	1.03048	0.0601658	0.164487
	0.373	0.415	0.641	0.689143	0.726907	0.903408	0.0377642	0.176501
	0.141	0.175	0.255	0.423706	0.472035	0.569804	0.0483289	0.0977687
	0.192	0.242	0.334	0.494431	0.555089	0.652121	0.0606582	0.097032
	0.251	0.297	0.412	0.565317	0.614941	0.724275	0.0496239	0.109335
	0.127	0.145	0.22	0.402121	0.429674	0.529257	0.0275528	0.0995828
	0.296	0.313	0.426	0.613905	0.631288	0.736478	0.0173829	0.105191
	0.196	0.222	0.324	0.499555	0.531657	0.642285	0.0321023	0.110628
	0.285	0.349	0.527	0.60239	0.666604	0.819144	0.0642141	0.15254
4.3	0.099	0.142	0.21	0.355036	0.425206	0.517088	0.0701696	0.0918824
	0.091	0.168	0.251	0.340389	0.462498	0.565317	0.122109	0.102819
	0.212	0.278	0.369	0.519545	0.594946	0.685438	0.0754011	0.0904922
	0.156	0.369	0.486	0.445674	0.685438	0.786635	0.239764	0.101197
	0.308	0.394	0.557	0.626225	0.708277	0.842137	0.082052	0.13386
	0.195	0.27	0.364	0.498279	0.586323	0.680778	0.0880443	0.0944554
	0.1	0.179	0.255	0.356825	0.477399	0.569804	0.120574	0.0924045
	0.105	0.184	0.258	0.365637	0.484021	0.573146	0.118384	0.0891248
	0.157	0.236	0.301	0.4471	0.548165	0.619068	0.101064	0.0709032
	0.088	0.132	0.185	0.334731	0.409961	0.485334	0.0752292	0.0753737
	0.193	0.265	0.367	0.495717	0.580869	0.683578	0.0851518	0.102709
	0.109	0.174	0.289	0.372536	0.470684	0.606602	0.0981482	0.135918
	0.186	0.27	0.384	0.486644	0.586323	0.699231	0.0996788	0.112908
	0.248	0.321	0.429	0.561928	0.639304	0.739067	0.0773759	0.0997626
	0.114	0.16	0.25	0.380985	0.451352	0.56419	0.070367	0.112838
	0.205	0.237	0.389	0.510895	0.549325	0.703769	0.0384294	0.154444
	0.248	0.314	0.468	0.561928	0.632295	0.77193	0.0703669	0.139635
	0.266	0.315	0.479	0.581964	0.633301	0.780949	0.0513376	0.147648
	0.2	0.24	0.295	0.504627	0.552791	0.612867	0.0481641	0.0600761
	0.493	0.588	0.798	0.79228	0.865254	1.00799	0.0729745	0.142736
	0.207	0.25	0.409	0.513382	0.56419	0.721634	0.0508081	0.157444
	0.084	0.113	0.215	0.327035	0.37931	0.523208	0.0522746	0.143898
	0.1	0.138	0.202	0.356825	0.419174	0.507143	0.0623494	0.0879691
	0.205	0.263	0.378	0.510895	0.578673	0.693747	0.0677772	0.115074
	0.593	0.73	0.989	0.868925	0.964088	1.12216	0.0951624	0.158068
	0.176	0.211	0.344	0.473382	0.518318	0.661811	0.0449364	0.143493
	0.089	0.119	0.2	0.336628	0.38925	0.504627	0.0526221	0.115377
	0.173	0.207	0.289	0.46933	0.513382	0.606602	0.0440517	0.0932207
	0.24	0.281	0.432	0.552791	0.598147	0.741646	0.0453568	0.143499
	0.174	0.21	0.274	0.470684	0.517088	0.59065	0.046404	0.0735619
	0.214	0.269	0.403	0.52199	0.585236	0.716321	0.0632465	0.131085
	0.131	0.167	0.299	0.408405	0.461119	0.617008	0.0527146	0.155889
	0.283	0.345	0.518	0.600272	0.662773	0.81212	0.0625004	0.149347
4.4	0.077	0.109	0.165	0.313113	0.372536	0.45835	0.0594235	0.0858137
	0.172	0.215	0.309	0.467971	0.523208	0.627241	0.0552365	0.104033
	0.102	0.157	0.238	0.360375	0.4471	0.550483	0.0867248	0.103382
	0.251	0.342	0.447	0.565317	0.659885	0.754412	0.0945679	0.0945276
	0.307	0.369	0.547	0.625208	0.685438	0.834543	0.0602305	0.149105
	0.117	0.167	0.265	0.385965	0.461119	0.580869	0.0751542	0.119749
	0.119	0.17	0.231	0.38925	0.465243	0.542327	0.0759927	0.0770841
	0.373	0.487	0.688	0.689143	0.787444	0.935943	0.0983005	0.148499
	0.271	0.341	0.452	0.587408	0.658919	0.75862	0.0715115	0.0997006
	0.293	0.391	0.509	0.610786	0.705575	0.805033	0.0947897	0.0994581
	0.559	0.687	0.922	0.843647	0.935262	1.08348	0.0916149	0.148217
	0.313	0.405	0.542	0.631288	0.718096	0.83072	0.0868085	0.112624
	0.259	0.387	0.556	0.574255	0.701957	0.841381	0.127702	0.139423
	0.185	0.265	0.348	0.485334	0.580869	0.665648	0.0955345	0.0847793
	0.186	0.254	0.379	0.486644	0.568685	0.694664	0.082041	0.125979
	0.253	0.402	0.71	0.567565	0.715432	0.950789	0.147867	0.235358
	0.157	0.206	0.296	0.4471	0.51214	0.613905	0.0650397	0.101765
	0.159	0.445	0.534	0.449939	0.752723	0.824567	0.302784	0.0718437
	0.049	0.096	0.127	0.249777	0.349615	0.402121	0.0998381	0.0525057
	0.933	1.055	1.486	1.08992	1.15899	1.37551	0.0690711	0.216518
	0.093	0.119	0.196	0.344109	0.38925	0.499555	0.0451405	0.110305
	1.718	1.83	2.179	1.47899	1.52644	1.66565	0.0474483	0.139207
	0.269	0.326	0.466	0.585236	0.644264	0.770279	0.0590278	0.126015
	0.32	0.396	0.51	0.638308	0.710072	0.805824	0.0717648	0.0957515
	0.221	0.266	0.402	0.530458	0.581964	0.715432	0.0515054	0.133468
	0.21	0.261	0.395	0.517088	0.576468	0.709175	0.0593798	0.132707
	0.29	0.362	0.57	0.607651	0.678906	0.851908	0.0712547	0.173002
	0.147	0.18	0.301	0.432627	0.478731	0.619068	0.0461036	0.140337
	0.079	0.103	0.193	0.317153	0.362138	0.495717	0.0449848	0.133579
	0.301	0.34	0.516	0.619068	0.657952	0.81055	0.0388845	0.152598
	0.309	0.346	0.478	0.627241	0.663733	0.780134	0.0364917	0.116401
	0.17	0.213	0.297	0.465243	0.520769	0.614941	0.055526	0.0941721
	0.263	0.31	0.46	0.578673	0.628255	0.765304	0.0495823	0.137049
	0.227	0.278	0.397	0.537611	0.594946	0.710968	0.0573351	0.116023
	0.224	0.28	0.38	0.534046	0.597082	0.69558	0.0630356	0.0984975
	0.366	0.422	0.553	0.682646	0.733012	0.839108	0.0503663	0.106095
	0.279	0.329	0.449	0.596015	0.647222	0.756098	0.0512066	0.108877
	0.317	0.366	0.481	0.635309	0.682646	0.782578	0.0473375	0.0999319
	0.155	0.196	0.308	0.444243	0.499555	0.626225	0.0553114	0.12667
	2.9	3.06	3.399	1.92156	1.97386	2.08032	0.0522969	0.106465
4.5	0.158	0.427	0.506	0.448522	0.737342	0.802658	0.28882	0.0653156
	0.27	0.358	0.47	0.586323	0.675144	0.773578	0.0888212	0.0984335
	0.194	0.303	0.473	0.496999	0.621121	0.776043	0.124122	0.154921
	0.408	0.554	0.777	0.720751	0.839866	0.994639	0.119115	0.154773
	0.399	0.516	0.763	0.712757	0.81055	0.985638	0.0977932	0.175088
	0.243	0.308	0.436	0.556235	0.626225	0.745072	0.0699902	0.118847
	0.172	0.227	0.311	0.467971	0.537611	0.629267	0.0696394	0.0916566
	0.235	0.33	0.456	0.547002	0.648204	0.761969	0.101202	0.113765
	0.207	0.272	0.394	0.513382	0.588491	0.708277	0.0751091	0.119786
	0.184	0.231	0.309	0.484021	0.542327	0.627241	0.058306	0.084914
	0.285	0.324	0.445	0.60239	0.642285	0.752723	0.039895	0.110438
	0.356	0.402	0.525	0.673256	0.715432	0.817588	0.0421758	0.102157
	0.277	0.33	0.442	0.593875	0.648204	0.750181	0.0543296	0.101977
	0.205	0.237	0.372	0.510895	0.549325	0.688219	0.0384294	0.138894
	0.365	0.419	0.529	0.681713	0.730402	0.820697	0.0486893	0.0902949
	0.313	0.381	0.476	0.631288	0.696494	0.7785	0.0652067	0.0820056
	0.187	0.22	0.336	0.487951	0.529257	0.654071	0.0413061	0.124814
	0.673	0.725	0.844	0.925684	0.96078	1.03664	0.0350966	0.0758557
	0.94	1.038	1.337	1.094	1.14962	1.30473	0.0556143	0.155112
	0.463	0.528	0.755	0.767795	0.819921	0.980457	0.0521255	0.160536
	0.464	0.524	0.737	0.768624	0.816809	0.968699	0.0481852	0.15189
	0.359	0.425	0.647	0.676087	0.735613	0.907627	0.0595267	0.172013
	0.375	0.405	0.628	0.690988	0.718096	0.8942	0.0271078	0.176104
	0.214	0.266	0.371	0.52199	0.581964	0.687293	0.059974	0.105329
	0.211	0.27	0.359	0.518318	0.586323	0.676087	0.068005	0.0897635
	0.449	0.546	0.735	0.756098	0.83378	0.967384	0.0776816	0.133604
	0.062	0.096	0.159	0.280964	0.349615	0.449939	0.0686514	0.100323
	0.06	0.089	0.141	0.276395	0.336628	0.423706	0.0602325	0.0870781
	0.37	0.438	0.58	0.686366	0.746779	0.859348	0.0604128	0.112569
	0.59	0.803	1.054	0.866724	1.01114	1.15844	0.144419	0.147301
	0.509	0.59	0.719	0.805033	0.866724	0.956796	0.061691	0.0900719
	0.48	0.564	0.798	0.781764	0.847412	1.00799	0.065648	0.160579
	0.257	0.298	0.418	0.572034	0.615975	0.72953	0.0439414	0.113555
	0.064	0.085	0.117	0.28546	0.328976	0.385965	0.0435164	0.0569888
	0.036	0.045	0.062	0.214095	0.239365	0.280964	0.0252705	0.0415988
	0.429	0.526	0.757	0.739067	0.818367	0.981755	0.0792998	0.163388
	0.2	0.254	0.357	0.504627	0.568685	0.674201	0.0640587	0.105515
	0.262	0.335	0.445	0.577571	0.653097	0.752723	0.0755252	0.0996261
	0.338	0.375	0.475	0.656014	0.690988	0.777682	0.0349738	0.0866934
	0.105	0.148	0.215	0.365637	0.434096	0.523208	0.0684595	0.0891118
4.6	0.396	0.55	0.741	0.710072	0.836828	0.971324	0.126756	0.134496
	0.096	0.152	0.243	0.349615	0.439923	0.556235	0.0903077	0.116312
	0.188	0.243	0.326	0.489254	0.556235	0.644264	0.0669813	0.0880291
	0.084	0.116	0.174	0.327035	0.384312	0.470684	0.0572767	0.0863722
	0.157	0.225	0.34	0.4471	0.535237	0.657952	0.088137	0.122715
	0.297	0.374	0.484	0.614941	0.690066	0.785015	0.0751256	0.0949482
	0.065	0.109	0.152	0.287681	0.372536	0.439923	0.0848547	0.0673871
	0.077	0.171	0.253	0.313113	0.466609	0.567565	0.153496	0.100956
	0.135	0.197	0.249	0.414593	0.500828	0.56306	0.0862345	0.0622326
	0.084	0.156	0.202	0.327035	0.445674	0.507143	0.118639	0.0614693
5.1	0.205	0.27	0.464	0.510895	0.586323	0.768624	0.0754276	0.182301	FIREΔ/Δ
	0.292	0.373	0.643	0.609743	0.689143	0.904817	0.0794007	0.215673
	0.207	0.277	0.392	0.513382	0.593875	0.706477	0.0804933	0.112602
	0.068	0.125	0.207	0.294245	0.398942	0.513382	0.104697	0.114439
	0.179	0.257	0.387	0.477399	0.572034	0.701957	0.0946346	0.129923
	0.239	0.31	0.443	0.551638	0.628255	0.751029	0.0766171	0.122774
	0.319	0.555	0.844	0.63731	0.840624	1.03664	0.203314	0.196012
	0.165	0.25	0.365	0.45835	0.56419	0.681713	0.10584	0.117523
	0.404	0.612	0.978	0.717209	0.882736	1.1159	0.165527	0.233162
	0.116	0.186	0.342	0.384312	0.486644	0.659885	0.102332	0.173241
	0.065	0.115	0.307	0.287681	0.382652	0.625208	0.0949706	0.242556
	0.084	0.22	0.309	0.327035	0.529257	0.627241	0.202221	0.0979841
	0.049	0.167	0.216	0.249777	0.461119	0.524423	0.211342	0.063304
	0.03	0.076	0.138	0.195441	0.311073	0.419174	0.115632	0.108102
	0.84	0.954	1.523	1.03418	1.10212	1.39253	0.0679443	0.290411
	0.077	0.108	0.189	0.313113	0.370823	0.490553	0.0577107	0.11973
	0.213	0.269	0.483	0.520769	0.585236	0.784203	0.0644675	0.198967
	0.437	0.505	0.69	0.745926	0.801864	0.937302	0.055938	0.135438
	0.644	0.703	1.118	0.90552	0.946091	1.1931	0.0405707	0.247007
	0.179	0.216	0.298	0.477399	0.524423	0.615975	0.0470242	0.0915519
	0.135	0.184	0.322	0.414593	0.484021	0.640299	0.0694278	0.156279
	0.265	0.308	0.48	0.580869	0.626225	0.781764	0.0453563	0.155539
	0.576	0.664	1.172	0.85638	0.919473	1.22157	0.0630937	0.302098
	0.832	0.9	1.136	1.02924	1.07047	1.20266	0.0412343	0.132189
	0.262	0.308	0.557	0.577571	0.626225	0.842137	0.0486536	0.215912
	0.124	0.16	0.271	0.397343	0.451352	0.587408	0.0540084	0.136056
	0.227	0.265	0.4	0.537611	0.580869	0.71365	0.0432579	0.132781
	0.099	0.123	0.234	0.355036	0.395738	0.545837	0.0407017	0.150099
	0.17	0.207	0.361	0.465243	0.513382	0.677967	0.0481389	0.164586
	0.167	0.203	0.329	0.461119	0.508397	0.647222	0.0472778	0.138824
	0.084	0.109	0.186	0.327035	0.372536	0.486644	0.0455007	0.114108
	0.814	0.867	1.305	1.01805	1.05067	1.28902	0.0326202	0.238356
	0.35	0.371	0.568	0.667558	0.687293	0.850412	0.019735	0.163119
	0.406	0.466	0.818	0.718982	0.770279	1.02054	0.0512968	0.250265
	0.819	0.938	1.249	1.02117	1.09284	1.26106	0.0716722	0.168222
	0.417	0.471	0.734	0.728657	0.7744	0.966725	0.0457434	0.192325
	0.454	0.496	0.884	0.760296	0.794687	1.06092	0.0343901	0.26623
	0.301	0.344	0.618	0.619068	0.661811	0.887052	0.0427435	0.225241
	0.568	0.607	0.866	0.850412	0.879123	1.05006	0.0287108	0.170937
	0.527	0.575	0.856	0.819144	0.855636	1.04398	0.0364917	0.188344
	0.234	0.255	0.416	0.545837	0.569804	0.727783	0.0239665	0.157979
	0.384	0.434	0.629	0.699231	0.743361	0.894912	0.0441303	0.151551
	0.268	0.299	0.477	0.584147	0.617008	0.779317	0.0328604	0.162309
5.2	0.192	0.368	0.562	0.494431	0.684509	0.845908	0.190078	0.161399
	0.153	0.212	0.325	0.441368	0.519545	0.643275	0.0781769	0.12373
	0.018	0.044	0.106	0.151388	0.236691	0.367374	0.0853029	0.130683
	0.181	0.354	0.449	0.480059	0.671362	0.756098	0.191303	0.0847363
	0.163	0.245	0.4	0.455563	0.558519	0.71365	0.102956	0.15513
	0.367	0.529	0.627	0.683578	0.820697	0.893488	0.137119	0.0727911
	0.122	0.269	0.343	0.394126	0.585236	0.660849	0.19111	0.0756126
	0.336	0.541	0.678	0.654071	0.829953	0.929116	0.175883	0.0991626
	0.134	0.329	0.515	0.413055	0.647222	0.809764	0.234167	0.162543
	0.231	0.302	0.502	0.542327	0.620095	0.799479	0.0777687	0.179383
	0.117	0.204	0.407	0.385965	0.509648	0.719867	0.123683	0.210219
	0.216	0.289	0.453	0.524423	0.606602	0.759459	0.082179	0.152856
	0.143	0.214	0.269	0.4267	0.52199	0.585236	0.0952893	0.0632465
	0.214	0.299	0.469	0.52199	0.617008	0.772754	0.0950181	0.155747
	0.217	0.288	0.395	0.525636	0.605552	0.709175	0.079916	0.103624
	0.112	0.16	0.258	0.377628	0.451352	0.573146	0.0737238	0.121794
	0.055	0.095	0.145	0.264628	0.34779	0.429674	0.0831614	0.0818842
	1.528	1.684	1.935	1.39482	1.46429	1.56962	0.0694712	0.105337
	0.405	0.441	0.664	0.718096	0.749332	0.919473	0.031236	0.170141
	1.098	1.132	1.465	1.18238	1.20054	1.36576	0.0181668	0.165214
	0.188	0.211	0.378	0.489254	0.518318	0.693747	0.0290644	0.175429
	0.242	0.283	0.41	0.555089	0.600272	0.722515	0.0451831	0.122243
	0.059	0.071	0.186	0.274082	0.300666	0.486644	0.0265836	0.185978
	0.09	0.139	0.281	0.338514	0.42069	0.598147	0.0821765	0.177457
	0.623	0.646	0.893	0.890634	0.906925	1.0663	0.0162913	0.159379
	0.968	1.031	1.342	1.11018	1.14574	1.30717	0.0355572	0.161432
	0.714	0.753	0.994	0.953464	0.979157	1.12499	0.0256938	0.145831
	0.673	0.722	1.007	0.925684	0.95879	1.13232	0.0331067	0.173531
	0.139	0.164	0.275	0.42069	0.456959	0.591727	0.0362685	0.134768
	0.142	0.174	0.27	0.425206	0.470684	0.586323	0.0454784	0.115639
	0.152	0.184	0.281	0.439923	0.484021	0.598147	0.0440976	0.114127
	0.448	0.538	0.859	0.755256	0.827649	1.04581	0.0723932	0.218158
	0.442	0.505	0.608	0.750181	0.801864	0.879846	0.0516828	0.0779823
	0.86	0.913	1.179	1.04642	1.07818	1.22521	0.0317622	0.147036
	0.247	0.297	0.401	0.560794	0.614941	0.714541	0.0541465	0.0996004
	0.251	0.287	0.46	0.565317	0.6045	0.765304	0.0391827	0.160804
	0.191	0.22	0.381	0.493142	0.529257	0.696494	0.036115	0.167238
	0.048	0.067	0.126	0.247215	0.292074	0.400535	0.0448582	0.108461
	0.063	0.063	0.134	0.283221	0.283221	0.413055	0	0.129834
	0.107	0.133	0.245	0.369102	0.41151	0.558519	0.042408	0.147009
	0.637	0.678	0.971	0.900585	0.929116	1.1119	0.0285308	0.182781
	0.51	0.533	0.724	0.805824	0.823794	0.960117	0.0179702	0.136323
	0.393	0.469	0.737	0.707378	0.772754	0.968699	0.0653767	0.195945
	0.531	0.599	0.918	0.822247	0.87331	1.08113	0.051063	0.207816
	0.265	0.3	0.479	0.580869	0.618039	0.780949	0.03717	0.162911
	0.314	0.381	0.645	0.632295	0.696494	0.906223	0.0641991	0.209728
5.3	0.042	0.143	0.213	0.231249	0.4267	0.520769	0.195452	0.0940683
	0.114	0.173	0.307	0.380985	0.46933	0.625208	0.0883451	0.155878
	0.187	0.248	0.351	0.487951	0.561928	0.668511	0.0739777	0.106583
	0.087	0.138	0.236	0.332824	0.419174	0.548165	0.0863502	0.12899
	0.029	0.077	0.137	0.192156	0.313113	0.417653	0.120956	0.10454
	0.077	0.121	0.221	0.313113	0.392507	0.530458	0.0793948	0.137951
	0.064	0.099	0.167	0.28546	0.355036	0.461119	0.0695764	0.106083
	0.08	0.135	0.272	0.319154	0.414593	0.588491	0.0954392	0.173898
	0.09	0.139	0.241	0.338514	0.42069	0.553941	0.0821765	0.133251
	0.122	0.195	0.331	0.394126	0.498279	0.649186	0.104153	0.150907
	0.183	0.36	0.436	0.482704	0.677028	0.745072	0.194324	0.0680446
	0.254	0.37	0.54	0.568685	0.686366	0.829186	0.117681	0.14282
	0.092	0.142	0.284	0.342254	0.425206	0.601332	0.0829515	0.176126
	0.096	0.118	0.205	0.349615	0.387611	0.510895	0.0379955	0.123284
	0.11	0.281	0.392	0.374241	0.598147	0.706477	0.223906	0.10833
	0.1	0.179	0.264	0.356825	0.477399	0.579772	0.120574	0.102373
	0.157	0.205	0.335	0.4471	0.510895	0.653097	0.0637952	0.142201
	0.735	0.854	1.117	0.967384	1.04276	1.19256	0.0753755	0.149805
	0.163	0.241	0.402	0.455563	0.553941	0.715432	0.0983777	0.16149
	0.312	0.379	0.587	0.630278	0.694664	0.864518	0.0643855	0.169854
	0.329	0.447	0.723	0.647222	0.754412	0.959454	0.107191	0.205042
	0.625	0.746	0.947	0.892062	0.974596	1.09807	0.0825336	0.123474
	0.058	0.121	0.206	0.27175	0.392507	0.51214	0.120758	0.119633
	0.111	0.151	0.257	0.375938	0.438474	0.572034	0.0625354	0.13356
	0.201	0.341	0.424	0.505886	0.658919	0.734747	0.153033	0.075828
	0.199	0.248	0.404	0.503363	0.561928	0.717209	0.0585649	0.155281
	0.242	0.299	0.445	0.555089	0.617008	0.752723	0.0619186	0.135715
	0.478	0.544	0.785	0.780134	0.832251	0.999746	0.0521177	0.167495
	0.345	0.393	0.545	0.662773	0.707378	0.833016	0.044605	0.125638
	0.264	0.297	0.406	0.579772	0.614941	0.718982	0.0351691	0.104041
	0.108	0.141	0.308	0.370823	0.423706	0.626225	0.0528828	0.202519
	0.94	1.05	1.367	1.094	1.15624	1.31929	0.0622404	0.163043
	0.26	0.326	0.458	0.575363	0.644264	0.763638	0.0689013	0.119374
	0.108	0.135	0.247	0.370823	0.414593	0.560794	0.0437697	0.146201
	0.277	0.319	0.479	0.593875	0.63731	0.780949	0.0434346	0.14364
	0.485	0.532	0.656	0.785825	0.823021	0.913917	0.0371958	0.0908965
	0.563	0.659	0.898	0.84666	0.916005	1.06928	0.0693444	0.15328
	0.248	0.289	0.43	0.561928	0.606602	0.739928	0.0446739	0.133326
	0.443	0.48	0.654	0.751029	0.781764	0.912523	0.0307346	0.130759
	0.186	0.223	0.412	0.486644	0.532853	0.724275	0.0462089	0.191422
	0.509	0.576	0.77	0.805033	0.85638	0.990149	0.0513461	0.133769
	0.174	0.209	0.311	0.470684	0.515856	0.629267	0.0451714	0.113412
	0.104	0.134	0.227	0.363891	0.413055	0.537611	0.0491632	0.124556
	0.812	0.908	1.304	1.01679	1.07522	1.28853	0.0584274	0.213306
	0.471	0.534	0.719	0.7744	0.824567	0.956796	0.0501662	0.13223
	0.155	0.174	0.239	0.444243	0.470684	0.551638	0.0264409	0.0809535
	0.337	0.362	0.521	0.655043	0.678906	0.814468	0.0238622	0.135562
5.4	0.17	0.245	0.35	0.465243	0.558519	0.667558	0.0932765	0.109039
	0.231	0.312	0.524	0.542327	0.630278	0.816809	0.0879515	0.186531
	0.208	0.265	0.42	0.51462	0.580869	0.731273	0.0662486	0.150405
	0.298	0.38	0.565	0.615975	0.69558	0.848163	0.0796045	0.152583
	0.17	0.236	0.391	0.465243	0.548165	0.705575	0.082922	0.157411
	0.236	0.322	0.468	0.548165	0.640299	0.77193	0.0921346	0.131631
	0.131	0.184	0.278	0.408405	0.484021	0.594946	0.0756161	0.110925
	0.172	0.276	0.376	0.467971	0.592802	0.691909	0.124831	0.0991071
	0.23	0.332	0.515	0.541152	0.650166	0.809764	0.109014	0.159599
	0.2	0.27	0.385	0.504627	0.586323	0.700141	0.0816965	0.113818
	0.21	0.306	0.385	0.517088	0.624189	0.700141	0.1071	0.0759523
	0.071	0.123	0.213	0.300666	0.395738	0.520769	0.0950719	0.125031
	0.181	0.244	0.352	0.480059	0.557378	0.669463	0.0773195	0.112085
	0.158	0.224	0.361	0.448522	0.534046	0.677967	0.0855246	0.143921
	0.168	0.228	0.303	0.462498	0.538794	0.621121	0.0762958	0.0823276
	0.084	0.134	0.224	0.327035	0.413055	0.534046	0.0860192	0.120992
	0.054	0.102	0.228	0.262212	0.360375	0.538794	0.0981638	0.178418
	0.176	0.243	0.395	0.473382	0.556235	0.709175	0.0828532	0.15294
	0.35	0.45	0.61	0.667558	0.75694	0.881292	0.0893816	0.124353
	0.29	0.383	0.55	0.607651	0.69832	0.836828	0.0906692	0.138508
	0.321	0.402	0.591	0.639304	0.715432	0.867459	0.0761273	0.152027
	0.594	0.725	1.152	0.869658	0.96078	1.2111	0.0911227	0.250323
	0.363	0.433	0.614	0.679843	0.742504	0.884177	0.0626618	0.141673
	0.113	0.192	0.326	0.37931	0.494431	0.644264	0.115121	0.149833
	0.13	0.164	0.334	0.406843	0.456959	0.652121	0.0501158	0.195162
	0.093	0.165	0.255	0.344109	0.45835	0.569804	0.11424	0.111454
	0.121	0.217	0.354	0.392507	0.525636	0.671362	0.133128	0.145726
	0.119	0.181	0.271	0.38925	0.480059	0.587408	0.0908088	0.107349
	0.075	0.125	0.211	0.309019	0.398942	0.518318	0.0899229	0.119376
	0.096	0.134	0.24	0.349615	0.413055	0.552791	0.0634391	0.139736
	0.272	0.317	0.459	0.588491	0.635309	0.764472	0.046818	0.129163
	0.153	0.189	0.323	0.441368	0.490553	0.641293	0.0491851	0.15074
	0.477	0.511	0.679	0.779317	0.806614	0.929801	0.0272964	0.123187
	0.371	0.38	0.466	0.687293	0.69558	0.770279	0.00828649	0.0746993
	0.704	0.758	0.967	0.946763	0.982403	1.1096	0.0356397	0.127202
	0.53	0.585	0.786	0.821472	0.863044	1.00038	0.0415717	0.137339
	0.352	0.404	0.621	0.669463	0.717209	0.889203	0.0477463	0.171994
	0.951	1.027	1.454	1.10039	1.14351	1.36062	0.0431242	0.21711
	0.268	0.303	0.464	0.584147	0.621121	0.768624	0.0369738	0.147503
	0.092	0.124	0.192	0.342254	0.397343	0.494431	0.055089	0.0970877
	0.179	0.224	0.39	0.477399	0.534046	0.704673	0.0566474	0.170626
	0.787	0.877	1.264	1.00102	1.05671	1.26861	0.0556884	0.211904
	0.272	0.322	0.519	0.588491	0.640299	0.812903	0.0518087	0.172604
	0.594	0.655	0.827	0.869658	0.913221	1.02614	0.0435631	0.112922
	0.45	0.497	0.633	0.75694	0.795487	0.897753	0.0385475	0.102266
	0.726	0.768	0.938	0.961443	0.988862	1.09284	0.0274193	0.103978
	0.138	0.162	0.253	0.419174	0.454164	0.567565	0.0349896	0.113401
	0.315	0.351	0.463	0.633301	0.668511	0.767795	0.0352099	0.0992844
	0.168	0.211	0.297	0.462498	0.518318	0.614941	0.0558202	0.0966228
	0.13	0.176	0.29	0.406843	0.473382	0.607651	0.0665387	0.134269
	0.199	0.247	0.38	0.503363	0.560794	0.69558	0.0574309	0.134785
	0.241	0.291	0.457	0.553941	0.608698	0.762804	0.0547565	0.154107
	0.199	0.247	0.367	0.503363	0.560794	0.683578	0.0574309	0.122784
5.5	2.37	2.474	3.015	1.73712	1.77482	1.95929	0.0377048	0.184468
	1.678	1.798	2.323	1.46168	1.51304	1.71981	0.0513625	0.206769
	0.106	0.15	0.247	0.367374	0.437019	0.560794	0.0696457	0.123775
	0.077	0.365	0.544	0.313113	0.681713	0.832251	0.3686	0.150538
	0.072	0.124	0.251	0.302776	0.397343	0.565317	0.0945674	0.167974
	0.111	0.217	0.369	0.375938	0.525636	0.685438	0.149698	0.159802
	0.06	0.122	0.19	0.276395	0.394126	0.491849	0.117731	0.0977232
	0.117	0.191	0.299	0.385965	0.493142	0.617008	0.107177	0.123866
	0.181	0.232	0.378	0.480059	0.543499	0.693747	0.0634407	0.150247
	0.055	0.103	0.206	0.264628	0.362138	0.51214	0.0975093	0.150002
	0.186	0.31	0.478	0.486644	0.628255	0.780134	0.141611	0.151879
6.1	0.123	0.163	0.261	0.395738	0.455563	0.576468	0.0598256	0.120905	FIREΔ/Δ
	0.167	0.421	0.526	0.461119	0.732143	0.818367	0.271024	0.0862233
	0.066	0.123	0.187	0.289886	0.395738	0.487951	0.105852	0.0922127
	0.136	0.261	0.33	0.416126	0.576468	0.648204	0.160342	0.0717363
	0.11	0.155	0.258	0.374241	0.444243	0.573146	0.0700023	0.128902
	0.064	0.17	0.205	0.28546	0.465243	0.510895	0.179783	0.0456527
	0.192	0.287	0.373	0.494431	0.6045	0.689143	0.110069	0.0846436
	0.209	0.307	0.453	0.515856	0.625208	0.759459	0.109352	0.134251
	0.083	0.125	0.237	0.325083	0.398942	0.549325	0.0738594	0.150383
	0.224	0.28	0.413	0.534046	0.597082	0.725154	0.0630356	0.128072
	0.078	0.147	0.257	0.315139	0.432627	0.572034	0.117488	0.139407
	0.083	0.131	0.226	0.325083	0.408405	0.536425	0.0833218	0.128021
	0.15	0.238	0.323	0.437019	0.550483	0.641293	0.113463	0.0908102
	0.107	0.293	0.406	0.369102	0.610786	0.718982	0.241683	0.108196
	0.341	0.399	0.575	0.658919	0.712757	0.855636	0.0538377	0.142879
	1.192	1.29	1.899	1.23195	1.28159	1.55495	0.0496421	0.273362
	1.134	1.225	1.826	1.2016	1.24889	1.52477	0.0472823	0.275887
	0.337	0.398	0.761	0.655043	0.711863	0.984345	0.05682	0.272482
	0.49	0.595	1.041	0.789865	0.870389	1.15128	0.0805239	0.280889
	1	1.123	1.544	1.12838	1.19576	1.4021	0.0673834	0.206337
	0.883	0.948	1.197	1.06032	1.09865	1.23453	0.0383334	0.135882
	0.178	0.223	0.344	0.476064	0.532853	0.661811	0.0567894	0.128958
	0.548	0.586	0.689	0.835305	0.863781	0.936623	0.0284759	0.0728412
	0.543	0.598	0.765	0.831486	0.872581	0.986929	0.0410947	0.114348
	1.276	1.458	2.05	1.27462	1.36249	1.61559	0.0878725	0.253102
	0.603	0.65	0.88	0.876221	0.909728	1.05851	0.0335073	0.148785
	0.073	0.091	0.147	0.304871	0.340389	0.432627	0.0355179	0.0922379
	0.468	0.497	0.613	0.77193	0.795487	0.883457	0.0235572	0.0879695
	0.235	0.265	0.335	0.547002	0.580869	0.653097	0.0338666	0.0722279
	0.061	0.078	0.128	0.278689	0.315139	0.403701	0.0364501	0.0885621
	0.108	0.136	0.186	0.370823	0.416126	0.486644	0.0453024	0.0705185
6.2	0.627	0.807	1.217	0.893488	1.01366	1.2448	0.120171	0.231143
	0.261	0.33	0.465	0.576468	0.648204	0.769452	0.0717363	0.121248
	0.101	0.159	0.266	0.358605	0.449939	0.581964	0.0913345	0.132025
	0.075	0.146	0.205	0.309019	0.431153	0.510895	0.122134	0.0797423
	0.068	0.105	0.153	0.294245	0.365637	0.441368	0.0713914	0.0757313
	0.11	0.322	0.422	0.374241	0.640299	0.733012	0.266058	0.0927131
	0.175	0.268	0.374	0.472035	0.584147	0.690066	0.112113	0.105919
	0.272	0.342	0.412	0.588491	0.659885	0.724275	0.0713942	0.0643905
	0.067	0.135	0.257	0.292074	0.414593	0.572034	0.122519	0.157441
	0.046	0.12	0.226	0.24201	0.390882	0.536425	0.148872	0.145543
	0.475	0.552	0.851	0.777682	0.838349	1.04093	0.0606668	0.202577
	0.143	0.175	0.308	0.4267	0.472035	0.626225	0.0453344	0.15419
	0.209	0.244	0.37	0.515856	0.557378	0.686366	0.0415225	0.128988
	0.422	0.473	0.782	0.733012	0.776043	0.997834	0.0430304	0.221792
	0.324	0.361	0.494	0.642285	0.677967	0.793083	0.0356825	0.115116
	0.445	0.485	0.631	0.752723	0.785825	0.896334	0.0331024	0.110509
	0.761	0.838	1.273	0.984345	1.03294	1.27312	0.0485996	0.240175
	0.596	0.648	0.865	0.87112	0.908328	1.04945	0.0372073	0.141126
	0.711	0.809	1.197	0.951459	1.01491	1.23453	0.0634557	0.219617
	0.55	0.636	0.879	0.836828	0.899878	1.05791	0.0630496	0.158034
	0.893	0.998	1.473	1.0663	1.12725	1.36948	0.0609468	0.242232
	1.483	1.651	2.138	1.37412	1.44987	1.6499	0.0757454	0.200036
	0.784	0.843	1.114	0.99911	1.03602	1.19096	0.0369122	0.15494
	0.332	0.386	0.593	0.650166	0.70105	0.868925	0.0508838	0.167876
	0.171	0.203	0.314	0.466609	0.508397	0.632295	0.0417881	0.123898
6.3	0.11	0.149	0.236	0.374241	0.43556	0.548165	0.0613192	0.112604
	0.161	0.396	0.475	0.45276	0.710072	0.777682	0.257312	0.0676092
	0.239	0.372	0.556	0.551638	0.688219	0.841381	0.136581	0.153162
	0.053	0.137	0.187	0.259772	0.417653	0.487951	0.15788	0.0702979
	0.371	0.559	0.801	0.687293	0.843647	1.00988	0.156354	0.166236
	1.571	1.721	2.204	1.41431	1.48029	1.67518	0.0659803	0.194892
	0.56	0.651	0.936	0.844402	0.910428	1.09167	0.0660262	0.181246
	0.236	0.337	0.587	0.548165	0.655043	0.864518	0.106879	0.209475
	0.291	0.362	0.575	0.608698	0.678906	0.855636	0.070208	0.17673
	0.353	0.387	0.538	0.670413	0.701957	0.827649	0.0315441	0.125692
	0.873	1.011	1.724	1.0543	1.13457	1.48158	0.0802732	0.347007
	0.411	0.457	0.694	0.723396	0.762804	0.940015	0.0394086	0.177211
	0.528	0.603	0.947	0.819921	0.876221	1.09807	0.0563001	0.221849
	0.539	0.632	1.109	0.828418	0.897044	1.18829	0.0686259	0.291242
	0.458	0.584	0.942	0.763638	0.862306	1.09517	0.0986677	0.232861
	0.859	0.945	1.369	1.04581	1.09691	1.32025	0.0511027	0.223342
	0.245	0.3	0.445	0.558519	0.618039	0.752723	0.0595195	0.134684
	0.369	0.429	0.635	0.685438	0.739067	0.89917	0.0536287	0.160103
	0.124	0.149	0.255	0.397343	0.43556	0.569804	0.0382169	0.134243
	0.417	0.462	0.731	0.728657	0.766966	0.964748	0.038309	0.197782
	0.405	0.438	0.683	0.718096	0.746779	0.932536	0.0286829	0.185757
	0.154	0.173	0.269	0.442808	0.46933	0.585236	0.0265218	0.115906
	0.176	0.205	0.353	0.473382	0.510895	0.670413	0.0375138	0.159518
	0.088	0.123	0.202	0.334731	0.395738	0.507143	0.0610065	0.111405
	0.333	0.389	0.588	0.651144	0.703769	0.865254	0.0526244	0.161486
6.4	0.201	0.257	0.44	0.505886	0.572034	0.748482	0.0661472	0.176448
	0.158	0.325	0.406	0.448522	0.643275	0.718982	0.194753	0.075707
	0.472	0.559	0.696	0.775222	0.843647	0.941369	0.0684254	0.0977212
	0.256	0.338	0.439	0.57092	0.656014	0.747631	0.0850947	0.0916166
	0.089	0.129	0.21	0.336628	0.405275	0.517088	0.0686472	0.111813
	0.052	0.149	0.231	0.25731	0.43556	0.542327	0.17825	0.106767
	0.429	0.518	0.676	0.739067	0.81212	0.927745	0.0730527	0.115625
	0.39	0.463	0.725	0.704673	0.767795	0.96078	0.0631229	0.192985
	0.691	0.775	1.144	0.937981	0.993358	1.20689	0.0553772	0.213533
	0.136	0.163	0.24	0.416126	0.455563	0.552791	0.0394378	0.0972272
	0.177	0.219	0.331	0.474725	0.528053	0.649186	0.053328	0.121133
	0.137	0.17	0.307	0.417653	0.465243	0.625208	0.0475899	0.159965
	1.082	1.229	1.868	1.17373	1.25092	1.54221	0.0771929	0.291286
	2.179	2.334	2.88	1.66565	1.72387	1.91492	0.0582242	0.191049
	0.111	0.126	0.213	0.375938	0.400535	0.520769	0.0245966	0.120234
	0.612	0.719	0.949	0.882736	0.956796	1.09923	0.0740605	0.142433
	1.077	1.209	1.795	1.17102	1.2407	1.51178	0.0696879	0.271071
	0.913	0.975	1.223	1.07818	1.11419	1.24787	0.0360072	0.133682
	0.265	0.316	0.491	0.580869	0.634306	0.790671	0.053437	0.156365
	0.822	0.958	1.424	1.02304	1.10443	1.34651	0.0813929	0.242082
	0.321	0.403	0.635	0.639304	0.716321	0.89917	0.0770166	0.182849
	0.265	0.313	0.504	0.580869	0.631288	0.80107	0.0504188	0.169782
	0.338	0.378	0.516	0.656014	0.693747	0.81055	0.0377323	0.116803
	0.174	0.212	0.36	0.470684	0.519545	0.677028	0.0488605	0.157483
	0.4	0.494	0.822	0.71365	0.793083	1.02304	0.0794332	0.229953
	0.138	0.168	0.294	0.419174	0.462498	0.611827	0.0433236	0.149329
	0.093	0.122	0.214	0.344109	0.394126	0.52199	0.0500165	0.127864
	0.367	0.412	0.601	0.683578	0.724275	0.874767	0.0406973	0.150492
	0.362	0.411	0.565	0.678906	0.723396	0.848163	0.0444903	0.124767
	0.347	0.402	0.641	0.664691	0.715432	0.903408	0.0507405	0.187977
	0.166	0.209	0.354	0.459737	0.515856	0.671362	0.056119	0.155506
6.5	0.201	0.24	0.342	0.505886	0.552791	0.659885	0.0469041	0.107094
	0.152	0.187	0.267	0.439923	0.487951	0.583057	0.0480274	0.095106
	0.103	0.142	0.262	0.362138	0.425206	0.577571	0.0630682	0.152366
	0.225	0.311	0.524	0.535237	0.629267	0.816809	0.0940302	0.187542
	0.127	0.18	0.29	0.402121	0.478731	0.607651	0.0766096	0.12892
	0.371	0.547	0.829	0.687293	0.834543	1.02738	0.14725	0.19284
	0.422	0.487	0.823	0.733012	0.787444	1.02366	0.0544314	0.236214
	0.815	0.882	1.038	1.01867	1.05972	1.14962	0.0410448	0.0899028
	0.158	0.204	0.367	0.448522	0.509648	0.683578	0.0611259	0.17393
	0.175	0.213	0.366	0.472035	0.520769	0.682646	0.0487338	0.161877
	0.114	0.156	0.252	0.380985	0.445674	0.566442	0.0646894	0.120768
	0.162	0.2	0.298	0.454164	0.504627	0.615975	0.0504627	0.111349
	0.661	0.785	1.128	0.917394	0.999746	1.19842	0.0823527	0.198675
	0.702	0.785	1.049	0.945417	0.999746	1.15569	0.054329	0.155947
	0.477	0.542	0.718	0.779317	0.83072	0.956131	0.0514029	0.125411
	0.906	1.042	1.391	1.07404	1.15183	1.33082	0.0777946	0.178986
	0.227	0.28	0.408	0.537611	0.597082	0.720751	0.0594713	0.123669
	0.709	0.861	1.537	0.950119	1.04702	1.39892	0.0969046	0.351893
	1.277	1.47	1.816	1.27512	1.36809	1.52059	0.0929686	0.152506
	0.777	0.883	1.38	0.994639	1.06032	1.32555	0.065677	0.265229
6.6	0.215	0.345	0.487	0.523208	0.662773	0.787444	0.139565	0.124671
	0.165	0.24	0.377	0.45835	0.552791	0.692828	0.0944409	0.140038
	0.05	0.178	0.259	0.252313	0.476064	0.574255	0.22375	0.0981915
	0.162	0.243	0.351	0.454164	0.556235	0.668511	0.102071	0.112276
	0.065	0.117	0.207	0.287681	0.385965	0.513382	0.0982837	0.127416
	0.655	0.885	1.163	0.913221	1.06152	1.21687	0.148296	0.155356
	0.611	0.732	1.028	0.882014	0.965407	1.14407	0.083393	0.17866
	0.202	0.274	0.374	0.507143	0.59065	0.690066	0.0835068	0.0994162
	0.116	0.14	0.253	0.384312	0.422201	0.567565	0.0378887	0.145364
	1.308	1.401	1.656	1.2905	1.33559	1.45206	0.0450902	0.116469
	0.227	0.29	0.408	0.537611	0.607651	0.720751	0.07004	0.1131
	0.418	0.475	0.677	0.72953	0.777682	0.92843	0.0481516	0.150749
	0.959	1.012	1.165	1.10501	1.13513	1.21792	0.0301239	0.0827887
	1.103	1.244	1.663	1.18507	1.25853	1.45513	0.0734681	0.196593
	0.99	1.146	1.588	1.12272	1.20795	1.42194	0.0852225	0.213991
6.7	0.065	0.161	0.248	0.287681	0.45276	0.561928	0.165079	0.109168
	0.182	0.373	0.564	0.481383	0.689143	0.847412	0.20776	0.158269
	0.124	0.255	0.337	0.397343	0.569804	0.655043	0.17246	0.0852398
	0.648	0.827	1.271	0.908328	1.02614	1.27212	0.117815	0.245976
	0.099	0.185	0.279	0.355036	0.485334	0.596015	0.130298	0.110681
	0.282	0.343	0.476	0.599211	0.660849	0.7785	0.061638	0.117651
	1.081	1.151	1.681	1.17319	1.21058	1.46298	0.037389	0.252404
	0.578	0.644	0.968	0.857865	0.90552	1.11018	0.0476548	0.204658
	0.1	0.123	0.196	0.356825	0.395738	0.499555	0.038913	0.103817
	0.196	0.24	0.351	0.499555	0.552791	0.668511	0.0532359	0.11572
	1.792	1.916	2.253	1.51051	1.5619	1.6937	0.0513869	0.131798
	0.681	0.771	1.193	0.931169	0.990791	1.23247	0.0596222	0.241676
	0.222	0.316	0.454	0.531657	0.634306	0.760296	0.102649	0.125991
	0.548	0.687	1.258	0.835305	0.935262	1.2656	0.0999568	0.330335
	0.438	0.517	0.779	0.746779	0.811335	0.995918	0.0645562	0.184583
	0.148	0.172	0.247	0.434096	0.467971	0.560794	0.0338752	0.0928229
	0.529	0.626	0.873	0.820697	0.892775	1.0543	0.0720783	0.16152
6.8	0.491	0.615	0.818	0.790671	0.884897	1.02054	0.0942258	0.135647
	0.367	0.442	0.71	0.683578	0.750181	0.950789	0.0666032	0.200608
	0.451	0.535	0.708	0.75778	0.825338	0.949449	0.0675579	0.124111
	2.14	2.352	3.243	1.65068	1.73051	2.03202	0.079832	0.301514
	0.328	0.368	0.653	0.646237	0.684509	0.911825	0.0382715	0.227317
	0.369	0.43	0.686	0.685438	0.739928	0.934581	0.0544896	0.194654
	0.405	0.517	0.737	0.718096	0.811335	0.968699	0.0932391	0.157364
	0.93	1.014	1.428	1.08817	1.13625	1.3484	0.0480809	0.212151
	2.012	2.526	3.064	1.60055	1.79338	1.97515	0.192828	0.18177
	0.184	0.329	0.508	0.484021	0.647222	0.804242	0.163201	0.157021
	0.953	1.136	1.456	1.10154	1.20266	1.36156	0.101121	0.158893
	0.979	1.041	1.24	1.11647	1.15128	1.25651	0.0348103	0.105231
	0.999	1.077	1.327	1.12781	1.17102	1.29984	0.0432014	0.128826
	0.321	0.382	0.628	0.639304	0.697408	0.8942	0.0581035	0.196793
	0.623	0.767	1.141	0.890634	0.988218	1.20531	0.0975843	0.21709
	0.46	0.594	0.793	0.765304	0.869658	1.00483	0.104354	0.13517
	0.337	0.409	0.53	0.655043	0.721634	0.821472	0.0665902	0.0998389
	0.111	0.174	0.266	0.375938	0.470684	0.581964	0.094746	0.111279
	0.088	0.138	0.216	0.334731	0.419174	0.524423	0.0844429	0.105249
	1.508	1.76	2.279	1.38566	1.49696	1.70344	0.111307	0.206477
	0.917	1.024	1.662	1.08054	1.14184	1.45469	0.0613022	0.312851
	0.878	1.041	1.636	1.05731	1.15128	1.44327	0.0939686	0.291989
6.9	0.424	0.542	0.897	0.734747	0.83072	1.06869	0.0959728	0.237969
	0.37	0.566	0.862	0.686366	0.848913	1.04763	0.162547	0.198719
	0.101	0.204	0.26	0.358605	0.509648	0.575363	0.151043	0.065715
	0.492	0.567	0.807	0.791476	0.849663	1.01366	0.058187	0.163996
	0.628	0.735	0.946	0.8942	0.967384	1.09749	0.0731832	0.130107
	0.412	0.497	0.669	0.724275	0.795487	0.922929	0.071212	0.127441
	0.35	0.466	0.69	0.667558	0.770279	0.937302	0.102721	0.167023
	0.289	0.367	0.553	0.606602	0.683578	0.839108	0.0769758	0.15553
	0.3	0.4	0.63	0.618039	0.71365	0.895623	0.0956109	0.181974
	0.472	0.542	0.733	0.775222	0.83072	0.966067	0.0554981	0.135346
	0.304	0.367	0.603	0.622145	0.683578	0.876221	0.0614327	0.192643
	0.319	0.398	0.599	0.63731	0.711863	0.87331	0.0745538	0.161447
	0.104	0.206	0.292	0.363891	0.51214	0.609743	0.148249	0.0976026
	1.866	2.026	2.768	1.54138	1.60611	1.87732	0.064724	0.271211
7.1	0.227	0.296	0.411	0.537611	0.613905	0.723396	0.0762938	0.109491	FIREΔ/Δ
	0.091	0.244	0.303	0.340389	0.557378	0.621121	0.216989	0.063743
	0.455	0.549	0.789	0.761133	0.836067	1.00229	0.0749339	0.166223
	0.198	0.251	0.314	0.502097	0.565317	0.632295	0.0632198	0.0669784
	0.202	0.276	0.459	0.507143	0.592802	0.764472	0.0856586	0.17167
	0.172	0.229	0.306	0.467971	0.539974	0.624189	0.0720026	0.0842146
	0.204	0.476	0.543	0.509648	0.7785	0.831486	0.268852	0.0529862
	0.112	0.288	0.37	0.377628	0.605552	0.686366	0.227924	0.0808144
	0.189	0.251	0.328	0.490553	0.565317	0.646237	0.0747638	0.0809204
	0.117	0.181	0.223	0.385965	0.480059	0.532853	0.0940936	0.0527944
	0.217	0.281	0.379	0.525636	0.598147	0.694664	0.0725116	0.0965164
	0.108	0.16	0.22	0.370823	0.451352	0.529257	0.0805284	0.0779051
	0.064	0.262	0.305	0.28546	0.577571	0.623168	0.292112	0.0455963
	0.118	0.165	0.252	0.387611	0.45835	0.566442	0.0707388	0.108092
	0.183	0.224	0.336	0.482704	0.534046	0.654071	0.0513428	0.120024
	0.099	0.374	0.459	0.355036	0.690066	0.764472	0.33503	0.0744053
	0.234	0.291	0.393	0.545837	0.608698	0.707378	0.0628605	0.0986801
	0.052	0.079	0.135	0.25731	0.317153	0.414593	0.0598428	0.0974401
	0.038	0.088	0.126	0.219962	0.334731	0.400535	0.11477	0.0658035
	0.205	0.277	0.463	0.510895	0.593875	0.767795	0.0829795	0.173921
	0.236	0.275	0.409	0.548165	0.591727	0.721634	0.0435623	0.129907
	0.267	0.325	0.442	0.583057	0.643275	0.750181	0.0602185	0.106906
	0.189	0.24	0.362	0.490553	0.552791	0.678906	0.0622376	0.126115
	0.31	0.367	0.475	0.628255	0.683578	0.777682	0.0553231	0.0941036
	0.222	0.257	0.367	0.531657	0.572034	0.683578	0.0403767	0.111544
	0.194	0.239	0.304	0.496999	0.551638	0.622145	0.0546383	0.0705075
	0.291	0.336	0.48	0.608698	0.654071	0.781764	0.0453732	0.127693
	0.202	0.235	0.325	0.507143	0.547002	0.643275	0.0398587	0.096273
	0.622	0.699	1.044	0.889919	0.943395	1.15294	0.0534766	0.209541
	0.203	0.233	0.382	0.508397	0.544669	0.697408	0.0362723	0.152738
	0.274	0.326	0.553	0.59065	0.644264	0.839108	0.0536138	0.194844
	0.691	0.799	1.084	0.937981	1.00862	1.17482	0.0706409	0.166194
	1.222	1.332	1.649	1.24736	1.30229	1.44899	0.0549317	0.146702
	0.225	0.274	0.396	0.535237	0.59065	0.710072	0.0554129	0.119422
	0.145	0.193	0.319	0.429674	0.495717	0.63731	0.0660429	0.141593
	0.465	0.544	0.709	0.769452	0.832251	0.950119	0.0627993	0.117868
	0.22	0.257	0.37	0.529257	0.572034	0.686366	0.042777	0.114333
	0.101	0.137	0.246	0.358605	0.417653	0.559658	0.0590482	0.142005
	0.356	0.415	0.685	0.673256	0.726907	0.9339	0.0536517	0.206993
	0.25	0.29	0.484	0.56419	0.607651	0.785015	0.0434612	0.177364
	0.115	0.135	0.248	0.382652	0.414593	0.561928	0.031941	0.147335
	0.099	0.108	0.196	0.355036	0.370823	0.499555	0.015787	0.128732
	0.212	0.272	0.438	0.519545	0.588491	0.746779	0.0689458	0.158288
	0.696	0.805	1.171	0.941369	1.0124	1.22105	0.0710335	0.208648
	0.609	0.68	0.984	0.88057	0.930485	1.11932	0.0499157	0.18883
	0.149	0.188	0.277	0.43556	0.489254	0.593875	0.0536933	0.104621
	0.285	0.34	0.507	0.60239	0.657952	0.80345	0.0555628	0.145498
	0.07	0.089	0.13	0.298541	0.336628	0.406843	0.0380868	0.070215
	0.226	0.257	0.36	0.536425	0.572034	0.677028	0.0356084	0.104994
7.2	0.096	0.133	0.217	0.349615	0.41151	0.525636	0.061895	0.114125
	0.139	0.193	0.224	0.42069	0.495717	0.534046	0.0750266	0.0383296
	0.137	0.264	0.348	0.417653	0.579772	0.665648	0.162119	0.0858764
	0.158	0.213	0.295	0.448522	0.520769	0.612867	0.0722468	0.0920981
	0.228	0.298	0.387	0.538794	0.615975	0.701957	0.0771815	0.0859819
	0.089	0.166	0.204	0.336628	0.459737	0.509648	0.123109	0.0499112
	0.528	0.72	1.206	0.819921	0.957461	1.23916	0.13754	0.281702
	0.156	0.209	0.296	0.445674	0.515856	0.613905	0.0701816	0.098049
	0.24	0.286	0.408	0.552791	0.603446	0.720751	0.0506549	0.117305
	0.476	0.604	1.024	0.7785	0.876947	1.14184	0.0984475	0.264892
	0.293	0.364	0.553	0.610786	0.680778	0.839108	0.0699927	0.158329
	0.145	0.19	0.275	0.429674	0.491849	0.591727	0.0621751	0.099878
	0.181	0.224	0.437	0.480059	0.534046	0.745926	0.0539878	0.21188
	0.282	0.344	0.461	0.599211	0.661811	0.766135	0.0626007	0.104324
	0.221	0.293	0.427	0.530458	0.610786	0.737342	0.0803275	0.126556
	0.109	0.152	0.215	0.372536	0.439923	0.523208	0.0673871	0.0832847
	0.144	0.204	0.29	0.42819	0.509648	0.607651	0.081458	0.098003
	0.362	0.44	0.683	0.678906	0.748482	0.932536	0.0695765	0.184054
	0.135	0.184	0.278	0.414593	0.484021	0.594946	0.0694278	0.110925
	0.114	0.167	0.281	0.380985	0.461119	0.598147	0.0801346	0.137028
	0.474	0.557	0.775	0.776863	0.842137	0.993358	0.0652742	0.151221
	0.167	0.216	0.277	0.461119	0.524423	0.593875	0.063304	0.0694516
	0.136	0.185	0.316	0.416126	0.485334	0.634306	0.0692086	0.148971
	0.278	0.334	0.475	0.594946	0.652121	0.777682	0.0571753	0.125561
	0.29	0.336	0.501	0.607651	0.654071	0.798682	0.0464199	0.144611
	0.139	0.171	0.272	0.42069	0.466609	0.588491	0.0459187	0.121882
	0.321	0.364	0.542	0.639304	0.680778	0.83072	0.0414741	0.149942
	0.477	0.576	0.862	0.779317	0.85638	1.04763	0.0770624	0.191252
	0.148	0.184	0.283	0.434096	0.484021	0.600272	0.0499246	0.116252
	0.11	0.148	0.259	0.374241	0.434096	0.574255	0.0598551	0.140159
	0.273	0.327	0.593	0.589571	0.645251	0.868925	0.05568	0.223674
	0.255	0.294	0.45	0.569804	0.611827	0.75694	0.0420236	0.145113
	0.608	0.695	1.124	0.879846	0.940692	1.19629	0.0608456	0.255603
	0.119	0.167	0.237	0.38925	0.461119	0.549325	0.0718694	0.0882055
	0.362	0.422	0.716	0.678906	0.733012	0.954798	0.0541068	0.221786
	0.263	0.311	0.442	0.578673	0.629267	0.750181	0.0505948	0.120914
	0.319	0.379	0.562	0.63731	0.694664	0.845908	0.0573543	0.151244
	0.321	0.389	0.606	0.639304	0.703769	0.878398	0.0644643	0.17463
	0.224	0.273	0.549	0.534046	0.589571	0.836067	0.0555249	0.246496
	0.331	0.382	0.491	0.649186	0.697408	0.790671	0.0482218	0.0932633
	0.256	0.286	0.458	0.57092	0.603446	0.763638	0.0325258	0.160193
	0.269	0.323	0.442	0.585236	0.641293	0.750181	0.0560565	0.108888
	0.251	0.311	0.463	0.565317	0.629267	0.767795	0.0639506	0.138528
	0.237	0.283	0.388	0.549325	0.600272	0.702863	0.0509474	0.102591
	0.455	0.517	0.748	0.761133	0.811335	0.975901	0.0502019	0.164566
	0.134	0.159	0.234	0.413055	0.449939	0.545837	0.0368844	0.095898
	0.163	0.193	0.291	0.455563	0.495717	0.608698	0.0401534	0.112981
	0.166	0.205	0.283	0.459737	0.510895	0.600272	0.0511588	0.0893769
	0.195	0.226	0.348	0.498279	0.536425	0.665648	0.0381466	0.129223
	0.251	0.283	0.395	0.565317	0.600272	0.709175	0.0349554	0.108903
	0.185	0.211	0.324	0.485334	0.518318	0.642285	0.0329838	0.123967
	0.153	0.178	0.277	0.441368	0.476064	0.593875	0.0346958	0.117811
	0.251	0.291	0.454	0.565317	0.608698	0.760296	0.0433807	0.151599
	0.202	0.242	0.339	0.507143	0.555089	0.656984	0.0479458	0.101895
7.3	0.179	0.23	0.327	0.477399	0.541152	0.645251	0.0637526	0.1041
	0.097	0.226	0.33	0.351432	0.536425	0.648204	0.184994	0.111779
	0.189	0.751	0.904	0.490553	0.977856	1.07285	0.487303	0.0949944
	0.363	0.459	0.567	0.679843	0.764472	0.849663	0.0846291	0.0851911
	0.089	0.295	0.35	0.336628	0.612867	0.667558	0.276239	0.0546914
	0.223	0.315	0.482	0.532853	0.633301	0.783391	0.100448	0.15009
	0.494	0.578	0.741	0.793083	0.857865	0.971324	0.0647823	0.113459
	0.331	0.437	0.614	0.649186	0.745926	0.884177	0.0967402	0.138251
	0.166	0.211	0.322	0.459737	0.518318	0.640299	0.0585814	0.121981
	0.131	0.175	0.244	0.408405	0.472035	0.557378	0.0636302	0.0853433
	0.096	0.173	0.207	0.349615	0.46933	0.513382	0.119714	0.0440517
	0.096	0.187	0.305	0.349615	0.487951	0.623168	0.138335	0.135217
	0.126	0.2	0.323	0.400535	0.504627	0.641293	0.104092	0.136666
	0.968	1.115	1.567	1.11018	1.1915	1.4125	0.0813174	0.221008
	0.099	0.15	0.246	0.355036	0.437019	0.559658	0.0819832	0.122638
	0.013	0.021	0.046	0.128655	0.163518	0.24201	0.0348627	0.0784927
	0.211	0.249	0.373	0.518318	0.56306	0.689143	0.0447421	0.126083
	0.057	0.082	0.164	0.269397	0.323119	0.456959	0.0537218	0.13384
	0.1	0.126	0.251	0.356825	0.400535	0.565317	0.04371	0.164782
	0.298	0.359	0.576	0.615975	0.676087	0.85638	0.0601114	0.180293
	0.224	0.265	0.372	0.534046	0.580869	0.688219	0.0468222	0.10735
	0.53	0.605	0.847	0.821472	0.877673	1.03848	0.0562006	0.160804
	0.248	0.299	0.395	0.561928	0.617008	0.709175	0.0550795	0.0921675
	0.215	0.257	0.351	0.523208	0.572034	0.668511	0.0488258	0.0964774
	0.201	0.247	0.359	0.505886	0.560794	0.676087	0.0549077	0.115292
	0.126	0.157	0.228	0.400535	0.4471	0.538794	0.0465654	0.0916934
	0.657	0.71	0.978	0.914614	0.950789	1.1159	0.0361754	0.165109
	0.737	0.804	1.18	0.968699	1.01177	1.22573	0.0430741	0.213961
	0.2	0.237	0.348	0.504627	0.549325	0.665648	0.0446983	0.116323
	0.455	0.515	0.652	0.761133	0.809764	0.911127	0.048631	0.101362
	0.145	0.173	0.252	0.429674	0.46933	0.566442	0.0396558	0.0971121
	0.338	0.383	0.646	0.656014	0.69832	0.906925	0.0423055	0.208605
	0.353	0.409	0.561	0.670413	0.721634	0.845155	0.0512206	0.123522
	0.063	0.085	0.152	0.283221	0.328976	0.439923	0.0457553	0.110947
	0.152	0.196	0.296	0.439923	0.499555	0.613905	0.0596316	0.11435
	0.317	0.359	0.628	0.635309	0.676087	0.8942	0.040778	0.218114
7.4	0.221	0.455	0.56	0.530458	0.761133	0.844402	0.230675	0.0832683
	0.103	0.159	0.261	0.362138	0.449939	0.576468	0.0878013	0.126529
	0.159	0.449	0.587	0.449939	0.756098	0.864518	0.306159	0.10842
	0.153	0.223	0.349	0.441368	0.532853	0.666604	0.0914852	0.133751
	0.161	0.263	0.443	0.45276	0.578673	0.751029	0.125913	0.172357
	0.291	0.525	0.81	0.608698	0.817588	1.01554	0.208891	0.197953
	0.154	0.203	0.295	0.442808	0.508397	0.612867	0.0655892	0.10447
	0.127	0.198	0.281	0.402121	0.502097	0.598147	0.0999759	0.0960504
	2.792	2.929	3.277	1.88544	1.93114	2.04265	0.0457042	0.111502
	0.624	0.686	0.851	0.891348	0.934581	1.04093	0.0432332	0.106345
	0.112	0.148	0.222	0.377628	0.434096	0.531657	0.0564682	0.0975609
	0.93	1.03	1.368	1.08817	1.14518	1.31977	0.0570103	0.17459
	0.372	0.442	0.599	0.688219	0.750181	0.87331	0.0619624	0.123129
	0.146	0.193	0.282	0.431153	0.495717	0.599211	0.0645638	0.103494
	0.148	0.18	0.254	0.434096	0.478731	0.568685	0.0446346	0.0899545
	0.487	0.544	0.715	0.787444	0.832251	0.954131	0.0448076	0.12188
	0.36	0.419	0.702	0.677028	0.730402	0.945417	0.0533747	0.215015
	0.131	0.16	0.267	0.408405	0.451352	0.583057	0.042947	0.131705
	0.282	0.354	0.527	0.599211	0.671362	0.819144	0.0721511	0.147782
	0.099	0.134	0.284	0.355036	0.413055	0.601332	0.0580184	0.188277
	0.479	0.54	0.739	0.780949	0.829186	0.970012	0.0482367	0.140826
	0.193	0.258	0.389	0.495717	0.573146	0.703769	0.0774286	0.130623
	0.859	0.978	1.433	1.04581	1.1159	1.35076	0.0700907	0.234862
7.5	0.1	0.137	0.215	0.356825	0.417653	0.523208	0.0608279	0.105555
	0.139	0.183	0.282	0.42069	0.482704	0.599211	0.0620134	0.116507
	0.122	0.192	0.272	0.394126	0.494431	0.588491	0.100305	0.0940596
	0.123	0.181	0.313	0.395738	0.480059	0.631288	0.0843208	0.151229
	0.095	0.147	0.221	0.34779	0.432627	0.530458	0.0848373	0.0978311
	0.091	0.185	0.387	0.340389	0.485334	0.701957	0.144945	0.216623
	0.124	0.172	0.267	0.397343	0.467971	0.583057	0.0706281	0.115085
	0.187	0.259	0.366	0.487951	0.574255	0.682646	0.0863046	0.108391
	0.182	0.286	0.382	0.481383	0.603446	0.697408	0.122063	0.0939622
	0.12	0.173	0.26	0.390882	0.46933	0.575363	0.0784478	0.106033
	0.307	0.417	0.566	0.625208	0.728657	0.848913	0.103449	0.120256
	0.166	0.225	0.298	0.459737	0.535237	0.615975	0.0755006	0.0807379
	0.1	0.136	0.22	0.356825	0.416126	0.529257	0.0593009	0.113131
	0.048	0.079	0.138	0.247215	0.317153	0.419174	0.0699374	0.102021
	0.155	0.212	0.303	0.444243	0.519545	0.621121	0.0753015	0.101576
	0.352	0.422	0.571	0.669463	0.733012	0.852655	0.0635496	0.119642
	0.269	0.305	0.448	0.585236	0.623168	0.755256	0.0379315	0.132088
	0.6	0.675	0.971	0.874039	0.927058	1.1119	0.0530193	0.184839
	0.482	0.548	0.76	0.783391	0.835305	0.983698	0.0519145	0.148393
7.6	0.114	0.267	0.319	0.380985	0.583057	0.63731	0.202072	0.0542529
	0.142	0.189	0.273	0.425206	0.490553	0.589571	0.0653472	0.0990183
	0.118	0.18	0.272	0.387611	0.478731	0.588491	0.0911198	0.10976
	0.112	0.163	0.26	0.377628	0.455563	0.575363	0.0779355	0.119799
	0.256	0.298	0.427	0.57092	0.615975	0.737342	0.0450554	0.121367
	0.249	0.333	0.429	0.56306	0.651144	0.739067	0.0880841	0.0879226
	0.031	0.045	0.061	0.198672	0.239365	0.278689	0.0406937	0.0393237
	0.164	0.238	0.335	0.456959	0.550483	0.653097	0.0935238	0.102614
	0.072	0.113	0.198	0.302776	0.37931	0.502097	0.0765341	0.122787
	0.071	0.107	0.174	0.300666	0.369102	0.470684	0.0684365	0.101582
	0.213	0.282	0.506	0.520769	0.599211	0.802658	0.0784421	0.203447
	0.112	0.148	0.234	0.377628	0.434096	0.545837	0.0564682	0.111741
	0.062	0.124	0.24	0.280964	0.397343	0.552791	0.116379	0.155447
	0.107	0.149	0.216	0.369102	0.43556	0.524423	0.0664577	0.088863
	1.405	1.516	1.895	1.3375	1.38933	1.55332	0.0518293	0.163988
	0.17	0.202	0.324	0.465243	0.507143	0.642285	0.0419007	0.135141
	0.192	0.226	0.318	0.494431	0.536425	0.63631	0.0419944	0.0998845
	0.413	0.468	0.638	0.725154	0.77193	0.901292	0.0467764	0.129362
	0.082	0.105	0.149	0.323119	0.365637	0.43556	0.042518	0.0699236

## Sheet: F. Inner tongue bins
Axon diameter	<0.3	0.3-0.4	0.4-0.5	0.5-1.0	>1.0	Genotype Unblind
1	0.0819409	0.0864185	0.0698214	0.0591248	0.0427382	FIRE+/+
2	0.0790458	0.0736605	0.0788529	0.0697411	0.0701681	FIRE+/+
3	0.0529057	0.0880236	0.0967247	0.063619	0.0512914	FIRE+/+
4	0.0654998	0.0781835	0.0774067	0.0638669	0.0561076	FIREΔ/Δ
5	0.0991683	0.0989165	0.0815155	0.0615356	0.0483554	FIREΔ/Δ
6	0.135283	0.0924492	0.0915595	0.0697442	0.0680215	FIREΔ/Δ
7	0.0866161	0.100219	0.0794035	0.0642949	0.0601473	FIREΔ/Δ

## Sheet: J. Normally myelinated 3-4mths
Sample	Normally myelinated axons per mm2	Genotype Unblind
1	1.35935e+06	FIRE+/+
2	942127	FIRE+/+
3	1.14401e+06	FIRE+/+
4	847914	FIREΔ/Δ
5	713324	FIREΔ/Δ
6	646030	FIREΔ/Δ

## Sheet: K. Proportion myelinated axons 
Sample	Total myelinated axons per mm2	Myelinated axons per mm2 without unravelling/outfoldings	Myelinated axons per mm2 with unravelling/outfoldings	% Without	% With	Genotype Unblind
1	1.42665e+06	1.35935e+06	67294.8	95.283	4.71698	FIRE+/+
2	1.02288e+06	942127	80753.7	92.1053	7.89474	FIRE+/+
3	1.25168e+06	1.14401e+06	107672	91.3978	8.60215	FIRE+/+
4	1.45357e+06	847914	605653	58.3333	41.6667	FIREΔ/Δ
5	1.33244e+06	713324	619112	53.5354	46.4646	FIREΔ/Δ
6	1.03634e+06	646030	390310	62.3377	37.6623	FIREΔ/Δ

## Sheet: M + O. 3-4m inner tongue+myelin
Sample	Axon area (i)	Axon + inner tongue area (ii)	Axon + inner tongue + myelin area (iii)	Axon diameter [d(i)]	Axon + inner tongue diameter [d(ii)]	Axon + inner tongue + myelin diameter [d(iii)]	Inner tongue thickness [d(ii) - d(i)]	Myelin thickness [d(iii) - d(ii)]	Genotype Unblind
1.1	0.316	0.352	0.564	0.634306	0.669463	0.847412	0.035157	0.177949	FIRE+/+
	0.165	0.202	0.345	0.45835	0.507143	0.662773	0.0487936	0.155629
	0.121	0.14	0.248	0.392507	0.422201	0.561928	0.0296935	0.139727
	0.141	0.162	0.284	0.423706	0.454164	0.601332	0.0304579	0.147168
	0.342	0.39	0.666	0.659885	0.704673	0.920857	0.0447878	0.216184
	0.11	0.123	0.303	0.374241	0.395738	0.621121	0.0214968	0.225383
	0.085	0.096	0.196	0.328976	0.349615	0.499555	0.0206393	0.149939
	0.11	0.183	0.245	0.374241	0.482704	0.558519	0.108463	0.0758155
	0.105	0.126	0.204	0.365637	0.400535	0.509648	0.0348982	0.109113
	0.205	0.25	0.377	0.510895	0.56419	0.692828	0.0532942	0.128639
	0.201	0.223	0.408	0.505886	0.532853	0.720751	0.0269666	0.187898
	0.157	0.189	0.321	0.4471	0.490553	0.639304	0.0434528	0.148751
	0.344	0.363	0.512	0.661811	0.679843	0.807402	0.0180311	0.12756
	0.122	0.142	0.255	0.394126	0.425206	0.569804	0.03108	0.144598
	0.133	0.144	0.255	0.41151	0.42819	0.569804	0.0166793	0.141614
	0.139	0.16	0.256	0.42069	0.451352	0.57092	0.0306614	0.119568
	0.088	0.095	0.184	0.334731	0.34779	0.484021	0.0130585	0.136231
	0.07	0.078	0.148	0.298541	0.315139	0.434096	0.0165981	0.118957
	0.156	0.19	0.318	0.445674	0.491849	0.63631	0.046175	0.144461
	0.146	0.163	0.294	0.431153	0.455563	0.611827	0.0244104	0.156264
	0.211	0.234	0.356	0.518318	0.545837	0.673256	0.027519	0.127419
	0.144	0.163	0.258	0.42819	0.455563	0.573146	0.0273736	0.117582
	0.181	0.206	0.345	0.480059	0.51214	0.662773	0.0320813	0.150633
	0.1	0.106	0.207	0.356825	0.367374	0.513382	0.0105488	0.146008
	0.104	0.138	0.218	0.363891	0.419174	0.526846	0.0552829	0.107671
	0.198	0.214	0.345	0.502097	0.52199	0.662773	0.0198927	0.140783
	0.063	0.071	0.179	0.283221	0.300666	0.477399	0.017445	0.176733
	0.127	0.141	0.242	0.402121	0.423706	0.555089	0.0215848	0.131383
	0.151	0.186	0.292	0.438474	0.486644	0.609743	0.0481705	0.123098
	0.122	0.143	0.248	0.394126	0.4267	0.561928	0.0325745	0.135228
	0.157	0.178	0.273	0.4471	0.476064	0.589571	0.0289635	0.113508
	0.217	0.229	0.351	0.525636	0.539974	0.668511	0.0143382	0.128537
	0.151	0.165	0.3	0.438474	0.45835	0.618039	0.0198761	0.159689
	0.177	0.189	0.373	0.474725	0.490553	0.689143	0.0158285	0.19859
	0.342	0.37	0.536	0.659885	0.686366	0.826109	0.0264815	0.139743
	0.142	0.167	0.394	0.425206	0.461119	0.708277	0.0359134	0.247158
	0.123	0.142	0.249	0.395738	0.425206	0.56306	0.029468	0.137854
	0.21	0.238	0.4	0.517088	0.550483	0.71365	0.0333942	0.163167
	0.245	0.262	0.37	0.558519	0.577571	0.686366	0.0190522	0.108795
	0.196	0.198	0.329	0.499555	0.502097	0.647222	0.00254228	0.145125
	0.163	0.179	0.326	0.455563	0.477399	0.644264	0.0218356	0.166865
	0.143	0.163	0.257	0.4267	0.455563	0.572034	0.028863	0.11647
	0.203	0.223	0.338	0.508397	0.532853	0.656014	0.024456	0.123161
	0.154	0.166	0.289	0.442808	0.459737	0.606602	0.0169287	0.146866
	0.131	0.16	0.26	0.408405	0.451352	0.575363	0.042947	0.124011
	0.104	0.12	0.209	0.363891	0.390882	0.515856	0.0269907	0.124974
	0.079	0.187	0.256	0.317153	0.487951	0.57092	0.170798	0.0829691
	0.086	0.109	0.204	0.330906	0.372536	0.509648	0.0416303	0.137112
	0.118	0.135	0.202	0.387611	0.414593	0.507143	0.026982	0.0925504
	0.259	0.272	0.419	0.574255	0.588491	0.730402	0.0142354	0.141912
	0.107	0.162	0.23	0.369102	0.454164	0.541152	0.0850614	0.0869878
	0.084	0.089	0.19	0.327035	0.336628	0.491849	0.00959251	0.155221
	0.069	0.076	0.138	0.296401	0.311073	0.419174	0.0146717	0.108102
	0.039	0.045	0.085	0.222837	0.239365	0.328976	0.0165283	0.0896109
	0.11	0.117	0.219	0.374241	0.385965	0.528053	0.011724	0.142087
	0.156	0.177	0.274	0.445674	0.474725	0.59065	0.0290505	0.115926
	0.055	0.067	0.131	0.264628	0.292074	0.408405	0.0274453	0.116331
	0.108	0.117	0.239	0.370823	0.385965	0.551638	0.0151418	0.165673
	0.115	0.125	0.232	0.382652	0.398942	0.543499	0.0162903	0.144557
	0.14	0.151	0.231	0.422201	0.438474	0.542327	0.0162729	0.103853
	0.263	0.3	0.442	0.578673	0.618039	0.750181	0.0393661	0.132143
	0.093	0.104	0.186	0.344109	0.363891	0.486644	0.0197819	0.122753
	0.086	0.136	0.197	0.330906	0.416126	0.500828	0.0852199	0.0847018
	0.087	0.097	0.249	0.332824	0.351432	0.56306	0.0186077	0.211628
	0.195	0.24	0.342	0.498279	0.552791	0.659885	0.0545119	0.107094
	0.13	0.149	0.282	0.406843	0.43556	0.599211	0.0287173	0.163651
	0.241	0.272	0.486	0.553941	0.588491	0.786635	0.0345495	0.198144
	0.115	0.125	0.205	0.382652	0.398942	0.510895	0.0162903	0.111953
	0.38	0.425	0.653	0.69558	0.735613	0.911825	0.0400336	0.176212
	0.201	0.236	0.342	0.505886	0.548165	0.659885	0.0422782	0.11172
	0.164	0.174	0.304	0.456959	0.470684	0.622145	0.0137255	0.151461
	0.213	0.258	0.375	0.520769	0.573146	0.690988	0.0523768	0.117843
	0.279	0.312	0.561	0.596015	0.630278	0.845155	0.0342633	0.214877
	0.098	0.11	0.223	0.353239	0.374241	0.532853	0.0210025	0.158612
	0.123	0.14	0.244	0.395738	0.422201	0.557378	0.026463	0.135177
	0.075	0.081	0.161	0.309019	0.321142	0.45276	0.012123	0.131618
	0.084	0.101	0.169	0.327035	0.358605	0.463872	0.0315692	0.105268
	0.238	0.259	0.454	0.550483	0.574255	0.760296	0.0237727	0.186041
	0.098	0.109	0.196	0.353239	0.372536	0.499555	0.0192975	0.127019
	0.138	0.162	0.256	0.419174	0.454164	0.57092	0.0349896	0.116756
	0.246	0.294	0.563	0.559658	0.611827	0.84666	0.0521693	0.234833
	0.284	0.308	0.58	0.601332	0.626225	0.859348	0.0248931	0.233123
	0.115	0.134	0.214	0.382652	0.413055	0.52199	0.0304026	0.108935
	0.161	0.175	0.3	0.45276	0.472035	0.618039	0.0192749	0.146004
	0.154	0.175	0.285	0.442808	0.472035	0.60239	0.0292269	0.130355
	0.108	0.127	0.212	0.370823	0.402121	0.519545	0.0312979	0.117424
	0.217	0.245	0.397	0.525636	0.558519	0.710968	0.0328834	0.152449
	0.087	0.101	0.197	0.332824	0.358605	0.500828	0.0257805	0.142223
	0.121	0.139	0.236	0.392507	0.42069	0.548165	0.028183	0.127474
	0.066	0.088	0.182	0.289886	0.334731	0.481383	0.0448455	0.146652
	0.187	0.209	0.286	0.487951	0.515856	0.603446	0.0279051	0.0875899
	0.124	0.165	0.277	0.397343	0.45835	0.593875	0.0610065	0.135525
	0.096	0.115	0.198	0.349615	0.382652	0.502097	0.0330365	0.119445
	0.196	0.221	0.382	0.499555	0.530458	0.697408	0.0309035	0.166949
	0.078	0.094	0.214	0.315139	0.345955	0.52199	0.0308154	0.176035
	0.171	0.192	0.352	0.466609	0.494431	0.669463	0.027822	0.175032
	0.09	0.094	0.148	0.338514	0.345955	0.434096	0.00744075	0.0881416
	0.142	0.179	0.286	0.425206	0.477399	0.603446	0.0521932	0.126046
	0.126	0.139	0.23	0.400535	0.42069	0.541152	0.0201554	0.120461
	0.09	0.11	0.215	0.338514	0.374241	0.523208	0.0357273	0.148967
2.1	0.231	0.284	0.541	0.542327	0.601332	0.829953	0.0590051	0.228621	FIREΔ/Δ
	0.365	0.424	0.597	0.681713	0.734747	0.871851	0.0530344	0.137104
	0.097	0.123	0.236	0.351432	0.395738	0.548165	0.0443062	0.152427
	0.105	0.155	0.291	0.365637	0.444243	0.608698	0.0786067	0.164454
	0.16	0.232	0.378	0.451352	0.543499	0.693747	0.0921477	0.150247
	0.179	0.217	0.419	0.477399	0.525636	0.730402	0.0482367	0.204766
	0.191	0.232	0.424	0.493142	0.543499	0.734747	0.0503577	0.191248
	0.064	0.093	0.167	0.28546	0.344109	0.461119	0.0586495	0.11701
	0.176	0.208	0.423	0.473382	0.51462	0.73388	0.0412385	0.21926
	0.205	0.248	0.445	0.510895	0.561928	0.752723	0.0510329	0.190794
	0.081	0.224	0.321	0.321142	0.534046	0.639304	0.212904	0.105258
	0.062	0.089	0.173	0.280964	0.336628	0.46933	0.0556637	0.132702
	0.095	0.12	0.209	0.34779	0.390882	0.515856	0.0430922	0.124974
	0.06	0.084	0.181	0.276395	0.327035	0.480059	0.05064	0.153023
	0.126	0.172	0.309	0.400535	0.467971	0.627241	0.0674365	0.159269
	0.05	0.06	0.127	0.252313	0.276395	0.402121	0.0240821	0.125726
	0.306	0.339	0.568	0.624189	0.656984	0.850412	0.0327957	0.193428
	0.077	0.088	0.165	0.313113	0.334731	0.45835	0.0216188	0.123618
	0.404	0.458	0.736	0.717209	0.763638	0.968041	0.0464295	0.204403
	0.132	0.152	0.301	0.409961	0.439923	0.619068	0.0299627	0.179145
	0.196	0.322	0.407	0.499555	0.640299	0.719867	0.140745	0.0795677
	0.089	0.118	0.22	0.336628	0.387611	0.529257	0.0509831	0.141646
	0.085	0.117	0.23	0.328976	0.385965	0.541152	0.0569888	0.155187
	0.077	0.134	0.276	0.313113	0.413055	0.592802	0.0999421	0.179747
	0.294	0.323	0.535	0.611827	0.641293	0.825338	0.0294656	0.184045
	0.479	0.513	0.937	0.780949	0.808191	1.09226	0.0272412	0.284067
	0.545	0.623	1.15	0.833016	0.890634	1.21005	0.0576177	0.319418
	0.254	0.294	0.521	0.568685	0.611827	0.814468	0.0431419	0.202641
	0.299	0.333	0.603	0.617008	0.651144	0.876221	0.0341364	0.225077
	0.226	0.252	0.396	0.536425	0.566442	0.710072	0.0300165	0.143631
	0.098	0.124	0.22	0.353239	0.397343	0.529257	0.0441048	0.131913
	0.305	0.372	0.626	0.623168	0.688219	0.892775	0.065051	0.204557
	0.33	0.398	0.793	0.648204	0.711863	1.00483	0.0636588	0.292965
	0.096	0.107	0.221	0.349615	0.369102	0.530458	0.019487	0.161356
	0.213	0.254	0.459	0.520769	0.568685	0.764472	0.0479165	0.195786
	0.66	0.796	1.58	0.9167	1.00673	1.41835	0.0900271	0.411624
	0.768	0.889	1.905	0.988862	1.06391	1.55741	0.0750506	0.493496
	0.082	0.108	0.205	0.323119	0.370823	0.510895	0.0477046	0.140072
	0.084	0.112	0.216	0.327035	0.377628	0.524423	0.0505925	0.146795
	0.267	0.334	0.911	0.583057	0.652121	1.077	0.0690646	0.424875
	0.096	0.111	0.221	0.349615	0.375938	0.530458	0.0263228	0.15452
	0.108	0.137	0.224	0.370823	0.417653	0.534046	0.0468295	0.116394
	0.132	0.167	0.281	0.409961	0.461119	0.598147	0.0511588	0.137028
	0.14	0.155	0.243	0.422201	0.444243	0.556235	0.0220425	0.111992
	0.355	0.432	0.732	0.672309	0.741646	0.965407	0.069337	0.223761
	0.217	0.253	0.478	0.525636	0.567565	0.780134	0.0419288	0.212569
	0.097	0.124	0.237	0.351432	0.397343	0.549325	0.0459116	0.151982
	0.186	0.228	0.395	0.486644	0.538794	0.709175	0.0521495	0.170382
	0.25	0.326	0.519	0.56419	0.644264	0.812903	0.0800744	0.168639
	0.173	0.196	0.375	0.46933	0.499555	0.690988	0.030225	0.191434
	0.073	0.089	0.153	0.304871	0.336628	0.441368	0.0317566	0.10474
	0.43	0.492	1.315	0.739928	0.791476	1.29395	0.051548	0.502476
	0.245	0.279	0.758	0.558519	0.596015	0.982403	0.0374958	0.386388
	0.248	0.395	0.887	0.561928	0.709175	1.06272	0.147247	0.35354
	0.383	0.486	1.144	0.69832	0.786635	1.20689	0.0883149	0.420256
	0.428	0.516	1.345	0.738205	0.81055	1.30863	0.0723453	0.498078
	0.13	0.156	0.258	0.406843	0.445674	0.573146	0.0388312	0.127471
	0.193	0.211	0.352	0.495717	0.518318	0.669463	0.0226011	0.151145
	0.077	0.127	0.209	0.313113	0.402121	0.515856	0.0890086	0.113735
	0.074	0.124	0.234	0.306952	0.397343	0.545837	0.090391	0.148494
	0.112	0.141	0.316	0.377628	0.423706	0.634306	0.0460781	0.2106
	0.096	0.124	0.235	0.349615	0.397343	0.547002	0.0477278	0.149659
	0.095	0.116	0.285	0.34779	0.384312	0.60239	0.0365223	0.218078
	0.044	0.056	0.113	0.236691	0.267023	0.37931	0.0303324	0.112287
	0.114	0.128	0.232	0.380985	0.403701	0.543499	0.0227165	0.139798
	0.034	0.047	0.093	0.208063	0.244627	0.344109	0.0365639	0.0994826
	0.095	0.12	0.238	0.34779	0.390882	0.550483	0.0430922	0.159601
	0.089	0.117	0.205	0.336628	0.385965	0.510895	0.0493372	0.12493
	0.064	0.082	0.155	0.28546	0.323119	0.444243	0.0376588	0.121125
	0.134	0.152	0.283	0.413055	0.439923	0.600272	0.0268686	0.160349
	0.116	0.151	0.307	0.384312	0.438474	0.625208	0.0541616	0.186734
	0.118	0.149	0.27	0.387611	0.43556	0.586323	0.0479492	0.150763
	0.091	0.095	0.203	0.340389	0.34779	0.508397	0.00740063	0.160607
	0.236	0.272	0.523	0.548165	0.588491	0.81603	0.0403259	0.227539
	0.107	0.134	0.221	0.369102	0.413055	0.530458	0.0439521	0.117404
	0.234	0.322	0.591	0.545837	0.640299	0.867459	0.0944622	0.227159
	0.327	0.361	0.747	0.645251	0.677967	0.975249	0.0327158	0.297281
	0.115	0.165	0.291	0.382652	0.45835	0.608698	0.0756978	0.150348
	0.295	0.348	0.667	0.612867	0.665648	0.921548	0.0527813	0.2559
	0.134	0.17	0.385	0.413055	0.465243	0.700141	0.0521881	0.234898
	0.033	0.05	0.107	0.20498	0.252313	0.369102	0.047333	0.116789
	0.098	0.103	0.21	0.353239	0.362138	0.517088	0.00889909	0.154951
	0.303	0.358	0.561	0.621121	0.675144	0.845155	0.054023	0.170011
	0.081	0.105	0.216	0.321142	0.365637	0.524423	0.0444943	0.158787
	0.25	0.311	0.546	0.56419	0.629267	0.83378	0.0650778	0.204512
	0.326	0.366	0.648	0.644264	0.682646	0.908328	0.0383821	0.225682
	0.134	0.17	0.473	0.413055	0.465243	0.776043	0.0521881	0.3108
	0.363	0.392	0.633	0.679843	0.706477	0.897753	0.0266345	0.191276
	0.297	0.33	0.545	0.614941	0.648204	0.833016	0.0332637	0.184811
	0.081	0.112	0.2	0.321142	0.377628	0.504627	0.0564856	0.126999
	0.619	0.72	1.341	0.88777	0.957461	1.30668	0.0696916	0.349219
	0.164	0.195	0.361	0.456959	0.498279	0.677967	0.04132	0.179688
	0.121	0.157	0.283	0.392507	0.4471	0.600272	0.0545929	0.153172
	0.161	0.198	0.337	0.45276	0.502097	0.655043	0.0493371	0.152946
	0.596	0.687	1.113	0.87112	0.935262	1.19043	0.0641419	0.255164
	0.072	0.098	0.197	0.302776	0.353239	0.500828	0.0504627	0.147589
	0.084	0.096	0.214	0.327035	0.349615	0.52199	0.0225801	0.172374
	0.238	0.291	0.503	0.550483	0.608698	0.800275	0.058215	0.191577
	0.13	0.143	0.368	0.406843	0.4267	0.684509	0.0198575	0.257808
	0.181	0.207	0.388	0.480059	0.513382	0.702863	0.0333228	0.189482
3.1	0.148	0.176	0.263	0.434096	0.473382	0.578673	0.0392855	0.105291	FIREΔ/Δ
	0.087	0.127	0.215	0.332824	0.402121	0.523208	0.0692971	0.121087
	0.122	0.146	0.245	0.394126	0.431153	0.558519	0.0370272	0.127366
	0.093	0.125	0.197	0.344109	0.398942	0.500828	0.0548329	0.101885
	0.145	0.183	0.321	0.429674	0.482704	0.639304	0.0530297	0.156601
	0.173	0.199	0.357	0.46933	0.503363	0.674201	0.0340336	0.170837
	0.113	0.14	0.344	0.37931	0.422201	0.661811	0.0428908	0.239611
	0.101	0.132	0.244	0.358605	0.409961	0.557378	0.051356	0.147418
	0.081	0.1	0.175	0.321142	0.356825	0.472035	0.0356825	0.11521
	0.07	0.104	0.224	0.298541	0.363891	0.534046	0.0653503	0.170155
	0.078	0.103	0.23	0.315139	0.362138	0.541152	0.0469985	0.179014
	0.169	0.207	0.436	0.463872	0.513382	0.745072	0.0495093	0.231691
	0.158	0.197	0.315	0.448522	0.500828	0.633301	0.0523057	0.132474
	0.202	0.238	0.379	0.507143	0.550483	0.694664	0.0433392	0.144181
	0.133	0.165	0.307	0.41151	0.45835	0.625208	0.0468393	0.166858
	0.104	0.129	0.214	0.363891	0.405275	0.52199	0.0413837	0.116715
	0.112	0.143	0.258	0.377628	0.4267	0.573146	0.0490725	0.146445
	0.147	0.229	0.318	0.432627	0.539974	0.63631	0.107347	0.0963359
	0.146	0.159	0.329	0.431153	0.449939	0.647222	0.0187859	0.197283
	0.161	0.202	0.312	0.45276	0.507143	0.630278	0.0543834	0.123135
	0.106	0.134	0.232	0.367374	0.413055	0.543499	0.045681	0.130445
	0.107	0.154	0.353	0.369102	0.442808	0.670413	0.0737055	0.227605
	0.131	0.163	0.291	0.408405	0.455563	0.608698	0.0471588	0.153134
	0.073	0.094	0.186	0.304871	0.345955	0.486644	0.0410832	0.14069
	0.443	0.517	0.908	0.751029	0.811335	1.07522	0.0603059	0.263886
	0.066	0.088	0.205	0.289886	0.334731	0.510895	0.0448455	0.176164
	0.147	0.204	0.469	0.432627	0.509648	0.772754	0.0770207	0.263107
	0.522	0.566	1.053	0.815249	0.848913	1.1579	0.0336641	0.308982
	0.19	0.249	0.585	0.491849	0.56306	0.863044	0.071211	0.299984
	0.152	0.186	0.297	0.439923	0.486644	0.614941	0.046721	0.128297
	0.178	0.203	0.347	0.476064	0.508397	0.664691	0.0323334	0.156294
	0.118	0.139	0.263	0.387611	0.42069	0.578673	0.0330793	0.157982
	0.14	0.165	0.319	0.422201	0.45835	0.63731	0.036149	0.17896
	0.18	0.239	0.492	0.478731	0.551638	0.791476	0.0729071	0.239838
	0.179	0.225	0.43	0.477399	0.535237	0.739928	0.0578382	0.20469
	0.162	0.195	0.4	0.454164	0.498279	0.71365	0.0441149	0.215371
	0.178	0.225	0.385	0.476064	0.535237	0.700141	0.0591735	0.164904
	0.097	0.137	0.21	0.351432	0.417653	0.517088	0.0662211	0.0994355
	0.087	0.105	0.199	0.332824	0.365637	0.503363	0.0328126	0.137727
	0.078	0.101	0.196	0.315139	0.358605	0.499555	0.0434654	0.14095
	0.09	0.134	0.264	0.338514	0.413055	0.579772	0.0745408	0.166717
	0.182	0.21	0.399	0.481383	0.517088	0.712757	0.0357053	0.195669
	0.087	0.129	0.262	0.332824	0.405275	0.577571	0.0724511	0.172296
	0.175	0.247	0.391	0.472035	0.560794	0.705575	0.0887594	0.144781
	0.796	0.877	1.216	1.00673	1.05671	1.24429	0.0499809	0.187583
	0.108	0.14	0.256	0.370823	0.422201	0.57092	0.0513776	0.148719
	0.149	0.242	0.375	0.43556	0.555089	0.690988	0.119529	0.135899
	0.436	0.506	0.893	0.745072	0.802658	1.0663	0.0575855	0.263646
	0.166	0.213	0.365	0.459737	0.520769	0.681713	0.0610321	0.160944
	0.208	0.249	0.535	0.51462	0.56306	0.825338	0.04844	0.262278
	0.145	0.178	0.3	0.429674	0.476064	0.618039	0.0463897	0.141975
	0.088	0.115	0.232	0.334731	0.382652	0.543499	0.0479206	0.160847
	0.288	0.345	0.607	0.605552	0.662773	0.879123	0.0572209	0.21635
	0.182	0.225	0.419	0.481383	0.535237	0.730402	0.0538542	0.195165
	0.096	0.12	0.22	0.349615	0.390882	0.529257	0.0412665	0.138375
	0.102	0.131	0.262	0.360375	0.408405	0.577571	0.0480293	0.169167
	0.114	0.287	0.423	0.380985	0.6045	0.73388	0.223515	0.129381
	0.046	0.081	0.224	0.24201	0.321142	0.534046	0.079132	0.212904
	0.14	0.177	0.34	0.422201	0.474725	0.657952	0.0525237	0.183228
	0.082	0.101	0.248	0.323119	0.358605	0.561928	0.0354859	0.203324
	0.137	0.182	0.39	0.417653	0.481383	0.704673	0.0637303	0.22329
	0.069	0.128	0.235	0.296401	0.403701	0.547002	0.1073	0.143301
	0.047	0.064	0.147	0.244627	0.28546	0.432627	0.0408331	0.147167
	0.105	0.128	0.221	0.365637	0.403701	0.530458	0.0380646	0.126757
	0.205	0.243	0.446	0.510895	0.556235	0.753568	0.0453395	0.197333
	0.071	0.08	0.165	0.300666	0.319154	0.45835	0.0184879	0.139196
	0.327	0.386	0.736	0.645251	0.70105	0.968041	0.0557982	0.266992
	0.276	0.338	0.588	0.592802	0.656014	0.865254	0.0632125	0.20924
	0.091	0.186	0.24	0.340389	0.486644	0.552791	0.146255	0.0661465
	0.182	0.236	0.384	0.481383	0.548165	0.699231	0.0667817	0.151066
	0.206	0.268	0.457	0.51214	0.584147	0.762804	0.0720074	0.178657
	0.109	0.143	0.235	0.372536	0.4267	0.547002	0.0541644	0.120302
	0.015	0.02	0.132	0.138198	0.159577	0.409961	0.0213793	0.250384
	0.208	0.261	0.43	0.51462	0.576468	0.739928	0.0618481	0.16346
	0.118	0.165	0.249	0.387611	0.45835	0.56306	0.0707388	0.10471
	0.083	0.151	0.245	0.325083	0.438474	0.558519	0.113391	0.120046
	0.161	0.206	0.38	0.45276	0.51214	0.69558	0.05938	0.18344
	0.092	0.109	0.222	0.342254	0.372536	0.531657	0.0302817	0.159121
	0.062	0.108	0.191	0.280964	0.370823	0.493142	0.0898591	0.122318
	0.061	0.091	0.197	0.278689	0.340389	0.500828	0.0617001	0.160438
	0.071	0.112	0.194	0.300666	0.377628	0.496999	0.076962	0.119372
3.2	0.053	0.074	0.145	0.259772	0.306952	0.429674	0.0471799	0.122722
	0.298	0.344	0.55	0.615975	0.661811	0.836828	0.0458363	0.175017
	0.211	0.243	0.407	0.518318	0.556235	0.719867	0.0379169	0.163632
	0.245	0.277	0.479	0.558519	0.593875	0.780949	0.0353557	0.187074
	0.267	0.342	0.588	0.583057	0.659885	0.865254	0.0768282	0.205369
	0.414	0.492	0.963	0.726031	0.791476	1.10731	0.0654446	0.315832
	0.215	0.262	0.392	0.523208	0.577571	0.706477	0.0543635	0.128906
	0.217	0.282	0.44	0.525636	0.599211	0.748482	0.073575	0.149271
	0.308	0.354	0.582	0.626225	0.671362	0.860828	0.0451369	0.189466
	0.268	0.319	0.616	0.584147	0.63731	0.885616	0.0531621	0.248306
	0.335	0.389	0.683	0.653097	0.703769	0.932536	0.0506719	0.228767
	0.18	0.222	0.343	0.478731	0.531657	0.660849	0.0529263	0.129192
	0.178	0.242	0.388	0.476064	0.555089	0.702863	0.0790255	0.147774
	0.128	0.153	0.288	0.403701	0.441368	0.605552	0.0376667	0.164184
	0.083	0.11	0.213	0.325083	0.374241	0.520769	0.0491581	0.146528
	0.211	0.241	0.387	0.518318	0.553941	0.701957	0.0356231	0.148016
	0.247	0.288	0.579	0.560794	0.605552	0.858607	0.0447576	0.253055
	0.127	0.166	0.355	0.402121	0.459737	0.672309	0.0576155	0.212573
	0.265	0.31	0.596	0.580869	0.628255	0.87112	0.0473862	0.242865
4.1	0.062	0.084	0.207	0.280964	0.327035	0.513382	0.0460712	0.186346	FIRE+/+
	0.323	0.351	0.614	0.641293	0.668511	0.884177	0.0272184	0.215666
	0.379	0.431	0.729	0.694664	0.740788	0.963427	0.0461238	0.222639
	0.286	0.324	0.567	0.603446	0.642285	0.849663	0.0388392	0.207378
	0.8	0.879	1.494	1.00925	1.05791	1.37921	0.0486589	0.321298
	0.349	0.414	0.705	0.666604	0.726031	0.947435	0.0594273	0.221404
	0.201	0.26	0.462	0.505886	0.575363	0.766966	0.0694762	0.191603
	1.046	1.137	1.74	1.15404	1.20319	1.48843	0.0491529	0.285241
	0.154	0.185	0.381	0.442808	0.485334	0.696494	0.0425263	0.21116
	0.239	0.265	0.522	0.551638	0.580869	0.815249	0.0292309	0.23438
	0.472	0.515	0.9	0.775222	0.809764	1.07047	0.0345424	0.26071
	0.074	0.091	0.232	0.306952	0.340389	0.543499	0.0334369	0.20311
	0.256	0.293	0.576	0.57092	0.610786	0.85638	0.039866	0.245594
	0.417	0.459	0.719	0.728657	0.764472	0.956796	0.0358148	0.192325
	0.285	0.335	0.571	0.60239	0.653097	0.852655	0.050707	0.199558
	1.161	1.276	1.973	1.21583	1.27462	1.58496	0.0587937	0.310342
	0.245	0.267	0.448	0.558519	0.583057	0.755256	0.0245374	0.172199
	0.747	0.802	1.264	0.975249	1.01051	1.26861	0.0352651	0.258098
	1.578	1.687	2.407	1.41745	1.46559	1.75062	0.0481377	0.285035
	0.639	0.645	1.042	0.901998	0.906223	1.15183	0.00422484	0.245609
	0.105	0.112	0.232	0.365637	0.377628	0.543499	0.0119913	0.165871
	1.21	1.294	1.796	1.24122	1.28358	1.5122	0.0423607	0.228619
	0.196	0.221	0.467	0.499555	0.530458	0.771105	0.0309035	0.240647
	0.39	0.732	1.066	0.704673	0.965407	1.16502	0.260735	0.199613
	0.566	0.616	0.996	0.848913	0.885616	1.12612	0.0367027	0.240504
	0.404	0.442	0.725	0.717209	0.750181	0.96078	0.0329722	0.210599
	0.558	0.62	1.047	0.842892	0.888487	1.15459	0.0455942	0.266105
	1.278	1.336	2.114	1.27562	1.30424	1.64062	0.0286248	0.336376
	0.82	0.871	1.352	1.02179	1.05309	1.31203	0.0312959	0.258942
	0.786	0.844	1.288	1.00038	1.03664	1.2806	0.0362529	0.243963
	0.561	0.614	0.925	0.845155	0.884177	1.08524	0.0390218	0.201063
	1.025	1.094	1.653	1.1424	1.18022	1.45075	0.0378252	0.270524
	1.032	1.067	1.501	1.14629	1.16557	1.38244	0.019276	0.21687
	0.535	0.572	0.913	0.825338	0.853401	1.07818	0.0280626	0.224777
	0.147	0.162	0.347	0.432627	0.454164	0.664691	0.0215367	0.210527
	0.2	0.232	0.447	0.504627	0.543499	0.754412	0.0388729	0.210913
	0.57	0.628	0.964	0.851908	0.8942	1.10788	0.0422929	0.213682
	0.493	0.535	0.739	0.79228	0.825338	0.970012	0.0330585	0.144674
	0.464	0.507	0.96	0.768624	0.80345	1.10558	0.0348261	0.302131
	0.232	0.256	0.535	0.543499	0.57092	0.825338	0.0274203	0.254418
	0.406	0.442	0.751	0.718982	0.750181	0.977856	0.0311991	0.227675
	0.135	0.145	0.332	0.414593	0.429674	0.650166	0.015081	0.220492
	0.867	0.963	1.438	1.05067	1.10731	1.35311	0.0566416	0.245807
	0.253	0.29	0.552	0.567565	0.607651	0.838349	0.0400862	0.230698
	0.436	0.483	0.792	0.745072	0.784203	1.00419	0.0391311	0.219991
	0.457	0.508	0.802	0.762804	0.804242	1.01051	0.041438	0.206271
	0.5	0.562	0.92	0.797885	0.845908	1.0823	0.0480236	0.236395
	0.515	0.562	0.954	0.809764	0.845908	1.10212	0.0361438	0.256213
	1.172	1.246	1.889	1.22157	1.25955	1.55085	0.0379747	0.291308
4.2	1.979	2.11	3.034	1.58737	1.63907	1.96545	0.0516962	0.326388
	0.822	0.894	1.297	1.02304	1.0669	1.28506	0.0438641	0.218165
	0.652	0.679	1.14	0.911127	0.929801	1.20478	0.018674	0.274978
	0.869	0.928	1.313	1.05188	1.087	1.29297	0.0351218	0.205968
	0.322	0.341	0.639	0.640299	0.658919	0.901998	0.0186201	0.243078
	1.607	1.707	2.245	1.43042	1.47425	1.69069	0.0438342	0.216435
	0.987	1.037	1.394	1.12102	1.14906	1.33225	0.0280439	0.183188
	0.247	0.279	0.476	0.560794	0.596015	0.7785	0.0352207	0.182485
	0.123	0.15	0.302	0.395738	0.437019	0.620095	0.0412815	0.183076
	0.725	0.79	1.262	0.96078	1.00293	1.26761	0.0421451	0.264682
	0.508	0.562	1.091	0.804242	0.845908	1.1786	0.0416659	0.332695
	0.43	0.481	0.82	0.739928	0.782578	1.02179	0.0426502	0.239213
	0.356	0.399	0.71	0.673256	0.712757	0.950789	0.0395013	0.238032
	0.152	0.163	0.305	0.439923	0.455563	0.623168	0.0156403	0.167604
	0.257	0.298	0.563	0.572034	0.615975	0.84666	0.0439414	0.230685
	0.603	0.685	1.185	0.876221	0.9339	1.22833	0.0576788	0.294428
	0.534	0.58	0.918	0.824567	0.859348	1.08113	0.0347815	0.221778
	1.297	1.36	1.906	1.28506	1.3159	1.55782	0.0308401	0.241912
	1.121	1.154	1.501	1.1947	1.21215	1.38244	0.0174572	0.170283
	0.156	0.175	0.338	0.445674	0.472035	0.656014	0.0263608	0.18398
	0.305	0.453	0.592	0.623168	0.759459	0.868192	0.136291	0.108734
	0.46	0.52	0.754	0.765304	0.813686	0.979807	0.0483818	0.166122
	0.222	0.229	0.413	0.531657	0.539974	0.725154	0.00831693	0.18518
	0.263	0.315	0.506	0.578673	0.633301	0.802658	0.0546286	0.169356
	0.136	0.154	0.267	0.416126	0.442808	0.583057	0.0266823	0.140249
	0.077	0.152	0.287	0.313113	0.439923	0.6045	0.126811	0.164576
	0.224	0.261	0.433	0.534046	0.576468	0.742504	0.0424216	0.166036
	0.124	0.144	0.306	0.397343	0.42819	0.624189	0.0308465	0.195999
	0.193	0.218	0.374	0.495717	0.526846	0.690066	0.0311287	0.163221
	0.234	0.413	0.559	0.545837	0.725154	0.843647	0.179317	0.118494
	0.422	0.454	0.76	0.733012	0.760296	0.983698	0.0272842	0.223402
	0.088	0.098	0.22	0.334731	0.353239	0.529257	0.0185072	0.176018
	0.634	0.659	1.057	0.898462	0.916005	1.16009	0.0175429	0.244087
	0.788	0.838	1.257	1.00166	1.03294	1.26509	0.0312897	0.232149
	0.174	0.203	0.387	0.470684	0.508397	0.701957	0.0377128	0.19356
	0.046	0.078	0.151	0.24201	0.315139	0.438474	0.0731288	0.123335
	0.096	0.106	0.21	0.349615	0.367374	0.517088	0.0177581	0.149715
	0.163	0.186	0.338	0.455563	0.486644	0.656014	0.0310807	0.16937
	0.396	0.42	0.602	0.710072	0.731273	0.875494	0.0212008	0.144221
	0.154	0.173	0.348	0.442808	0.46933	0.665648	0.0265218	0.196318
	0.269	0.302	0.516	0.585236	0.620095	0.81055	0.0348592	0.190455
	0.087	0.112	0.219	0.332824	0.377628	0.528053	0.0448039	0.150425
	0.689	0.734	1.251	0.936623	0.966725	1.26207	0.0301026	0.295345
	1.505	1.56	2.074	1.38428	1.40935	1.62502	0.0250672	0.215678
	0.65	0.684	1.09	0.909728	0.933218	1.17806	0.0234896	0.244844
	0.222	0.228	0.428	0.531657	0.538794	0.738205	0.00713666	0.199411
	0.407	0.467	0.69	0.719867	0.771105	0.937302	0.051238	0.166197
	0.066	0.083	0.151	0.289886	0.325083	0.438474	0.035197	0.113391
	0.093	0.136	0.242	0.344109	0.416126	0.555089	0.0720163	0.138963
	0.201	0.222	0.388	0.505886	0.531657	0.702863	0.0257705	0.171206
	0.445	0.478	0.806	0.752723	0.780134	1.01303	0.0274109	0.232897
5.1	0.421	0.472	0.689	0.732143	0.775222	0.936623	0.0430786	0.161401	FIREΔ/Δ
	2.241	2.656	4.763	1.68918	1.83895	2.46261	0.149766	0.623662
	0.536	0.609	0.861	0.826109	0.88057	1.04702	0.0544604	0.166454
	0.552	0.61	0.897	0.838349	0.881292	1.06869	0.0429438	0.187397
	0.339	0.37	0.74	0.656984	0.686366	0.970668	0.0293821	0.284302
	0.551	0.612	1.041	0.837589	0.882736	1.15128	0.0451471	0.268543
	0.197	0.238	0.409	0.500828	0.550483	0.721634	0.049655	0.171151
	0.183	0.216	0.462	0.482704	0.524423	0.766966	0.0417196	0.242543
	0.176	0.201	0.478	0.473382	0.505886	0.780134	0.0325049	0.274247
	0.304	0.334	0.478	0.622145	0.652121	0.780134	0.0299758	0.128012
	0.504	0.564	1.037	0.80107	0.847412	1.14906	0.0463423	0.301653
	0.179	0.322	0.427	0.477399	0.640299	0.737342	0.1629	0.0970428
	0.19	0.276	0.435	0.491849	0.592802	0.744217	0.100953	0.151415
	0.38	0.43	0.646	0.69558	0.739928	0.906925	0.0443481	0.166997
	0.136	0.182	0.328	0.416126	0.481383	0.646237	0.0652573	0.164854
	0.728	0.841	1.64	0.962766	1.03479	1.44503	0.072026	0.410238
	0.92	1.047	2.099	1.0823	1.15459	1.63479	0.0722883	0.480196
	0.137	0.164	0.303	0.417653	0.456959	0.621121	0.039306	0.164162
	1.348	1.52	2.993	1.31009	1.39116	1.95213	0.0810727	0.560969
	0.155	0.181	0.338	0.444243	0.480059	0.656014	0.0358154	0.175956
5.2	0.108	0.124	0.234	0.370823	0.397343	0.545837	0.0265201	0.148494
	0.268	0.307	0.693	0.584147	0.625208	0.939338	0.0410602	0.31413
	0.072	0.081	0.169	0.302776	0.321142	0.463872	0.0183664	0.14273
	0.113	0.136	0.257	0.37931	0.416126	0.572034	0.0368157	0.155908
	0.032	0.041	0.095	0.201851	0.228479	0.34779	0.0266288	0.11931
	0.098	0.106	0.255	0.353239	0.367374	0.569804	0.0141351	0.20243
	0.043	0.052	0.14	0.233986	0.25731	0.422201	0.0233244	0.164891
	0.358	0.422	0.603	0.675144	0.733012	0.876221	0.0578681	0.143209
	0.186	0.224	0.45	0.486644	0.534046	0.75694	0.0474023	0.222893
	1.042	1.121	1.826	1.15183	1.1947	1.52477	0.0428658	0.330077
	0.583	0.649	1.194	0.861568	0.909028	1.23298	0.0474608	0.323955
	0.053	0.065	0.186	0.259772	0.287681	0.486644	0.027909	0.198963
	0.228	0.267	0.591	0.538794	0.583057	0.867459	0.0442629	0.284402
	1.496	1.633	3.233	1.38013	1.44194	2.02889	0.0618105	0.586944
	0.961	1.016	1.603	1.10616	1.13737	1.42864	0.0312134	0.291266
	2.124	2.84	4.884	1.64449	1.90158	2.49369	0.257084	0.592114
	1.059	1.134	2.181	1.16119	1.2016	1.66641	0.0404153	0.464809
	0.455	0.481	0.81	0.761133	0.782578	1.01554	0.0214446	0.232963
	0.196	0.22	0.355	0.499555	0.529257	0.672309	0.029702	0.143053
	0.25	0.269	0.531	0.56419	0.585236	0.822247	0.0210466	0.237011
	0.539	0.66	1.434	0.828418	0.9167	1.35123	0.0882817	0.434532
	0.119	0.182	0.331	0.38925	0.481383	0.649186	0.0921331	0.167803
	0.37	0.404	0.832	0.686366	0.717209	1.02924	0.0308428	0.312031
	0.398	0.438	0.878	0.711863	0.746779	1.05731	0.0349157	0.310531
	0.29	0.345	0.703	0.607651	0.662773	0.946091	0.0551219	0.283318
	0.088	0.113	0.183	0.334731	0.37931	0.482704	0.0445786	0.103394
	0.231	0.253	0.436	0.542327	0.567565	0.745072	0.0252378	0.177507
	0.102	0.145	0.287	0.360375	0.429674	0.6045	0.0692986	0.174826
	0.258	0.307	0.574	0.573146	0.625208	0.854892	0.0520621	0.229684
	0.072	0.08	0.187	0.302776	0.319154	0.487951	0.0163779	0.168797
	0.483	0.499	0.814	0.784203	0.797086	1.01805	0.0128831	0.220959
5.3	0.959	1.034	1.935	1.10501	1.1474	1.56962	0.042396	0.422222
	0.847	0.981	1.481	1.03848	1.11761	1.3732	0.0791314	0.255588
	0.47	0.503	0.84	0.773578	0.800275	1.03418	0.0266969	0.233902
	0.453	0.484	0.694	0.759459	0.785015	0.940015	0.0255559	0.155
	0.468	0.699	1.066	0.77193	0.943395	1.16502	0.171465	0.221626
	0.151	0.176	0.333	0.438474	0.473382	0.651144	0.0349079	0.177763
	0.244	0.309	0.594	0.557378	0.627241	0.869658	0.0698626	0.242417
	0.073	0.081	0.175	0.304871	0.321142	0.472035	0.0162711	0.150893
	0.113	0.143	0.333	0.37931	0.4267	0.651144	0.0473904	0.224444
	0.236	0.413	0.655	0.548165	0.725154	0.913221	0.176989	0.188067
	0.162	0.204	0.491	0.454164	0.509648	0.790671	0.0554839	0.281023
	0.303	0.371	0.664	0.621121	0.687293	0.919473	0.0661719	0.23218
	0.565	0.612	0.983	0.848163	0.882736	1.11875	0.0345729	0.236011
	0.093	0.117	0.28	0.344109	0.385965	0.597082	0.0418557	0.211117
	0.103	0.128	0.263	0.362138	0.403701	0.578673	0.0415636	0.174971
	0.229	0.255	0.601	0.539974	0.569804	0.874767	0.0298296	0.304963
	0.271	0.298	0.477	0.587408	0.615975	0.779317	0.0285674	0.163342
	0.574	0.609	0.856	0.854892	0.88057	1.04398	0.0256781	0.16341
	0.171	0.206	0.384	0.466609	0.51214	0.699231	0.045531	0.187091
	0.249	0.296	0.606	0.56306	0.613905	0.878398	0.0508446	0.264493
	0.236	0.327	0.655	0.548165	0.645251	0.913221	0.0970867	0.267969
	0.211	0.284	0.458	0.518318	0.601332	0.763638	0.0830139	0.162307
	0.521	0.577	0.955	0.814468	0.857123	1.1027	0.0426548	0.245576
	0.211	0.24	0.398	0.518318	0.552791	0.711863	0.0344726	0.159073
	0.106	0.119	0.248	0.367374	0.38925	0.561928	0.0218763	0.172678
	1.139	1.253	2.292	1.20425	1.26308	1.70829	0.0588285	0.445214
	0.127	0.141	0.307	0.402121	0.423706	0.625208	0.0215848	0.201502
	0.082	0.095	0.193	0.323119	0.34779	0.495717	0.0246712	0.147927
	0.238	0.338	0.538	0.550483	0.656014	0.827649	0.105532	0.171635
	0.633	0.739	1.16	0.897753	0.970012	1.2153	0.0722593	0.245289
	0.196	0.25	0.427	0.499555	0.56419	0.737342	0.0646348	0.173152
	0.365	0.408	0.775	0.681713	0.720751	0.993358	0.0390379	0.272607
	0.577	0.678	1.008	0.857123	0.929116	1.13288	0.0719933	0.203768
	0.813	0.864	1.484	1.01742	1.04885	1.37459	0.0314263	0.32574
	0.34	0.359	0.644	0.657952	0.676087	0.90552	0.0181341	0.229433
	0.332	0.379	0.747	0.650166	0.694664	0.975249	0.044498	0.280585
	0.152	0.194	0.364	0.439923	0.496999	0.680778	0.0570763	0.183779
	0.295	0.321	0.482	0.612867	0.639304	0.783391	0.0264375	0.144087
	1.161	1.282	1.721	1.21583	1.27761	1.48029	0.061787	0.202673
	0.36	0.406	0.599	0.677028	0.718982	0.87331	0.0419546	0.154328
	0.13	0.144	0.288	0.406843	0.42819	0.605552	0.0213469	0.177362
	0.084	0.101	0.178	0.327035	0.358605	0.476064	0.0315692	0.117459
	1.739	1.99	3.769	1.48801	1.59177	2.19063	0.103768	0.598851
	0.172	0.197	0.382	0.467971	0.500828	0.697408	0.0328561	0.19658
	0.271	0.306	0.538	0.587408	0.624189	0.827649	0.0367807	0.20346
	0.734	0.832	1.572	0.966725	1.02924	1.41476	0.0625148	0.385515
	0.503	0.552	1.038	0.800275	0.838349	1.14962	0.0380739	0.31127
	0.15	0.166	0.433	0.437019	0.459737	0.742504	0.0227173	0.282768
	0.659	0.72	1.349	0.916005	0.957461	1.31057	0.0414566	0.353111
6.1	0.156	0.2	0.385	0.445674	0.504627	0.700141	0.0589524	0.195514	FIRE+/+
	0.136	0.175	0.347	0.416126	0.472035	0.664691	0.0559092	0.192656
	0.112	0.13	0.24	0.377628	0.406843	0.552791	0.029215	0.145948
	0.423	0.525	0.81	0.73388	0.817588	1.01554	0.0837081	0.197953
	0.252	0.285	0.462	0.566442	0.60239	0.766966	0.0359478	0.164576
	0.147	0.168	0.276	0.432627	0.462498	0.592802	0.0298707	0.130304
	0.07	0.081	0.199	0.298541	0.321142	0.503363	0.0226013	0.182221
	0.129	0.144	0.268	0.405275	0.42819	0.584147	0.0229147	0.155958
	0.33	0.369	0.662	0.648204	0.685438	0.918087	0.0372336	0.232649
	0.217	0.284	0.523	0.525636	0.601332	0.81603	0.0756961	0.214698
	0.134	0.146	0.29	0.413055	0.431153	0.607651	0.0180985	0.176498
	0.204	0.209	0.421	0.509648	0.515856	0.732143	0.00620788	0.216288
	0.135	0.159	0.305	0.414593	0.449939	0.623168	0.035346	0.173229
	0.162	0.175	0.33	0.454164	0.472035	0.648204	0.017871	0.17617
	0.16	0.203	0.404	0.451352	0.508397	0.717209	0.0570454	0.208812
	0.289	0.325	0.536	0.606602	0.643275	0.826109	0.0366729	0.182834
	0.16	0.184	0.379	0.451352	0.484021	0.694664	0.0326691	0.210643
	0.153	0.162	0.327	0.441368	0.454164	0.645251	0.0127959	0.191088
	0.165	0.19	0.369	0.45835	0.491849	0.685438	0.0334993	0.193589
	0.274	0.339	0.657	0.59065	0.656984	0.914614	0.066334	0.25763
	0.206	0.234	0.432	0.51214	0.545837	0.741646	0.0336971	0.195809
	0.16	0.295	0.513	0.451352	0.612867	0.808191	0.161515	0.195324
	0.259	0.294	0.524	0.574255	0.611827	0.816809	0.0375719	0.204982
	0.473	0.535	0.865	0.776043	0.825338	1.04945	0.0492955	0.224115
	0.156	0.181	0.282	0.445674	0.480059	0.599211	0.0343846	0.119152
	0.118	0.136	0.251	0.387611	0.416126	0.565317	0.0285147	0.149191
	0.276	0.316	0.518	0.592802	0.634306	0.81212	0.0415038	0.177814
	0.171	0.18	0.351	0.466609	0.478731	0.668511	0.0121217	0.18978
	0.086	0.098	0.195	0.330906	0.353239	0.498279	0.0223328	0.14504
	0.12	0.134	0.282	0.390882	0.413055	0.599211	0.0221726	0.186156
	0.229	0.254	0.46	0.539974	0.568685	0.765304	0.0287112	0.196619
	0.194	0.215	0.379	0.496999	0.523208	0.694664	0.0262084	0.171456
	0.183	0.212	0.359	0.482704	0.519545	0.676087	0.0368411	0.156542
	0.135	0.145	0.266	0.414593	0.429674	0.581964	0.015081	0.15229
	0.201	0.229	0.423	0.505886	0.539974	0.73388	0.0340874	0.193906
	0.203	0.289	0.446	0.508397	0.606602	0.753568	0.0982051	0.146966
	0.271	0.285	0.448	0.587408	0.60239	0.755256	0.0149818	0.152866
	0.188	0.23	0.436	0.489254	0.541152	0.745072	0.0518981	0.20392
	0.271	0.3	0.568	0.587408	0.618039	0.850412	0.0306309	0.232373
	0.4	0.461	0.862	0.71365	0.766135	1.04763	0.0524857	0.281496
	0.179	0.197	0.338	0.477399	0.500828	0.656014	0.0234284	0.155187
	0.183	0.212	0.361	0.482704	0.519545	0.677967	0.0368411	0.158422
	0.092	0.097	0.166	0.342254	0.351432	0.459737	0.00917735	0.108305
	0.096	0.103	0.226	0.349615	0.362138	0.536425	0.0125221	0.174288
	0.165	0.178	0.366	0.45835	0.476064	0.682646	0.0177139	0.206582
	0.192	0.205	0.381	0.494431	0.510895	0.696494	0.0164644	0.185599
	0.496	0.579	0.975	0.794687	0.858607	1.11419	0.0639202	0.255578
	0.242	0.254	0.399	0.555089	0.568685	0.712757	0.013596	0.144072
	0.235	0.256	0.417	0.547002	0.57092	0.728657	0.0239176	0.157737
	0.233	0.248	0.416	0.544669	0.561928	0.727783	0.0172588	0.165854
	0.075	0.088	0.181	0.309019	0.334731	0.480059	0.025712	0.145327
	0.133	0.147	0.296	0.41151	0.432627	0.613905	0.0211166	0.181278
	0.252	0.288	0.543	0.566442	0.605552	0.831486	0.03911	0.225934
	0.162	0.185	0.338	0.454164	0.485334	0.656014	0.0311704	0.17068
	0.142	0.158	0.255	0.425206	0.448522	0.569804	0.023316	0.121282
	0.136	0.152	0.314	0.416126	0.439923	0.632295	0.0237975	0.192372
	0.419	0.503	0.907	0.730402	0.800275	1.07463	0.0698724	0.274355
	0.143	0.153	0.279	0.4267	0.441368	0.596015	0.0146675	0.154647
	0.182	0.207	0.375	0.481383	0.513382	0.690988	0.0319985	0.177607
	0.166	0.224	0.377	0.459737	0.534046	0.692828	0.0743099	0.158782
	0.141	0.154	0.294	0.423706	0.442808	0.611827	0.019102	0.169019
	0.136	0.151	0.272	0.416126	0.438474	0.588491	0.022348	0.150017
	0.167	0.185	0.353	0.461119	0.485334	0.670413	0.0242149	0.185079
	0.293	0.325	0.52	0.610786	0.643275	0.813686	0.0324894	0.170411
	0.085	0.099	0.178	0.328976	0.355036	0.476064	0.02606	0.121027
	0.198	0.229	0.389	0.502097	0.539974	0.703769	0.0378769	0.163795
	0.104	0.116	0.228	0.363891	0.384312	0.538794	0.0204207	0.154482
	0.13	0.15	0.279	0.406843	0.437019	0.596015	0.0301765	0.158996
	0.143	0.161	0.322	0.4267	0.45276	0.640299	0.0260595	0.187539
	0.137	0.163	0.329	0.417653	0.455563	0.647222	0.0379107	0.191658
	0.347	0.404	0.743	0.664691	0.717209	0.972634	0.052518	0.255425
	0.188	0.21	0.431	0.489254	0.517088	0.740788	0.0278347	0.223699
	0.224	0.282	0.406	0.534046	0.599211	0.718982	0.0651643	0.119771
	0.171	0.311	0.442	0.466609	0.629267	0.750181	0.162658	0.120914
	0.264	0.292	0.481	0.579772	0.609743	0.782578	0.0299708	0.172835
	0.078	0.09	0.188	0.315139	0.338514	0.489254	0.0233746	0.15074
	0.42	0.506	1.08	0.731273	0.802658	1.17265	0.0713843	0.369988
	0.096	0.124	0.307	0.349615	0.397343	0.625208	0.0477278	0.227864
	0.188	0.199	0.363	0.489254	0.503363	0.679843	0.0141098	0.176479
	0.196	0.233	0.475	0.499555	0.544669	0.777682	0.0451147	0.233012
	0.082	0.097	0.18	0.323119	0.351432	0.478731	0.0283131	0.127299
	0.154	0.171	0.318	0.442808	0.466609	0.63631	0.023801	0.169701
	0.262	0.304	0.528	0.577571	0.622145	0.819921	0.0445739	0.197776
	0.127	0.142	0.32	0.402121	0.425206	0.638308	0.0230847	0.213102
	0.191	0.24	0.471	0.493142	0.552791	0.7744	0.0596489	0.22161
	0.442	0.489	0.896	0.750181	0.789059	1.06809	0.0388778	0.279034
	0.227	0.251	0.49	0.537611	0.565317	0.789865	0.027706	0.224549
	0.209	0.226	0.397	0.515856	0.536425	0.710968	0.0205697	0.174543
	0.187	0.241	0.496	0.487951	0.553941	0.794687	0.0659905	0.240746
	0.183	0.199	0.36	0.482704	0.503363	0.677028	0.0206597	0.173664
	0.103	0.12	0.276	0.362138	0.390882	0.592802	0.0287444	0.20192
	0.139	0.152	0.272	0.42069	0.439923	0.588491	0.0192329	0.148567
	0.205	0.411	0.526	0.510895	0.723396	0.818367	0.2125	0.0949709
	0.177	0.192	0.375	0.474725	0.494431	0.690988	0.0197064	0.196557
	0.112	0.13	0.251	0.377628	0.406843	0.565317	0.029215	0.158474
6.2	0.583	0.65	0.985	0.861568	0.909728	1.11988	0.0481608	0.210156
	0.308	0.35	0.616	0.626225	0.667558	0.885616	0.0413331	0.218058
	0.308	0.343	0.512	0.626225	0.660849	0.807402	0.0346238	0.146554
	0.425	0.468	0.749	0.735613	0.77193	0.976553	0.0363169	0.204623
	0.779	0.85	1.271	0.995918	1.04031	1.27212	0.0443957	0.231805
