# Supplementary material for: Microglia regulate central nervous system myelin growth and integrity
Source: Nature. 2022 Dec 14;613(7942):120–9. doi: 10.1038/s41586-022-05534-y (PMC9812791; doi:10.1038/s41586-022-05534-y)
Supplement: Supplementary file 7 — Source Data Fig. 3 [file 41586_2022_5534_MOESM7_ESM.xlsx]

## Sheet: C. Myelinated axons mm2 
Sample	Myelinated axons per mm2	Genotype Unblind
1	1.26514e+06	FIRE+/+
2	1.21131e+06	FIRE+/+
3	1.49394e+06	FIRE+/+
4	995962	FIREΔ/Δ
5	619112	FIREΔ/Δ
6	565276	FIREΔ/Δ
7	969044	FIREΔ/Δ

## Sheet: D. Proportion myelinated axons
Sample	Total axons per mm2	Myelinated axons per mm2	Unmyelinated axons per mm2	% Myelinated	% Unmyelinated	Genotype Unblind
1	1.66891e+06	1.26514e+06	403769	75.8065	24.1935	FIRE+/+
2	1.92463e+06	1.21131e+06	713324	62.9371	37.0629	FIRE+/+
3	1.99192e+06	1.49394e+06	497981	75	25	FIRE+/+
4	2.11306e+06	995962	1.11709e+06	47.1338	52.8662	FIREΔ/Δ
5	1.88425e+06	619112	1.26514e+06	32.8571	67.1429	FIREΔ/Δ
6	1.10363e+06	565276	538358	51.2195	48.7805	FIREΔ/Δ
7	2.05922e+06	969044	1.09017e+06	47.0588	52.9412	FIREΔ/Δ

## Sheet: E + F. 6mth inner tongue+myelin
Sample	Axon area (i)	Axon + inner tongue area (ii)	Axon + inner tongue + myelin area (iii)	Axon diameter [d(i)]	Axon + inner tongue diameter [d(ii)]	Axon + inner tongue + myelin diameter [d(iii)]	Inner tongue thickness [d(ii) - d(i)]	Myelin thickness [d(iii) - d(ii)]	Genotype Unblind
1.1	0.185	0.215	0.473	0.485334	0.523208	0.776043	0.0378737	0.252835	FIREΔ/Δ
	0.199	0.23	0.395	0.503363	0.541152	0.709175	0.0377883	0.168024
	0.209	0.232	0.514	0.515856	0.543499	0.808978	0.0276437	0.265478
	0.16	0.221	0.335	0.451352	0.530458	0.653097	0.0791066	0.122638
	0.181	0.214	0.374	0.480059	0.52199	0.690066	0.041931	0.168077
	0.213	0.275	0.55	0.520769	0.591727	0.836828	0.0709583	0.245101
	0.289	0.331	0.544	0.606602	0.649186	0.832251	0.0425837	0.183065
	0.227	0.263	0.393	0.537611	0.578673	0.707378	0.0410618	0.128705
	0.372	0.408	0.72	0.688219	0.720751	0.957461	0.032532	0.236711
	0.399	0.438	0.818	0.712757	0.746779	1.02054	0.034022	0.273765
	0.288	0.324	0.746	0.605552	0.642285	0.974596	0.0367329	0.332311
	0.147	0.166	0.369	0.432627	0.459737	0.685438	0.0271095	0.225701
	0.104	0.137	0.264	0.363891	0.417653	0.579772	0.0537614	0.162119
	0.364	0.428	0.679	0.680778	0.738205	0.929801	0.0574266	0.191596
	0.087	0.104	0.22	0.332824	0.363891	0.529257	0.0310673	0.165365
	0.549	0.614	0.934	0.836067	0.884177	1.09051	0.0481098	0.20633
	0.21	0.246	0.406	0.517088	0.559658	0.718982	0.0425696	0.159324
	0.079	0.106	0.224	0.317153	0.367374	0.534046	0.0502208	0.166673
	0.385	0.44	0.613	0.700141	0.748482	0.883457	0.0483412	0.134975
	0.172	0.202	0.428	0.467971	0.507143	0.738205	0.039172	0.231062
	0.49	0.551	0.858	0.789865	0.837589	1.0452	0.0477234	0.20761
	0.268	0.28	0.465	0.584147	0.597082	0.769452	0.0129347	0.17237
	0.15	0.163	0.4	0.437019	0.455563	0.71365	0.0185441	0.258086
	0.147	0.172	0.307	0.432627	0.467971	0.625208	0.0353443	0.157236
	0.091	0.107	0.174	0.340389	0.369102	0.470684	0.0287133	0.101582
	0.191	0.2	0.408	0.493142	0.504627	0.720751	0.0114848	0.216124
	0.202	0.241	0.598	0.507143	0.553941	0.872581	0.0467977	0.31864
	0.242	0.313	0.678	0.555089	0.631288	0.929116	0.0761984	0.297828
	0.194	0.229	0.411	0.496999	0.539974	0.723396	0.0429745	0.183422
	0.037	0.059	0.13	0.217048	0.274082	0.406843	0.0570343	0.132761
	0.435	0.615	1.06	0.744217	0.884897	1.16174	0.14068	0.276841
	0.229	0.306	0.436	0.539974	0.624189	0.745072	0.0842146	0.120884
	0.191	0.226	0.632	0.493142	0.536425	0.897044	0.0432836	0.360618
	0.128	0.137	0.313	0.403701	0.417653	0.631288	0.0139515	0.213635
	0.166	0.196	0.412	0.459737	0.499555	0.724275	0.0398181	0.224721
	0.416	0.451	0.741	0.727783	0.75778	0.971324	0.0299976	0.213544
	0.09	0.102	0.203	0.338514	0.360375	0.508397	0.0218617	0.148022
	0.19	0.208	0.426	0.491849	0.51462	0.736478	0.022771	0.221858
	0.115	0.211	0.381	0.382652	0.518318	0.696494	0.135666	0.178176
	0.068	0.079	0.132	0.294245	0.317153	0.409961	0.0229076	0.0928077
	0.183	0.226	0.421	0.482704	0.536425	0.732143	0.0537217	0.195718
	0.064	0.085	0.177	0.28546	0.328976	0.474725	0.0435164	0.145748
	0.126	0.189	0.341	0.400535	0.490553	0.658919	0.0900182	0.168366
	0.482	0.573	0.885	0.783391	0.854147	1.06152	0.0707555	0.20737
	0.094	0.114	0.222	0.345955	0.380985	0.531657	0.0350302	0.150672
	0.276	0.296	0.485	0.592802	0.613905	0.785825	0.0211027	0.171921
	0.425	0.495	0.76	0.735613	0.793885	0.983698	0.0582719	0.189813
	0.167	0.223	0.634	0.461119	0.532853	0.898462	0.0717338	0.365609
	0.277	0.306	0.52	0.593875	0.624189	0.813686	0.0303136	0.189497
	0.047	0.055	0.115	0.244627	0.264628	0.382652	0.0200016	0.118024
	0.145	0.173	0.303	0.429674	0.46933	0.621121	0.0396558	0.151791
	0.099	0.125	0.262	0.355036	0.398942	0.577571	0.0439061	0.178629
	0.073	0.099	0.185	0.304871	0.355036	0.485334	0.050165	0.130298
	0.301	0.378	0.836	0.619068	0.693747	1.03171	0.0746788	0.337965
	0.111	0.156	0.312	0.375938	0.445674	0.630278	0.0697358	0.184604
	0.124	0.146	0.31	0.397343	0.431153	0.628255	0.0338098	0.197102
	0.092	0.128	0.298	0.342254	0.403701	0.615975	0.0614469	0.212274
	0.109	0.13	0.226	0.372536	0.406843	0.536425	0.0343068	0.129582
	0.117	0.135	0.348	0.385965	0.414593	0.665648	0.0286279	0.251055
	0.071	0.118	0.344	0.300666	0.387611	0.661811	0.086945	0.2742
	0.178	0.206	0.449	0.476064	0.51214	0.756098	0.0360763	0.243958
	0.077	0.096	0.191	0.313113	0.349615	0.493142	0.036503	0.143526
	0.346	0.399	0.597	0.663733	0.712757	0.871851	0.0490245	0.159094
	0.254	0.268	0.422	0.568685	0.584147	0.733012	0.0154622	0.148865
	0.147	0.154	0.284	0.432627	0.442808	0.601332	0.0101809	0.158524
	0.534	0.591	1.152	0.824567	0.867459	1.2111	0.0428922	0.343645
	0.115	0.144	0.321	0.382652	0.42819	0.639304	0.0455378	0.211114
	0.101	0.167	0.294	0.358605	0.461119	0.611827	0.102515	0.150708
	0.066	0.092	0.229	0.289886	0.342254	0.539974	0.0523685	0.19772
	0.087	0.113	0.282	0.332824	0.37931	0.599211	0.046486	0.219901
	0.165	0.209	0.441	0.45835	0.515856	0.749332	0.0575059	0.233476
	0.146	0.189	0.34	0.431153	0.490553	0.657952	0.0594	0.167399
	0.179	0.212	0.367	0.477399	0.519545	0.683578	0.0421457	0.164033
	0.137	0.156	0.292	0.417653	0.445674	0.609743	0.0280213	0.164068
	0.083	0.166	0.293	0.325083	0.459737	0.610786	0.134654	0.151049
	0.084	0.127	0.285	0.327035	0.402121	0.60239	0.0750858	0.200268
	0.228	0.278	0.504	0.538794	0.594946	0.80107	0.0561522	0.206124
	0.106	0.138	0.332	0.367374	0.419174	0.650166	0.0518006	0.230992
	0.087	0.082	0.249	0.332824	0.323119	0.56306	0	0.239941
	0.12	0.153	0.279	0.390882	0.441368	0.596015	0.0504859	0.154647
	0.345	0.409	0.78	0.662773	0.721634	0.996557	0.0588609	0.274924
	0.069	0.094	0.18	0.296401	0.345955	0.478731	0.0495535	0.132776
	0.09	0.112	0.204	0.338514	0.377628	0.509648	0.0391141	0.13202
	0.249	0.277	0.46	0.56306	0.593875	0.765304	0.0308148	0.171429
	0.126	0.178	0.327	0.400535	0.476064	0.645251	0.0755288	0.169188
	0.291	0.334	0.623	0.608698	0.652121	0.890634	0.0434236	0.238512
	0.271	0.305	0.503	0.587408	0.623168	0.800275	0.03576	0.177107
	0.164	0.227	0.377	0.456959	0.537611	0.692828	0.0806521	0.155218
1.2	0.274	0.426	1.258	0.59065	0.736478	1.2656	0.145828	0.529119
	0.281	0.336	1.023	0.598147	0.654071	1.14128	0.0559233	0.487211
	0.212	0.465	2.1	0.519545	0.769452	1.63518	0.249907	0.865725
	0.281	0.332	0.815	0.598147	0.650166	1.01867	0.0520184	0.368505
	0.263	0.292	0.701	0.578673	0.609743	0.944744	0.0310699	0.335001
	0.155	0.178	0.418	0.444243	0.476064	0.72953	0.0318204	0.253466
	0.088	0.104	0.224	0.334731	0.363891	0.534046	0.02916	0.170155
	0.075	0.094	0.209	0.309019	0.345955	0.515856	0.0369351	0.169901
	0.061	0.079	0.154	0.278689	0.317153	0.442808	0.0384637	0.125655
	0.394	0.414	0.714	0.708277	0.726031	0.953464	0.0177541	0.227433
	0.082	0.135	0.22	0.323119	0.414593	0.529257	0.0914744	0.114664
	0.047	0.082	0.154	0.244627	0.323119	0.442808	0.0784918	0.119689
2.1	0.224	0.252	0.499	0.534046	0.566442	0.797086	0.0323954	0.230644	FIRE+/+
	0.105	0.146	0.32	0.365637	0.431153	0.638308	0.0655164	0.207155
	0.224	0.305	0.537	0.534046	0.623168	0.826879	0.0891213	0.203712
	0.094	0.133	0.271	0.345955	0.41151	0.587408	0.065556	0.175897
	0.152	0.181	0.351	0.439923	0.480059	0.668511	0.0401355	0.188452
	0.576	0.622	0.931	0.85638	0.889919	1.08875	0.033539	0.198836
	0.205	0.313	0.492	0.510895	0.631288	0.791476	0.120392	0.160188
	0.161	0.243	0.366	0.45276	0.556235	0.682646	0.103475	0.126411
	0.078	0.104	0.222	0.315139	0.363891	0.531657	0.0487522	0.167766
	0.392	0.428	0.61	0.706477	0.738205	0.881292	0.0317278	0.143087
	0.222	0.276	0.506	0.531657	0.592802	0.802658	0.0611449	0.209856
	0.242	0.275	0.626	0.555089	0.591727	0.892775	0.0366379	0.301048
	0.275	0.331	0.914	0.591727	0.649186	1.07877	0.0574588	0.429582
	0.115	0.132	0.355	0.382652	0.409961	0.672309	0.0273085	0.262349
	0.077	0.093	0.189	0.313113	0.344109	0.490553	0.0309969	0.146444
	0.482	0.591	0.979	0.783391	0.867459	1.11647	0.0840677	0.24901
	0.398	0.415	1.499	0.711863	0.726907	1.38152	0.0150441	0.654608
	0.258	0.304	0.606	0.573146	0.622145	0.878398	0.0489998	0.256253
	0.34	0.356	0.593	0.657952	0.673256	0.868925	0.0153033	0.195669
	0.14	0.15	0.319	0.422201	0.437019	0.63731	0.0148185	0.20029
	0.118	0.131	0.292	0.387611	0.408405	0.609743	0.0207937	0.201338
	0.113	0.127	0.289	0.37931	0.402121	0.606602	0.0228112	0.204481
	0.399	0.424	0.845	0.712757	0.734747	1.03725	0.0219903	0.302503
	0.343	0.445	0.992	0.660849	0.752723	1.12386	0.091874	0.371134
	0.623	0.776	1.19	0.890634	0.993999	1.23092	0.103365	0.236917
	0.582	0.669	1.055	0.860828	0.922929	1.15899	0.0621003	0.236066
	0.299	0.384	0.642	0.617008	0.699231	0.904113	0.0822232	0.204882
	0.437	0.483	0.879	0.745926	0.784203	1.05791	0.0382772	0.273709
	0.069	0.08	0.222	0.296401	0.319154	0.531657	0.0227529	0.212503
	0.144	0.168	0.421	0.42819	0.462498	0.732143	0.034308	0.269645
	0.684	0.734	1.097	0.933218	0.966725	1.18184	0.0335073	0.215114
	0.238	0.273	0.557	0.550483	0.589571	0.842137	0.0390888	0.252565
	0.188	0.226	0.453	0.489254	0.536425	0.759459	0.0471718	0.223033
	0.867	0.941	1.508	1.05067	1.09459	1.38566	0.0439201	0.291071
	0.065	0.086	0.196	0.287681	0.330906	0.499555	0.0432244	0.168649
	0.11	0.117	0.22	0.374241	0.385965	0.529257	0.011724	0.143292
	0.232	0.261	0.427	0.543499	0.576468	0.737342	0.0329688	0.160874
	0.056	0.072	0.184	0.267023	0.302776	0.484021	0.0357527	0.181245
	0.05	0.069	0.166	0.252313	0.296401	0.459737	0.0440877	0.163336
	0.075	0.099	0.24	0.309019	0.355036	0.552791	0.0460169	0.197754
	0.702	0.746	1.015	0.945417	0.974596	1.13681	0.0291782	0.162215
	0.124	0.152	0.329	0.397343	0.439923	0.647222	0.0425799	0.207298
	0.19	0.222	0.424	0.491849	0.531657	0.734747	0.0398079	0.20309
	0.128	0.138	0.292	0.403701	0.419174	0.609743	0.0154731	0.190568
	0.061	0.087	0.191	0.278689	0.332824	0.493142	0.0541349	0.160318
	0.162	0.197	0.461	0.454164	0.500828	0.766135	0.0466637	0.265308
	0.254	0.303	0.505	0.568685	0.621121	0.801864	0.052436	0.180743
	0.262	0.385	0.552	0.577571	0.700141	0.838349	0.122569	0.138208
	0.1	0.133	0.262	0.356825	0.41151	0.577571	0.0546856	0.166061
	0.839	0.877	1.42	1.03356	1.05671	1.34462	0.0231468	0.287911
	0.8	0.868	1.254	1.00925	1.05127	1.26358	0.0420186	0.212312
	0.09	0.114	0.27	0.338514	0.380985	0.586323	0.0424709	0.205338
	0.149	0.24	0.407	0.43556	0.552791	0.719867	0.11723	0.167076
2.2	0.142	0.176	0.332	0.425206	0.473382	0.650166	0.0481758	0.176784
	0.074	0.14	0.288	0.306952	0.422201	0.605552	0.115249	0.183351
	0.372	0.456	0.856	0.688219	0.761969	1.04398	0.0737505	0.28201
	0.288	0.326	0.607	0.605552	0.644264	0.879123	0.0387122	0.234859
	0.123	0.137	0.296	0.395738	0.417653	0.613905	0.0219149	0.196252
	0.484	0.549	0.985	0.785015	0.836067	1.11988	0.0510527	0.283817
	0.115	0.147	0.262	0.382652	0.432627	0.577571	0.0499751	0.144944
	0.361	0.407	0.648	0.677967	0.719867	0.908328	0.0418998	0.188461
	0.094	0.107	0.193	0.345955	0.369102	0.495717	0.023148	0.126614
	0.228	0.259	0.549	0.538794	0.574255	0.836067	0.0354615	0.261812
	0.442	0.502	0.884	0.750181	0.799479	1.06092	0.0492975	0.261438
	0.08	0.106	0.271	0.319154	0.367374	0.587408	0.0482198	0.220034
	0.362	0.408	0.722	0.678906	0.720751	0.95879	0.0418453	0.23804
	0.274	0.339	0.656	0.59065	0.656984	0.913917	0.066334	0.256933
	0.641	0.676	1.018	0.903408	0.927745	1.13849	0.0243362	0.210745
	0.061	0.073	0.196	0.278689	0.304871	0.499555	0.0261822	0.194683
	0.196	0.23	0.413	0.499555	0.541152	0.725154	0.0415969	0.184002
	0.592	0.631	0.968	0.868192	0.896334	1.11018	0.0281415	0.213845
	0.569	0.622	0.909	0.85116	0.889919	1.07581	0.0387586	0.185895
	0.229	0.264	0.495	0.539974	0.579772	0.793885	0.0397978	0.214113
	0.69	0.767	1.858	0.937302	0.988218	1.53808	0.0509158	0.549858
	0.146	0.174	0.369	0.431153	0.470684	0.685438	0.0395312	0.214754
	0.231	0.29	0.688	0.542327	0.607651	0.935943	0.065324	0.328292
	0.183	0.216	0.393	0.482704	0.524423	0.707378	0.0417196	0.182954
	0.166	0.202	0.389	0.459737	0.507143	0.703769	0.0474067	0.196625
	0.265	0.283	0.553	0.580869	0.600272	0.839108	0.0194035	0.238835
	0.063	0.087	0.204	0.283221	0.332824	0.509648	0.0496031	0.176824
	0.503	0.555	0.793	0.800275	0.840624	1.00483	0.0403489	0.164204
	0.622	0.731	1.194	0.889919	0.964748	1.23298	0.0748292	0.268236
	0.162	0.193	0.361	0.454164	0.495717	0.677967	0.041553	0.18225
	0.045	0.056	0.137	0.239365	0.267023	0.417653	0.0276579	0.15063
	0.138	0.159	0.31	0.419174	0.449939	0.628255	0.0307647	0.178316
	0.196	0.225	0.422	0.499555	0.535237	0.733012	0.0356825	0.197775
	1.259	1.332	1.872	1.2661	1.30229	1.54386	0.0361886	0.241572
	0.543	0.649	1.353	0.831486	0.909028	1.31251	0.0775422	0.403486
	0.139	0.176	0.434	0.42069	0.473382	0.743361	0.0526914	0.26998
	0.213	0.235	0.437	0.520769	0.547002	0.745926	0.0262334	0.198924
	0.674	0.708	1.011	0.926371	0.949449	1.13457	0.023078	0.185119
	0.274	0.288	0.474	0.59065	0.605552	0.776863	0.0149016	0.171311
	0.223	0.241	0.483	0.532853	0.553941	0.784203	0.021088	0.230262
	0.076	0.092	0.254	0.311073	0.342254	0.568685	0.0311817	0.226431
	0.161	0.199	0.396	0.45276	0.503363	0.710072	0.0506034	0.206709
	0.232	0.253	0.505	0.543499	0.567565	0.801864	0.0240652	0.234299
	0.035	0.061	0.18	0.2111	0.278689	0.478731	0.0675887	0.200042
	0.398	0.445	0.711	0.711863	0.752723	0.951459	0.0408595	0.198736
	0.159	0.169	0.336	0.449939	0.463872	0.654071	0.0139333	0.190198
	0.215	0.227	0.432	0.523208	0.537611	0.741646	0.0144029	0.204036
3.1	0.097	0.118	0.337	0.351432	0.387611	0.655043	0.0361793	0.267432	FIREΔ/Δ
	0.078	0.094	0.244	0.315139	0.345955	0.557378	0.0308154	0.211424
	0.279	0.31	0.702	0.596015	0.628255	0.945417	0.03224	0.317163
	0.531	0.58	0.831	0.822247	0.859348	1.02862	0.0371009	0.169273
	0.087	0.116	0.29	0.332824	0.384312	0.607651	0.0514881	0.223339
	0.087	0.103	0.229	0.332824	0.362138	0.539974	0.0293136	0.177836
	0.118	0.132	0.242	0.387611	0.409961	0.555089	0.0223495	0.145129
	0.316	0.361	0.708	0.634306	0.677967	0.949449	0.0436615	0.271482
	0.128	0.144	0.344	0.403701	0.42819	0.661811	0.0244886	0.233622
	0.248	0.33	0.755	0.561928	0.648204	0.980457	0.0862762	0.332252
	0.225	0.324	0.655	0.535237	0.642285	0.913221	0.107047	0.270936
	0.096	0.108	0.286	0.349615	0.370823	0.603446	0.0212077	0.232622
	0.148	0.172	0.48	0.434096	0.467971	0.781764	0.0338752	0.313793
	0.524	0.594	0.879	0.816809	0.869658	1.05791	0.0528482	0.188254
	0.066	0.078	0.199	0.289886	0.315139	0.503363	0.0252533	0.188224
	0.087	0.125	0.295	0.332824	0.398942	0.612867	0.0661182	0.213924
	0.123	0.151	0.363	0.395738	0.438474	0.679843	0.0427358	0.241369
	0.222	0.315	0.724	0.531657	0.633301	0.960117	0.101644	0.326816
	0.098	0.113	0.359	0.353239	0.37931	0.676087	0.0260714	0.296777
	0.136	0.159	0.296	0.416126	0.449939	0.613905	0.0338133	0.163966
	0.297	0.336	0.5	0.614941	0.654071	0.797885	0.0391299	0.143814
	0.19	0.221	0.375	0.491849	0.530458	0.690988	0.0386092	0.16053
	0.154	0.194	0.33	0.442808	0.496999	0.648204	0.0541915	0.151205
	0.309	0.33	0.477	0.627241	0.648204	0.779317	0.0209637	0.131113
	0.192	0.211	0.367	0.494431	0.518318	0.683578	0.023887	0.16526
	0.145	0.17	0.333	0.429674	0.465243	0.651144	0.0355687	0.185902
	0.154	0.195	0.415	0.442808	0.498279	0.726907	0.0554708	0.228629
	0.228	0.298	0.619	0.538794	0.615975	0.88777	0.0771815	0.271795
	0.395	0.483	0.723	0.709175	0.784203	0.959454	0.0750279	0.175251
	0.114	0.136	0.262	0.380985	0.416126	0.577571	0.035141	0.161446
	0.219	0.303	0.606	0.528053	0.621121	0.878398	0.0930687	0.257277
	0.051	0.078	0.204	0.254824	0.315139	0.509648	0.0603153	0.194509
	0.283	0.334	0.939	0.600272	0.652121	1.09342	0.0518489	0.441301
	0.24	0.278	0.517	0.552791	0.594946	0.811335	0.0421552	0.216389
	0.251	0.288	0.865	0.565317	0.605552	1.04945	0.040235	0.443901
	0.225	0.259	0.648	0.535237	0.574255	0.908328	0.039018	0.334073
	0.264	0.292	0.47	0.579772	0.609743	0.773578	0.0299708	0.163835
	0.279	0.348	0.934	0.596015	0.665648	1.09051	0.0696331	0.424859
	0.178	0.219	0.603	0.476064	0.528053	0.876221	0.0519888	0.348169
	0.103	0.133	0.247	0.362138	0.41151	0.560794	0.0493728	0.149284
	0.225	0.247	0.395	0.535237	0.560794	0.709175	0.025557	0.148381
	0.127	0.16	0.304	0.402121	0.451352	0.622145	0.0492305	0.170794
	0.07	0.078	0.193	0.298541	0.315139	0.495717	0.0165981	0.180578
	0.193	0.241	0.522	0.495717	0.553941	0.815249	0.0582242	0.261308
	0.608	0.646	0.966	0.879846	0.906925	1.10903	0.0270785	0.202106
	0.192	0.256	0.561	0.494431	0.57092	0.845155	0.0764887	0.274236
	0.126	0.151	0.348	0.400535	0.438474	0.665648	0.0379388	0.227174
	0.213	0.225	0.403	0.520769	0.535237	0.716321	0.0144686	0.181084
	0.073	0.084	0.252	0.304871	0.327035	0.566442	0.0221641	0.239406
	0.143	0.164	0.43	0.4267	0.456959	0.739928	0.0302583	0.282969
	0.143	0.174	0.358	0.4267	0.470684	0.675144	0.0439838	0.20446
	0.357	0.428	0.755	0.674201	0.738205	0.980457	0.0640043	0.242252
	0.051	0.06	0.156	0.254824	0.276395	0.445674	0.0215714	0.169279
	0.129	0.2	0.424	0.405275	0.504627	0.734747	0.0993514	0.230121
	0.066	0.094	0.195	0.289886	0.345955	0.498279	0.0560686	0.152324
	0.104	0.14	0.27	0.363891	0.422201	0.586323	0.0583095	0.164122
	0.213	0.245	0.447	0.520769	0.558519	0.754412	0.0377505	0.195893
	0.101	0.118	0.263	0.358605	0.387611	0.578673	0.0290065	0.191062
	0.105	0.142	0.295	0.365637	0.425206	0.612867	0.0595692	0.187661
	0.106	0.171	0.456	0.367374	0.466609	0.761969	0.0992354	0.29536
	0.162	0.259	0.369	0.454164	0.574255	0.685438	0.120091	0.111183
	0.15	0.187	0.498	0.437019	0.487951	0.796287	0.0509312	0.308337
	0.246	0.309	0.678	0.559658	0.627241	0.929116	0.0675829	0.301875
	0.162	0.175	0.308	0.454164	0.472035	0.626225	0.017871	0.15419
	0.095	0.102	0.217	0.34779	0.360375	0.525636	0.0125856	0.16526
	0.082	0.093	0.232	0.323119	0.344109	0.543499	0.0209908	0.19939
	0.27	0.316	0.585	0.586323	0.634306	0.863044	0.0479827	0.228738
	0.06	0.083	0.208	0.276395	0.325083	0.51462	0.0486876	0.189537
	0.059	0.08	0.171	0.274082	0.319154	0.466609	0.0450715	0.147455
	0.187	0.224	0.657	0.487951	0.534046	0.914614	0.0460959	0.380567
	0.888	0.925	1.251	1.06331	1.08524	1.26207	0.0219263	0.17683
	0.195	0.24	0.465	0.498279	0.552791	0.769452	0.0545119	0.216661
	0.109	0.147	0.523	0.372536	0.432627	0.81603	0.0600911	0.383402
	0.072	0.108	0.328	0.302776	0.370823	0.646237	0.0680473	0.275414
	0.047	0.067	0.213	0.244627	0.292074	0.520769	0.0474469	0.228695
	0.146	0.193	0.546	0.431153	0.495717	0.83378	0.0645638	0.338063
	0.067	0.102	0.234	0.292074	0.360375	0.545837	0.0683017	0.185462
	0.062	0.075	0.174	0.280964	0.309019	0.470684	0.0280552	0.161665
	0.061	0.067	0.195	0.278689	0.292074	0.498279	0.0133846	0.206205
	0.074	0.101	0.206	0.306952	0.358605	0.51214	0.0516522	0.153535
	0.094	0.123	0.263	0.345955	0.395738	0.578673	0.0497834	0.182935
	0.15	0.193	0.486	0.437019	0.495717	0.786635	0.0586975	0.290918
	0.179	0.214	0.548	0.477399	0.52199	0.835305	0.0445906	0.313316
	0.225	0.287	0.683	0.535237	0.6045	0.932536	0.0692624	0.328036
	0.103	0.138	0.347	0.362138	0.419174	0.664691	0.0570366	0.245517
	0.187	0.222	0.377	0.487951	0.531657	0.692828	0.0437064	0.161171
	0.191	0.214	0.419	0.493142	0.52199	0.730402	0.028848	0.208412
	0.16	0.197	0.371	0.451352	0.500828	0.687293	0.0494758	0.186466
	0.158	0.17	0.339	0.448522	0.465243	0.656984	0.0167208	0.191742
	0.153	0.226	0.34	0.441368	0.536425	0.657952	0.0950574	0.121527
	0.049	0.073	0.171	0.249777	0.304871	0.466609	0.0550939	0.161738
	0.167	0.213	0.666	0.461119	0.520769	0.920857	0.0596494	0.400088
	0.114	0.268	0.394	0.380985	0.584147	0.708277	0.203163	0.12413
	0.141	0.158	0.306	0.423706	0.448522	0.624189	0.0248158	0.175667
	0.11	0.13	0.32	0.374241	0.406843	0.638308	0.0326019	0.231465
	0.195	0.251	0.528	0.498279	0.565317	0.819921	0.0670381	0.254604
	0.153	0.198	0.406	0.441368	0.502097	0.718982	0.0607291	0.216885
	0.166	0.284	0.459	0.459737	0.601332	0.764472	0.141595	0.16314
	0.032	0.042	0.121	0.201851	0.231249	0.392507	0.0293983	0.161258
	0.29	0.342	0.837	0.607651	0.659885	1.03233	0.052234	0.372443
4.1	0.194	0.321	0.459	0.496999	0.639304	0.764472	0.142305	0.125167	FIRE+/+
	0.366	0.473	0.815	0.682646	0.776043	1.01867	0.0933966	0.242628
	0.318	0.352	0.627	0.63631	0.669463	0.893488	0.0331529	0.224026
	0.176	0.2	0.591	0.473382	0.504627	0.867459	0.0312449	0.362832
	0.098	0.165	0.316	0.353239	0.45835	0.634306	0.105111	0.175956
	0.42	0.474	0.709	0.731273	0.776863	0.950119	0.0455893	0.173257
	0.037	0.082	0.154	0.217048	0.323119	0.442808	0.106071	0.119689
	0.06	0.082	0.145	0.276395	0.323119	0.429674	0.0467233	0.106555
	0.325	0.368	0.677	0.643275	0.684509	0.92843	0.0412336	0.243922
	0.094	0.103	0.203	0.345955	0.362138	0.508397	0.0161831	0.146259
	0.129	0.15	0.265	0.405275	0.437019	0.580869	0.0317443	0.143849
	0.185	0.249	0.451	0.485334	0.56306	0.75778	0.0777258	0.19472
	0.11	0.151	0.25	0.374241	0.438474	0.56419	0.0642327	0.125716
	0.667	0.739	1.12	0.921548	0.970012	1.19416	0.0484644	0.224152
	0.246	0.291	0.461	0.559658	0.608698	0.766135	0.0490397	0.157438
	0.087	0.106	0.242	0.332824	0.367374	0.555089	0.0345496	0.187716
	0.082	0.108	0.249	0.323119	0.370823	0.56306	0.0477046	0.192237
	0.402	0.461	0.728	0.715432	0.766135	0.962766	0.0507038	0.196631
	0.17	0.188	0.304	0.465243	0.489254	0.622145	0.0240109	0.132892
	0.09	0.112	0.205	0.338514	0.377628	0.510895	0.0391141	0.133267
	0.144	0.212	0.349	0.42819	0.519545	0.666604	0.091355	0.147059
	0.713	0.805	1.244	0.952796	1.0124	1.25853	0.0596062	0.246133
	0.033	0.05	0.111	0.20498	0.252313	0.375938	0.047333	0.123625
	0.125	0.274	0.475	0.398942	0.59065	0.777682	0.191708	0.187031
	0.701	0.81	1.185	0.944744	1.01554	1.22833	0.0707974	0.212786
	0.541	0.585	0.982	0.829953	0.863044	1.11818	0.0330907	0.255134
	0.247	0.299	0.447	0.560794	0.617008	0.754412	0.0562136	0.137405
	0.3	0.316	0.529	0.618039	0.634306	0.820697	0.016267	0.186391
	0.183	0.204	0.34	0.482704	0.509648	0.657952	0.0269441	0.148305
	0.173	0.313	0.43	0.46933	0.631288	0.739928	0.161958	0.10864
	0.592	0.627	1.058	0.868192	0.893488	1.16064	0.025296	0.267153
	0.24	0.289	0.565	0.552791	0.606602	0.848163	0.0538116	0.241561
	0.068	0.075	0.137	0.294245	0.309019	0.417653	0.0147741	0.108633
	0.083	0.093	0.197	0.325083	0.344109	0.500828	0.0190265	0.156718
	0.463	0.535	0.807	0.767795	0.825338	1.01366	0.0575427	0.188321
	0.151	0.168	0.352	0.438474	0.462498	0.669463	0.0240241	0.206965
	0.388	0.421	0.682	0.702863	0.732143	0.931853	0.0292799	0.199709
	0.271	0.293	0.571	0.587408	0.610786	0.852655	0.0233779	0.241869
	0.058	0.088	0.19	0.27175	0.334731	0.491849	0.0629817	0.157118
	0.298	0.303	0.554	0.615975	0.621121	0.839866	0.00514608	0.218745
	0.099	0.115	0.217	0.355036	0.382652	0.525636	0.0276158	0.142984
	0.278	0.327	0.525	0.594946	0.645251	0.817588	0.0503055	0.172337
	0.183	0.2	0.366	0.482704	0.504627	0.682646	0.0219228	0.17802
	0.768	0.89	1.257	0.988862	1.06451	1.26509	0.0756488	0.200583
	0.46	0.512	0.819	0.765304	0.807402	1.02117	0.0420984	0.213765
	0.067	0.079	0.176	0.292074	0.317153	0.473382	0.0250791	0.156229
	0.415	0.431	0.657	0.726907	0.740788	0.914614	0.0138802	0.173826
	0.449	0.5	1.004	0.756098	0.797885	1.13063	0.0417863	0.332749
	0.43	0.491	0.775	0.739928	0.790671	0.993358	0.0507433	0.202687
	0.127	0.152	0.274	0.402121	0.439923	0.59065	0.037802	0.150727
	0.212	0.26	0.447	0.519545	0.575363	0.754412	0.055818	0.17905
	0.115	0.127	0.272	0.382652	0.402121	0.588491	0.0194692	0.186369
	0.946	0.991	1.458	1.09749	1.12329	1.36249	0.0257998	0.239202
	0.368	0.423	0.64	0.684509	0.73388	0.902703	0.0493716	0.168823
	0.198	0.21	0.487	0.502097	0.517088	0.787444	0.0149913	0.270355
	0.239	0.285	0.493	0.551638	0.60239	0.79228	0.0507518	0.18989
	0.164	0.208	0.321	0.456959	0.51462	0.639304	0.0576613	0.124684
	0.099	0.134	0.28	0.355036	0.413055	0.597082	0.0580184	0.184028
	0.148	0.154	0.266	0.434096	0.442808	0.581964	0.00871183	0.139156
	0.174	0.203	0.422	0.470684	0.508397	0.733012	0.0377128	0.224615
	0.238	0.282	0.398	0.550483	0.599211	0.711863	0.0487282	0.112653
	0.127	0.142	0.25	0.402121	0.425206	0.56419	0.0230847	0.138984
	0.064	0.079	0.161	0.28546	0.317153	0.45276	0.031693	0.135607
	0.348	0.395	0.574	0.665648	0.709175	0.854892	0.0435272	0.145716
	0.205	0.22	0.41	0.510895	0.529257	0.722515	0.0183613	0.193258
	0.06	0.089	0.173	0.276395	0.336628	0.46933	0.0602325	0.132702
	0.117	0.128	0.225	0.385965	0.403701	0.535237	0.0177361	0.131536
	0.623	0.654	1.104	0.890634	0.912523	1.1856	0.0218896	0.273081
	0.148	0.181	0.357	0.434096	0.480059	0.674201	0.0459626	0.194142
	0.124	0.136	0.283	0.397343	0.416126	0.600272	0.0187824	0.184147
	0.609	0.637	0.968	0.88057	0.900585	1.11018	0.0200155	0.209593
	0.254	0.276	0.545	0.568685	0.592802	0.833016	0.0241167	0.240214
	0.044	0.052	0.131	0.236691	0.25731	0.408405	0.0206192	0.151095
	0.782	0.829	1.139	0.997834	1.02738	1.20425	0.0295486	0.176868
	0.729	0.776	1.394	0.963427	0.993999	1.33225	0.0305719	0.338253
	0.088	0.107	0.263	0.334731	0.369102	0.578673	0.0343711	0.20957
	0.043	0.063	0.126	0.233986	0.283221	0.400535	0.0492352	0.117314
	0.757	0.825	1.195	0.981755	1.0249	1.2335	0.0431466	0.208598
	0.167	0.208	0.551	0.461119	0.51462	0.837589	0.0535008	0.322969
	0.884	0.959	1.316	1.06092	1.10501	1.29444	0.0440888	0.189438
4.2	0.455	0.53	0.803	0.761133	0.821472	1.01114	0.0603391	0.189671
	0.263	0.301	0.677	0.578673	0.619068	0.92843	0.0403953	0.309363
	0.078	0.094	0.158	0.315139	0.345955	0.448522	0.0308154	0.102567
	0.154	0.191	0.34	0.442808	0.493142	0.657952	0.0503338	0.164811
	0.309	0.356	0.516	0.627241	0.673256	0.81055	0.0460149	0.137294
	0.141	0.156	0.358	0.423706	0.445674	0.675144	0.0219681	0.22947
	0.32	0.345	0.541	0.638308	0.662773	0.829953	0.024465	0.167181
	0.101	0.127	0.282	0.358605	0.402121	0.599211	0.0435166	0.19709
	0.164	0.206	0.337	0.456959	0.51214	0.655043	0.0551812	0.142903
	0.292	0.315	0.629	0.609743	0.633301	0.894912	0.0235587	0.261611
	1.317	1.433	2.167	1.29493	1.35076	1.66106	0.055825	0.310297
	0.162	0.185	0.383	0.454164	0.485334	0.69832	0.0311704	0.212986
	0.073	0.098	0.191	0.304871	0.353239	0.493142	0.0483673	0.139903
	0.168	0.228	0.416	0.462498	0.538794	0.727783	0.0762958	0.188989
	0.358	0.417	0.7	0.675144	0.728657	0.94407	0.0535127	0.215413
	0.076	0.096	0.253	0.311073	0.349615	0.567565	0.0385428	0.217949
	0.235	0.253	0.424	0.547002	0.567565	0.734747	0.0205625	0.167183
	0.091	0.111	0.218	0.340389	0.375938	0.526846	0.0355491	0.150907
	0.065	0.088	0.207	0.287681	0.334731	0.513382	0.04705	0.17865
	0.253	0.282	0.474	0.567565	0.599211	0.776863	0.0316461	0.177652
5.1	0.033	0.065	0.117	0.20498	0.287681	0.385965	0.0827011	0.0982837	FIREΔ/Δ
	0.049	0.071	0.159	0.249777	0.300666	0.449939	0.0508886	0.149273
	0.105	0.148	0.221	0.365637	0.434096	0.530458	0.0684595	0.0963621
	0.122	0.148	0.261	0.394126	0.434096	0.576468	0.0399702	0.142372
	0.052	0.076	0.166	0.25731	0.311073	0.459737	0.0537626	0.148664
	0.098	0.121	0.186	0.353239	0.392507	0.486644	0.0392688	0.0941369
	0.043	0.071	0.174	0.233986	0.300666	0.470684	0.0666803	0.170018
	0.088	0.107	0.175	0.334731	0.369102	0.472035	0.0343711	0.102932
	0.05	0.058	0.109	0.252313	0.27175	0.372536	0.0194364	0.100786
	0.156	0.236	0.351	0.445674	0.548165	0.668511	0.102491	0.120346
	0.063	0.072	0.124	0.283221	0.302776	0.397343	0.019555	0.0945674
	0.075	0.097	0.215	0.309019	0.351432	0.523208	0.0424123	0.171776
	0.084	0.092	0.198	0.327035	0.342254	0.502097	0.015219	0.159843
	0.122	0.14	0.258	0.394126	0.422201	0.573146	0.0280749	0.150945
	0.22	0.233	0.435	0.529257	0.544669	0.744217	0.0154127	0.199548
	0.16	0.176	0.353	0.451352	0.473382	0.670413	0.02203	0.197031
	0.181	0.217	0.417	0.480059	0.525636	0.728657	0.0455771	0.203021
	0.273	0.301	0.473	0.589571	0.619068	0.776043	0.0294966	0.156975
	0.125	0.142	0.299	0.398942	0.425206	0.617008	0.0262636	0.191802
	0.134	0.138	0.231	0.413055	0.419174	0.542327	0.00611966	0.123153
	0.072	0.09	0.174	0.302776	0.338514	0.470684	0.0357378	0.132171
	0.129	0.149	0.32	0.405275	0.43556	0.638308	0.0302851	0.202747
	0.243	0.304	0.448	0.556235	0.622145	0.755256	0.0659105	0.13311
	0.629	0.678	1.027	0.894912	0.929116	1.14351	0.0342038	0.214395
	0.141	0.159	0.262	0.423706	0.449939	0.577571	0.026233	0.127632
	0.181	0.201	0.408	0.480059	0.505886	0.720751	0.0258278	0.214864
	0.47	0.485	0.817	0.773578	0.785825	1.01992	0.0122474	0.234095
	0.105	0.114	0.221	0.365637	0.380985	0.530458	0.015348	0.149474
	0.042	0.057	0.114	0.231249	0.269397	0.380985	0.0381479	0.111588
	0.098	0.111	0.208	0.353239	0.375938	0.51462	0.0226997	0.138682
	0.275	0.376	0.638	0.591727	0.691909	0.901292	0.100182	0.209383
	0.129	0.139	0.295	0.405275	0.42069	0.612867	0.0154152	0.192176
	0.127	0.292	0.466	0.402121	0.609743	0.770279	0.207621	0.160536
	0.101	0.114	0.224	0.358605	0.380985	0.534046	0.0223801	0.153062
	0.052	0.06	0.114	0.25731	0.276395	0.380985	0.0190853	0.104589
	0.173	0.215	0.396	0.46933	0.523208	0.710072	0.0538781	0.186865
	0.184	0.213	0.356	0.484021	0.520769	0.673256	0.0367479	0.152487
	0.184	0.214	0.387	0.484021	0.52199	0.701957	0.037969	0.179967
	0.087	0.108	0.251	0.332824	0.370823	0.565317	0.0379992	0.194494
	0.441	0.467	0.671	0.749332	0.771105	0.924307	0.0217728	0.153202
	0.112	0.131	0.293	0.377628	0.408405	0.610786	0.0307768	0.202381
	0.106	0.13	0.284	0.367374	0.406843	0.601332	0.0394693	0.194489
	0.278	0.336	0.699	0.594946	0.654071	0.943395	0.0591248	0.289324
	0.329	0.384	0.76	0.647222	0.699231	0.983698	0.0520094	0.284467
	0.249	0.31	0.513	0.56306	0.628255	0.808191	0.0651949	0.179936
	0.052	0.065	0.129	0.25731	0.287681	0.405275	0.0303713	0.117594
	0.123	0.138	0.243	0.395738	0.419174	0.556235	0.0234364	0.137061
	0.092	0.108	0.206	0.342254	0.370823	0.51214	0.0285689	0.141317
	0.069	0.104	0.225	0.296401	0.363891	0.535237	0.0674904	0.171346
	0.048	0.062	0.129	0.247215	0.280964	0.405275	0.0337487	0.124311
	0.085	0.108	0.192	0.328976	0.370823	0.494431	0.041847	0.123608
	0.099	0.108	0.202	0.355036	0.370823	0.507143	0.015787	0.13632
	0.245	0.275	0.456	0.558519	0.591727	0.761969	0.0332078	0.170242
	0.115	0.127	0.233	0.382652	0.402121	0.544669	0.0194692	0.142548
	0.048	0.062	0.144	0.247215	0.280964	0.42819	0.0337487	0.147226
	0.123	0.259	0.365	0.395738	0.574255	0.681713	0.178517	0.107458
	0.127	0.16	0.287	0.402121	0.451352	0.6045	0.0492305	0.153148
	0.16	0.193	0.303	0.451352	0.495717	0.621121	0.0443652	0.125404
	0.189	0.236	0.44	0.490553	0.548165	0.748482	0.0576117	0.200317
	0.201	0.236	0.399	0.505886	0.548165	0.712757	0.0422782	0.164592
	0.253	0.288	0.449	0.567565	0.605552	0.756098	0.0379872	0.150546
	0.28	0.297	0.455	0.597082	0.614941	0.761133	0.0178586	0.146193
	0.107	0.139	0.254	0.369102	0.42069	0.568685	0.0515878	0.147995
	0.089	0.126	0.328	0.336628	0.400535	0.646237	0.063907	0.245702
	0.128	0.142	0.274	0.403701	0.425206	0.59065	0.0215046	0.165444
	0.09	0.109	0.215	0.338514	0.372536	0.523208	0.0340223	0.150672
	0.037	0.072	0.131	0.217048	0.302776	0.408405	0.0857278	0.105629
	0.057	0.076	0.17	0.269397	0.311073	0.465243	0.0416758	0.15417
	0.276	0.329	0.544	0.592802	0.647222	0.832251	0.0544197	0.18503
	0.135	0.167	0.319	0.414593	0.461119	0.63731	0.0465263	0.17619
	0.042	0.079	0.175	0.231249	0.317153	0.472035	0.0859039	0.154882
	0.294	0.355	0.598	0.611827	0.672309	0.872581	0.0604824	0.200271
	0.088	0.107	0.178	0.334731	0.369102	0.476064	0.0343711	0.106961
	0.167	0.198	0.313	0.461119	0.502097	0.631288	0.0409777	0.129191
	0.276	0.298	0.476	0.592802	0.615975	0.7785	0.0231732	0.162525
	0.201	0.234	0.372	0.505886	0.545837	0.688219	0.0399505	0.142382
	0.163	0.199	0.411	0.455563	0.503363	0.723396	0.0477999	0.220032
	0.258	0.295	0.422	0.573146	0.612867	0.733012	0.0397212	0.120146
	0.17	0.213	0.329	0.465243	0.520769	0.647222	0.055526	0.126453
	0.133	0.154	0.317	0.41151	0.442808	0.635309	0.0312975	0.192501
	0.215	0.235	0.427	0.523208	0.547002	0.737342	0.0237942	0.19034
	0.058	0.086	0.184	0.27175	0.330906	0.484021	0.059156	0.153115
	0.113	0.139	0.261	0.37931	0.42069	0.576468	0.0413803	0.155778
	0.204	0.239	0.457	0.509648	0.551638	0.762804	0.04199	0.211167
	0.093	0.111	0.206	0.344109	0.375938	0.51214	0.0318289	0.136202
	1.329	1.368	1.839	1.30082	1.31977	1.53019	0.0189485	0.210422
	0.059	0.084	0.164	0.274082	0.327035	0.456959	0.052953	0.129923
	0.043	0.057	0.108	0.233986	0.269397	0.370823	0.0354111	0.101426
	0.035	0.051	0.111	0.2111	0.254824	0.375938	0.0437235	0.121114
	0.034	0.048	0.106	0.208063	0.247215	0.367374	0.0391527	0.120158
	0.218	0.236	0.359	0.526846	0.548165	0.676087	0.0213192	0.127922
	0.217	0.275	0.436	0.525636	0.591727	0.745072	0.0660912	0.153345
	0.116	0.135	0.223	0.384312	0.414593	0.532853	0.0302809	0.11826
	0.358	0.385	0.637	0.675144	0.700141	0.900585	0.0249966	0.200444
	0.228	0.269	0.463	0.538794	0.585236	0.767795	0.0464426	0.182559
	0.377	0.436	0.725	0.692828	0.745072	0.96078	0.0522436	0.215708
	0.126	0.142	0.241	0.400535	0.425206	0.553941	0.024671	0.128735
	0.207	0.249	0.517	0.513382	0.56306	0.811335	0.0496786	0.248275
	0.287	0.339	0.54	0.6045	0.656984	0.829186	0.0524846	0.172202
	0.084	0.123	0.245	0.327035	0.395738	0.558519	0.0687025	0.162781
6.1	0.466	0.599	1.09	0.770279	0.87331	1.17806	0.103031	0.304752	FIRE+/+
	0.601	0.746	1.319	0.874767	0.974596	1.29592	0.0998289	0.321322
	0.204	0.248	0.409	0.509648	0.561928	0.721634	0.0522805	0.159705
	0.342	0.391	0.541	0.659885	0.705575	0.829953	0.0456906	0.124378
	0.096	0.129	0.211	0.349615	0.405275	0.518318	0.0556596	0.113043
	0.069	0.097	0.167	0.296401	0.351432	0.461119	0.0550307	0.109688
	0.253	0.301	0.602	0.567565	0.619068	0.875494	0.0515033	0.256426
	0.502	0.599	1.096	0.799479	0.87331	1.1813	0.0738313	0.30799
	0.342	0.406	0.678	0.659885	0.718982	0.929116	0.0590973	0.210134
	0.11	0.144	0.249	0.374241	0.42819	0.56306	0.0539488	0.13487
	0.319	0.375	0.582	0.63731	0.690988	0.860828	0.0536788	0.16984
	0.34	0.626	0.818	0.657952	0.892775	1.02054	0.234823	0.127769
	0.317	0.372	0.594	0.635309	0.688219	0.869658	0.0529103	0.181439
	0.31	0.357	0.745	0.628255	0.674201	0.973942	0.0459457	0.299742
	0.415	0.49	0.776	0.726907	0.789865	0.993999	0.062958	0.204134
	0.099	0.132	0.207	0.355036	0.409961	0.513382	0.0549243	0.103421
	0.505	0.608	0.977	0.801864	0.879846	1.11533	0.0779823	0.235481
	0.526	0.63	1.293	0.818367	0.895623	1.28308	0.0772565	0.387459
	0.219	0.291	0.523	0.528053	0.608698	0.81603	0.080645	0.207332
	0.231	0.281	0.443	0.542327	0.598147	0.751029	0.0558206	0.152882
	0.267	0.29	0.529	0.583057	0.607651	0.820697	0.0245942	0.213046
	0.327	0.381	0.598	0.645251	0.696494	0.872581	0.0512429	0.176087
	0.453	0.526	0.799	0.759459	0.818367	1.00862	0.058908	0.190255
	0.505	0.556	0.877	0.801864	0.841381	1.05671	0.0395165	0.215327
	0.145	0.187	0.388	0.429674	0.487951	0.702863	0.0582766	0.214913
	0.407	0.486	0.754	0.719867	0.786635	0.979807	0.0667679	0.193173
	0.225	0.256	0.449	0.535237	0.57092	0.756098	0.0356825	0.185179
	0.389	0.495	0.808	0.703769	0.793885	1.01429	0.0901166	0.220402
	0.118	0.157	0.297	0.387611	0.4471	0.614941	0.0594892	0.167841
	0.271	0.305	0.477	0.587408	0.623168	0.779317	0.03576	0.156149
	0.326	0.364	0.551	0.644264	0.680778	0.837589	0.0365144	0.15681
	0.428	0.5	0.86	0.738205	0.797885	1.04642	0.0596796	0.248531
	0.214	0.265	0.4	0.52199	0.580869	0.71365	0.058879	0.132781
	0.196	0.224	0.372	0.499555	0.534046	0.688219	0.0344917	0.154172
	0.124	0.156	0.25	0.397343	0.445674	0.56419	0.0483308	0.118516
	0.955	1.092	1.87	1.1027	1.17914	1.54304	0.0764443	0.363893
	0.374	0.443	0.719	0.690066	0.751029	0.956796	0.060963	0.205767
	0.659	0.731	1.144	0.916005	0.964748	1.20689	0.0487429	0.242143
	0.234	0.262	0.39	0.545837	0.577571	0.704673	0.0317344	0.127101
	0.156	0.176	0.348	0.445674	0.473382	0.665648	0.0277076	0.192266
	0.138	0.187	0.308	0.419174	0.487951	0.626225	0.0687764	0.138274
	0.523	0.582	0.872	0.81603	0.860828	1.05369	0.0447987	0.192863
	0.438	0.568	0.994	0.746779	0.850412	1.12499	0.103633	0.274577
	0.168	0.233	0.382	0.462498	0.544669	0.697408	0.0821716	0.152738
	0.498	0.662	0.994	0.796287	0.918087	1.12499	0.1218	0.206901
	0.439	0.504	1.012	0.747631	0.80107	1.13513	0.0534387	0.33406
	0.159	0.224	0.416	0.449939	0.534046	0.727783	0.0841075	0.193736
	0.156	0.202	0.415	0.445674	0.507143	0.726907	0.0614693	0.219764
	0.214	0.265	0.433	0.52199	0.580869	0.742504	0.058879	0.161636
	0.163	0.204	0.33	0.455563	0.509648	0.648204	0.0540843	0.138557
	0.75	0.857	1.549	0.977205	1.04459	1.40437	0.067384	0.359778
	0.608	0.726	1.048	0.879846	0.961443	1.15514	0.0815962	0.1937
	0.165	0.202	0.374	0.45835	0.507143	0.690066	0.0487936	0.182923
	0.756	0.919	1.242	0.981106	1.08171	1.25752	0.100609	0.175808
	0.482	0.575	0.907	0.783391	0.855636	1.07463	0.0722449	0.218993
	0.196	0.244	0.375	0.499555	0.557378	0.690988	0.0578234	0.13361
	0.494	0.571	1	0.793083	0.852655	1.12838	0.0595717	0.275725
	0.22	0.253	0.415	0.529257	0.567565	0.726907	0.0383079	0.159343
	0.249	0.336	0.6	0.56306	0.654071	0.874039	0.0910106	0.219968
	1.109	1.216	1.832	1.18829	1.24429	1.52728	0.0560051	0.282986
	0.416	0.531	1.077	0.727783	0.822247	1.17102	0.0944643	0.348769
	0.124	0.171	0.295	0.397343	0.466609	0.612867	0.0692657	0.146258
	0.571	0.691	1.529	0.852655	0.937981	1.39527	0.0853265	0.457291
	0.578	0.729	1.309	0.857865	0.963427	1.291	0.105562	0.327569
	0.481	0.536	1.232	0.782578	0.826109	1.25245	0.0435313	0.426341
	0.443	0.479	0.673	0.751029	0.780949	0.925684	0.0299199	0.144734
	0.295	0.329	0.509	0.612867	0.647222	0.805033	0.0343548	0.157812
	0.204	0.241	0.415	0.509648	0.553941	0.726907	0.0442933	0.172966
6.2	0.319	0.385	0.612	0.63731	0.700141	0.882736	0.0628313	0.182595
	0.019	0.024	0.06	0.155536	0.174808	0.276395	0.0192714	0.101588
	0.086	0.138	0.244	0.330906	0.419174	0.557378	0.0882685	0.138204
	0.056	0.101	0.213	0.267023	0.358605	0.520769	0.0915813	0.162164
	0.236	0.31	0.564	0.548165	0.628255	0.847412	0.0800902	0.219157
	0.3	0.355	0.597	0.618039	0.672309	0.871851	0.0542708	0.199541
	0.126	0.157	0.315	0.400535	0.4471	0.633301	0.0465654	0.186201
	1.336	1.541	2.884	1.30424	1.40074	1.91625	0.096494	0.515516
	0.228	0.256	0.41	0.538794	0.57092	0.722515	0.032126	0.151595
	0.242	0.316	0.558	0.555089	0.634306	0.842892	0.0792165	0.208587
	0.07	0.102	0.175	0.298541	0.360375	0.472035	0.0618343	0.111659
	0.375	0.436	0.922	0.690988	0.745072	1.08348	0.0540838	0.338407
	0.11	0.171	0.297	0.374241	0.466609	0.614941	0.092368	0.148332
	0.171	0.239	0.375	0.466609	0.551638	0.690988	0.0850288	0.139351
	0.281	0.355	0.7	0.598147	0.672309	0.94407	0.0741621	0.27176
	0.631	0.748	1.45	0.896334	0.975901	1.35875	0.0795675	0.382847
	0.228	0.258	0.513	0.538794	0.573146	0.808191	0.0343519	0.235045
	0.342	0.43	0.954	0.659885	0.739928	1.10212	0.0800429	0.362193
	0.157	0.177	0.333	0.4471	0.474725	0.651144	0.0276243	0.17642
	0.078	0.103	0.2	0.315139	0.362138	0.504627	0.0469985	0.142489
	0.247	0.305	0.516	0.560794	0.623168	0.81055	0.0623735	0.187382
	0.043	0.09	0.152	0.233986	0.338514	0.439923	0.104528	0.101409
	0.502	0.632	1.237	0.799479	0.897044	1.25499	0.097565	0.357945
	0.569	0.699	1.591	0.85116	0.943395	1.42328	0.0922352	0.479884
	0.836	1.031	2.368	1.03171	1.14574	1.73638	0.114024	0.590649
	0.474	0.581	1.159	0.776863	0.860088	1.21478	0.0832258	0.354689
	0.653	0.849	1.986	0.911825	1.0397	1.59017	0.127877	0.550472
	0.269	0.365	0.899	0.585236	0.681713	1.06988	0.0964766	0.388167
	0.321	0.397	0.776	0.639304	0.710968	0.993999	0.0716642	0.283031
	0.342	0.427	0.847	0.659885	0.737342	1.03848	0.0774573	0.301135
	0.233	0.296	0.545	0.544669	0.613905	0.833016	0.0692352	0.219111
	0.617	0.705	1.205	0.886334	0.947435	1.23865	0.0611009	0.291215
7.1	0.213	0.254	0.44	0.520769	0.568685	0.748482	0.0479165	0.179797	FIREΔ/Δ
	0.233	0.292	0.559	0.544669	0.609743	0.843647	0.0650731	0.233905
	0.169	0.21	0.365	0.463872	0.517088	0.681713	0.053216	0.164625
	0.982	1.051	1.564	1.11818	1.1568	1.41115	0.0386174	0.254356
	0.349	0.385	0.584	0.666604	0.700141	0.862306	0.0335371	0.162165
	1.047	1.137	1.775	1.15459	1.20319	1.50333	0.0486014	0.300137
	0.719	0.752	1.153	0.956796	0.978507	1.21163	0.0217108	0.233122
	0.485	0.528	1.023	0.785825	0.819921	1.14128	0.0340959	0.321361
	0.141	0.171	0.355	0.423706	0.466609	0.672309	0.042903	0.2057
	0.106	0.123	0.249	0.367374	0.395738	0.56306	0.0283642	0.167322
	0.491	0.58	1.207	0.790671	0.859348	1.23968	0.068677	0.380329
	0.049	0.073	0.143	0.249777	0.304871	0.4267	0.0550939	0.121829
	0.084	0.111	0.211	0.327035	0.375938	0.518318	0.0489029	0.14238
	0.142	0.172	0.302	0.425206	0.467971	0.620095	0.0427655	0.152124
	0.255	0.378	0.681	0.569804	0.693747	0.931169	0.123943	0.237422
	0.121	0.158	0.315	0.392507	0.448522	0.633301	0.0560145	0.184779
	0.361	0.407	0.671	0.677967	0.719867	0.924307	0.0418998	0.20444
	0.064	0.095	0.214	0.28546	0.34779	0.52199	0.06233	0.1742
	0.21	0.249	0.52	0.517088	0.56306	0.813686	0.0459718	0.250626
	0.537	0.579	0.841	0.826879	0.858607	1.03479	0.0317274	0.176185
	0.62	0.673	1.092	0.888487	0.925684	1.17914	0.037197	0.253459
	0.158	0.19	0.314	0.448522	0.491849	0.632295	0.0433272	0.140446
	0.141	0.162	0.26	0.423706	0.454164	0.575363	0.0304579	0.121199
	0.213	0.237	0.401	0.520769	0.549325	0.714541	0.0285561	0.165216
	0.266	0.298	0.46	0.581964	0.615975	0.765304	0.0340115	0.149329
	0.192	0.228	0.451	0.494431	0.538794	0.75778	0.0443627	0.218987
	0.116	0.132	0.289	0.384312	0.409961	0.606602	0.0256484	0.196642
	0.255	0.292	0.499	0.569804	0.609743	0.797086	0.039939	0.187344
	0.237	0.27	0.452	0.549325	0.586323	0.75862	0.0369982	0.172297
	0.174	0.215	0.372	0.470684	0.523208	0.688219	0.0525236	0.165011
	0.428	0.476	0.684	0.738205	0.7785	0.933218	0.0402949	0.154718
	0.692	0.735	1.034	0.93866	0.967384	1.1474	0.0287241	0.180018
	0.104	0.139	0.221	0.363891	0.42069	0.530458	0.0567989	0.109768
	0.124	0.226	0.363	0.397343	0.536425	0.679843	0.139082	0.143417
	0.425	0.466	0.747	0.735613	0.770279	0.975249	0.0346657	0.20497
	0.454	0.48	0.664	0.760296	0.781764	0.919473	0.0214675	0.137709
	0.191	0.227	0.407	0.493142	0.537611	0.719867	0.0444691	0.182256
	0.177	0.198	0.341	0.474725	0.502097	0.658919	0.0273725	0.156822
	0.138	0.162	0.296	0.419174	0.454164	0.613905	0.0349896	0.159741
	0.319	0.359	0.59	0.63731	0.676087	0.866724	0.038777	0.190638
	0.264	0.299	0.501	0.579772	0.617008	0.798682	0.0372361	0.181674
	0.215	0.274	0.422	0.523208	0.59065	0.733012	0.0674423	0.142362
	0.203	0.221	0.339	0.508397	0.530458	0.656984	0.0220611	0.126526
	0.203	0.238	0.416	0.508397	0.550483	0.727783	0.0420854	0.1773
	0.172	0.195	0.342	0.467971	0.498279	0.659885	0.0303074	0.161606
	0.208	0.23	0.333	0.51462	0.541152	0.651144	0.0265316	0.109993
	0.044	0.065	0.132	0.236691	0.287681	0.409961	0.0509906	0.122279
	0.091	0.113	0.207	0.340389	0.37931	0.513382	0.0389208	0.134072
	0.265	0.291	0.414	0.580869	0.608698	0.726031	0.0278288	0.117334
	0.203	0.244	0.43	0.508397	0.557378	0.739928	0.0489811	0.18255
	0.071	0.096	0.24	0.300666	0.349615	0.552791	0.0489496	0.203175
	0.1	0.118	0.207	0.356825	0.387611	0.513382	0.0307861	0.125771
	0.079	0.141	0.2	0.317153	0.423706	0.504627	0.106553	0.0809205
	0.07	0.103	0.185	0.298541	0.362138	0.485334	0.0635966	0.123197
	0.32	0.36	0.531	0.638308	0.677028	0.822247	0.0387199	0.14522
	0.279	0.312	0.455	0.596015	0.630278	0.761133	0.0342633	0.130855
	0.222	0.251	0.425	0.531657	0.565317	0.735613	0.0336598	0.170296
	0.272	0.302	0.491	0.588491	0.620095	0.790671	0.0316049	0.170576
	0.453	0.497	0.685	0.759459	0.795487	0.9339	0.0360286	0.138413
	0.449	0.498	0.766	0.756098	0.796287	0.987574	0.0401889	0.191286
	0.168	0.185	0.305	0.462498	0.485334	0.623168	0.0228364	0.137834
	0.268	0.319	0.583	0.584147	0.63731	0.861568	0.0531621	0.224258
	0.14	0.183	0.29	0.422201	0.482704	0.607651	0.0605028	0.124947
	0.172	0.194	0.337	0.467971	0.496999	0.655043	0.0290281	0.158044
	0.119	0.141	0.236	0.38925	0.423706	0.548165	0.0344561	0.124459
	0.266	0.317	0.505	0.581964	0.635309	0.801864	0.0533449	0.166556
	0.153	0.194	0.411	0.441368	0.496999	0.723396	0.0556315	0.226396
	0.544	0.661	0.872	0.832251	0.917394	1.05369	0.0851424	0.136297
	0.097	0.123	0.197	0.351432	0.395738	0.500828	0.0443062	0.10509
	0.492	0.538	0.758	0.791476	0.827649	0.982403	0.0361733	0.154754
	0.349	0.386	0.661	0.666604	0.70105	0.917394	0.0344458	0.216344
	0.428	0.46	0.633	0.738205	0.765304	0.897753	0.0270991	0.132449
	0.129	0.17	0.264	0.405275	0.465243	0.579772	0.0599676	0.114529
	0.12	0.136	0.26	0.390882	0.416126	0.575363	0.0252437	0.159237
	0.153	0.21	0.383	0.441368	0.517088	0.69832	0.0757204	0.181232
	0.067	0.097	0.164	0.292074	0.351432	0.456959	0.059358	0.105527
	0.102	0.125	0.272	0.360375	0.398942	0.588491	0.0385669	0.189548
	0.386	0.409	0.578	0.70105	0.721634	0.857865	0.020584	0.136232
	0.337	0.398	0.581	0.655043	0.711863	0.860088	0.05682	0.148225
	0.202	0.224	0.362	0.507143	0.534046	0.678906	0.0269031	0.144859
	0.143	0.159	0.304	0.4267	0.449939	0.622145	0.0232386	0.172206
	0.47	0.536	0.908	0.773578	0.826109	1.07522	0.0525314	0.249112
	0.046	0.062	0.128	0.24201	0.280964	0.403701	0.0389538	0.122737
	0.947	1.054	1.346	1.09807	1.15844	1.30911	0.0603748	0.15067
	0.236	0.265	0.382	0.548165	0.580869	0.697408	0.032704	0.116539
	0.215	0.252	0.407	0.523208	0.566442	0.719867	0.043234	0.153425
	0.082	0.119	0.2	0.323119	0.38925	0.504627	0.0661313	0.115377
	0.077	0.108	0.177	0.313113	0.370823	0.474725	0.0577107	0.103901
	0.095	0.11	0.225	0.34779	0.374241	0.535237	0.0264512	0.160996
	0.114	0.135	0.212	0.380985	0.414593	0.519545	0.0336083	0.104952
	0.502	0.565	0.751	0.799479	0.848163	0.977856	0.0486842	0.129693
	0.442	0.503	0.668	0.750181	0.800275	0.922239	0.0500934	0.121964
	0.192	0.251	0.566	0.494431	0.565317	0.848913	0.0708859	0.283596
	0.14	0.159	0.3	0.422201	0.449939	0.618039	0.0277382	0.1681
	0.281	0.308	0.469	0.598147	0.626225	0.772754	0.0280776	0.146529
	0.046	0.055	0.127	0.24201	0.264628	0.402121	0.022618	0.137493
	0.147	0.159	0.304	0.432627	0.449939	0.622145	0.0173119	0.172206
	0.21	0.229	0.368	0.517088	0.539974	0.684509	0.0228856	0.144535
	0.089	0.119	0.218	0.336628	0.38925	0.526846	0.0526221	0.137596
	0.246	0.303	0.423	0.559658	0.621121	0.73388	0.0614634	0.112759
