# Supplementary material for: Microglia regulate central nervous system myelin growth and integrity
Source: Nature. 2022 Dec 14;613(7942):120–9. doi: 10.1038/s41586-022-05534-y (PMC9812791; doi:10.1038/s41586-022-05534-y)
Supplement: Supplementary file 8 — Source Data Fig. 4 [file 41586_2022_5534_MOESM8_ESM.xlsx]

## Sheet: B. IBA1+ HOECHST+ cells per mm2
Sample	Cells per 1mm2	Condition Unblind
1	290.371	Control
2	365.864	Control
3	368.47	Control
4	257.821	ALSP
5	228.515	ALSP
6	212.763	ALSP

## Sheet: D + E. Myelin + inner tongue
Sample	Axon area (i)	Axon + inner tongue area (ii)	Axon + inner tongue + myelin area (iii)	Axon diameter [d(i)]	Axon + inner tongue diameter [d(ii)]	Axon + inner tongue + myelin diameter [d(iii)]	Inner tongue thickness [d(ii) - d(i)]	Myelin thickness [d(iii) - d(ii)]	Condition Unblind
1.1	0.93	0.991	2.021	1.08817	1.12329	1.60413	0.0351205	0.480835	Control
	0.186	0.211	0.614	0.486644	0.518318	0.884177	0.0316738	0.365859
	0.158	0.192	0.431	0.448522	0.494431	0.740788	0.0459091	0.246357
	2.973	3.167	5.461	1.9456	2.00807	2.63688	0.0624758	0.628814
	0.131	0.164	0.513	0.408405	0.456959	0.808191	0.0485541	0.351232
	0.19	0.314	0.831	0.491849	0.632295	1.02862	0.140446	0.396326
	0.243	0.255	0.807	0.556235	0.569804	1.01366	0.0135687	0.443855
	0.106	0.126	0.491	0.367374	0.400535	0.790671	0.0331612	0.390136
	1.74	1.855	3.044	1.48843	1.53683	1.96869	0.0483999	0.431856
	0.36	0.392	0.758	0.677028	0.706477	0.982403	0.0294496	0.275926
	0.395	0.46	0.889	0.709175	0.765304	1.06391	0.0561287	0.298609
	4.156	4.288	6.236	2.30034	2.33659	2.81779	0.0362454	0.481197
	0.178	0.197	0.418	0.476064	0.500828	0.72953	0.0247638	0.228703
	0.601	0.715	2.024	0.874767	0.954131	1.60532	0.0793644	0.651184
	1.817	1.927	2.855	1.52101	1.56638	1.90659	0.045364	0.340218
	0.421	0.502	1.12	0.732143	0.799479	1.19416	0.0673354	0.394686
	0.053	0.062	0.351	0.259772	0.280964	0.668511	0.0211918	0.387547
	0.816	0.964	1.863	1.0193	1.10788	1.54014	0.0885866	0.432262
	1.641	1.855	4.152	1.44547	1.53683	2.29924	0.0913633	0.762403
	0.149	0.174	0.24	0.43556	0.470684	0.552791	0.0351241	0.0821064
	1.242	1.456	2.55	1.25752	1.36156	1.80188	0.104034	0.44032
	0.39	0.445	0.889	0.704673	0.752723	1.06391	0.0480502	0.31119
	0.226	0.291	0.516	0.536425	0.608698	0.81055	0.0722722	0.201853
	0.334	0.359	0.589	0.652121	0.676087	0.86599	0.0239654	0.189903
	0.614	0.678	2.028	0.884177	0.929116	1.6069	0.0449389	0.677785
	0.091	0.139	0.348	0.340389	0.42069	0.665648	0.0803011	0.244958
	0.221	0.244	0.622	0.530458	0.557378	0.889919	0.02692	0.33254
	4.565	5.02	7.296	2.41088	2.52817	3.04788	0.117295	0.519703
	0.233	0.249	0.596	0.544669	0.56306	0.87112	0.0183906	0.30806
	1.389	1.458	2.28	1.32986	1.36249	1.70382	0.0326308	0.341324
	0.509	0.603	1.05	0.805033	0.876221	1.15624	0.0711876	0.280023
	0.863	0.96	1.492	1.04824	1.10558	1.37829	0.0573419	0.272705
	0.167	0.221	0.605	0.461119	0.530458	0.877673	0.0693389	0.347215
	0.076	0.092	0.26	0.311073	0.342254	0.575363	0.0311817	0.233108
	0.065	0.073	0.18	0.287681	0.304871	0.478731	0.0171899	0.173859
	0.133	0.188	0.394	0.41151	0.489254	0.708277	0.0777431	0.219024
	2.087	2.273	2.832	1.63011	1.7012	1.8989	0.07109	0.197701
	0.812	0.882	1.965	1.01679	1.05972	1.58174	0.0429214	0.522029
	2.021	2.353	4.116	1.60413	1.73088	2.28925	0.126751	0.558371
	0.137	0.16	0.572	0.417653	0.451352	0.853401	0.0336989	0.402049
	0.087	0.121	0.414	0.332824	0.392507	0.726031	0.0596833	0.333524
	0.472	0.515	1.796	0.775222	0.809764	1.5122	0.0345424	0.702432
	0.419	0.462	0.924	0.730402	0.766966	1.08465	0.0365637	0.317688
	1.531	1.704	2.957	1.39618	1.47296	1.94035	0.0767723	0.467397
	0.238	0.256	0.695	0.550483	0.57092	0.940692	0.0204372	0.369772
	0.147	0.16	0.834	0.432627	0.451352	1.03048	0.0187246	0.579125
	1.396	1.529	2.44	1.33321	1.39527	1.76258	0.0620642	0.367313
	1.278	1.386	2.746	1.27562	1.32842	1.86984	0.0528063	0.54142
	3.309	3.424	6.245	2.0526	2.08796	2.81982	0.035363	0.73186
	2.156	2.313	5.42	1.65684	1.7161	2.62697	0.0592654	0.910866
	0.162	0.199	0.849	0.454164	0.503363	1.0397	0.0491995	0.536339
	0.985	1.028	1.941	1.11988	1.14407	1.57206	0.0241831	0.427988
	0.331	0.412	1.148	0.649186	0.724275	1.209	0.0750894	0.484724
	1.195	2.048	3.098	1.2335	1.6148	1.98608	0.381305	0.371271
	1.019	1.158	2.111	1.13905	1.21425	1.63945	0.0752051	0.4252
	0.084	0.094	0.234	0.327035	0.345955	0.545837	0.0189191	0.199883
	0.678	0.866	1.346	0.929116	1.05006	1.30911	0.120944	0.259055
	0.618	0.642	1.061	0.887052	0.904113	1.16229	0.0170603	0.258173
	0.155	0.177	0.692	0.444243	0.474725	0.93866	0.0304812	0.463935
	0.877	1.176	2.536	1.05671	1.22365	1.79692	0.166947	0.57327
	0.094	0.122	0.352	0.345955	0.394126	0.669463	0.0481714	0.275337
	0.319	0.334	0.614	0.63731	0.652121	0.884177	0.0148116	0.232056
	0.162	0.188	0.877	0.454164	0.489254	1.05671	0.0350897	0.567454
	3.568	4.39	6.189	2.13141	2.36422	2.80715	0.232805	0.442931
	4.319	4.442	8.175	2.34502	2.37818	3.22626	0.0331573	0.848079
	5.396	5.561	8.084	2.62114	2.66092	3.20825	0.0397732	0.547332
	0.212	0.242	0.847	0.519545	0.555089	1.03848	0.0355444	0.483388
	0.799	0.846	2.025	1.00862	1.03786	1.60571	0.0292415	0.567848
	0.073	0.103	0.356	0.304871	0.362138	0.673256	0.0572664	0.311118
	0.113	0.125	0.477	0.37931	0.398942	0.779317	0.0196323	0.380375
	0.452	0.494	1.11	0.75862	0.793083	1.18882	0.0344628	0.395738
	0.597	0.754	1.79	0.871851	0.979807	1.50967	0.107957	0.529861
	1.015	1.028	1.259	1.13681	1.14407	1.2661	0.0072569	0.122032
	0.65	0.761	1.472	0.909728	0.984345	1.36902	0.0746167	0.384672
	0.167	0.217	0.845	0.461119	0.525636	1.03725	0.0645165	0.511614
	0.449	0.597	1.666	0.756098	0.871851	1.45644	0.115753	0.584589
	3.351	3.472	4.719	2.06558	2.10254	2.45121	0.0369619	0.348664
	0.289	0.317	0.675	0.606602	0.635309	0.927058	0.0287063	0.29175
	0.913	1.006	1.627	1.07818	1.13176	1.43929	0.0535813	0.307533
	0.397	0.426	1.015	0.710968	0.736478	1.13681	0.0255097	0.400332
	1.438	1.467	2.318	1.35311	1.36669	1.71795	0.013576	0.351265
	1.088	1.164	2.49	1.17698	1.2174	1.78055	0.040414	0.563157
	0.105	0.143	0.424	0.365637	0.4267	0.734747	0.0610638	0.308047
	0.054	0.056	0.342	0.262212	0.267023	0.659885	0.00481162	0.392862
	0.22	0.291	1.04	0.529257	0.608698	1.15073	0.0794408	0.542028
	0.148	0.173	0.551	0.434096	0.46933	0.837589	0.0352336	0.368259
	0.08	0.094	0.287	0.319154	0.345955	0.6045	0.0268007	0.258545
	0.213	0.26	0.626	0.520769	0.575363	0.892775	0.0545941	0.317413
	0.075	0.099	0.387	0.309019	0.355036	0.701957	0.0460169	0.346921
	1.948	2.04	2.64	1.57489	1.61165	1.8334	0.0367603	0.221751
	0.06	0.072	0.288	0.276395	0.302776	0.605552	0.0263806	0.302776
	5.285	5.549	8.877	2.59405	2.65805	3.36193	0.0640003	0.703881
	0.834	0.88	1.415	1.03048	1.05851	1.34225	0.028037	0.283736
	0.44	0.489	1.663	0.748482	0.789059	1.45513	0.040577	0.666069
	0.59	0.757	1.433	0.866724	0.981755	1.35076	0.11503	0.369005
	0.077	0.196	0.402	0.313113	0.499555	0.715432	0.186442	0.215877
	0.051	0.083	0.227	0.254824	0.325083	0.537611	0.070259	0.212528
	0.103	0.115	0.385	0.362138	0.382652	0.700141	0.0205143	0.317489
	1.325	1.425	2.643	1.29886	1.34698	1.83444	0.0481222	0.487456
	2.212	2.406	3.662	1.67822	1.75026	2.15931	0.0720461	0.409045
2.1	0.324	0.458	0.885	0.642285	0.763638	1.06152	0.121354	0.297878	Control
	3.589	4.008	7.386	2.13768	2.25901	3.06662	0.121338	0.807604
	0.186	0.369	0.819	0.486644	0.685438	1.02117	0.198794	0.335729
	0.115	0.165	0.389	0.382652	0.45835	0.703769	0.0756978	0.245419
	0.096	0.112	0.373	0.349615	0.377628	0.689143	0.0280124	0.311515
	0.422	0.483	0.761	0.733012	0.784203	0.984345	0.0511909	0.200142
	0.046	0.082	0.558	0.24201	0.323119	0.842892	0.0811083	0.519774
	0.213	0.239	0.775	0.520769	0.551638	0.993358	0.0308691	0.44172
	0.517	0.696	1.333	0.811335	0.941369	1.30278	0.130033	0.361409
	0.541	0.589	1.19	0.829953	0.86599	1.23092	0.0360363	0.364927
	0.461	0.55	1.139	0.766135	0.836828	1.20425	0.070693	0.367422
	0.193	0.296	0.843	0.495717	0.613905	1.03602	0.118188	0.422117
	0.522	0.719	1.512	0.815249	0.956796	1.38749	0.141547	0.430697
2.2	10.798	11.461	16.531	3.70789	3.82003	4.5878	0.112137	0.767776
	1.412	1.645	2.919	1.34083	1.44723	1.92784	0.106406	0.480613
	0.919	1.013	3.136	1.08171	1.13569	1.99822	0.053975	0.862529
	0.676	0.894	2.001	0.927745	1.0669	1.59617	0.139156	0.529268
	0.263	0.284	0.705	0.578673	0.601332	0.947435	0.0226593	0.346104
	0.253	0.319	0.937	0.567565	0.63731	1.09226	0.0697449	0.454948
	0.483	0.605	1.522	0.784203	0.877673	1.39207	0.0934698	0.514401
	0.467	0.54	1.344	0.771105	0.829186	1.30814	0.058081	0.478955
	2.37	2.737	4.97	1.73712	1.86678	2.51555	0.129659	0.648775
	0.642	0.692	1.077	0.904113	0.93866	1.17102	0.0345469	0.232357
	0.164	0.2	0.736	0.456959	0.504627	0.968041	0.0476678	0.463415
	0.725	0.793	1.15	0.96078	1.00483	1.21005	0.0440476	0.205224
	1.388	1.54	2.856	1.32938	1.40028	1.90693	0.0708997	0.506646
	0.053	0.065	0.197	0.259772	0.287681	0.500828	0.027909	0.213146
	5.636	6.246	8.937	2.6788	2.82005	3.37327	0.141243	0.553224
	1.28	1.437	2.687	1.27662	1.35264	1.84965	0.0760285	0.497003
	0.105	0.184	0.588	0.365637	0.484021	0.865254	0.118384	0.381233
	0.187	0.224	0.702	0.487951	0.534046	0.945417	0.0460959	0.411371
2.3	0.596	0.818	1.695	0.87112	1.02054	1.46906	0.149424	0.448517
	0.314	0.418	1.706	0.632295	0.72953	1.47382	0.0972349	0.74429
	0.273	0.335	1.114	0.589571	0.653097	1.19096	0.0635253	0.537865
	0.608	0.625	0.812	0.879846	0.892062	1.01679	0.0122157	0.124732
	0.228	0.307	0.894	0.538794	0.625208	1.0669	0.0864139	0.441693
	0.338	0.373	1.198	0.656014	0.689143	1.23505	0.0331287	0.545904
	0.075	0.086	0.23	0.309019	0.330906	0.541152	0.0218864	0.210246
	0.243	0.347	0.584	0.556235	0.664691	0.862306	0.108456	0.197615
	0.629	0.745	1.569	0.894912	0.973942	1.4134	0.0790301	0.439462
	0.068	0.089	0.196	0.294245	0.336628	0.499555	0.0423826	0.162927
	0.228	0.255	0.653	0.538794	0.569804	0.911825	0.0310099	0.342022
	0.572	0.736	1.936	0.853401	0.968041	1.57003	0.114641	0.601988
	0.098	0.149	0.592	0.353239	0.43556	0.868192	0.0823217	0.432632
	0.364	0.395	0.952	0.680778	0.709175	1.10097	0.0283969	0.39179
	0.172	0.201	0.692	0.467971	0.505886	0.93866	0.0379151	0.432773
	0.585	0.698	1.131	0.863044	0.94272	1.20001	0.079676	0.257294
	0.284	0.347	0.799	0.601332	0.664691	1.00862	0.0633591	0.343931
	0.094	0.145	0.867	0.345955	0.429674	1.05067	0.0837195	0.620992
	0.661	0.782	2.015	0.917394	0.997834	1.60174	0.0804405	0.603908
	0.156	0.187	0.385	0.445674	0.487951	0.700141	0.0422765	0.21219
	0.752	0.926	1.917	0.978507	1.08583	1.56231	0.10732	0.476479
	0.14	0.194	0.576	0.422201	0.496999	0.85638	0.0747986	0.35938
	0.749	0.843	1.869	0.976553	1.03602	1.54262	0.0594684	0.506601
	0.768	0.895	2.417	0.988862	1.0675	1.75426	0.0786348	0.686761
	0.096	0.135	0.341	0.349615	0.414593	0.658919	0.0649775	0.244326
2.4	0.058	0.098	0.244	0.27175	0.353239	0.557378	0.0814889	0.20414
	0.229	0.301	0.912	0.539974	0.619068	1.07759	0.079094	0.458519
	0.138	0.161	0.378	0.419174	0.45276	0.693747	0.0335857	0.240987
	0.092	0.122	0.41	0.342254	0.394126	0.722515	0.0518716	0.328389
	0.05	0.059	0.219	0.252313	0.274082	0.528053	0.0217691	0.25397
	0.092	0.115	0.347	0.342254	0.382652	0.664691	0.0403976	0.282039
	0.098	0.127	0.322	0.353239	0.402121	0.640299	0.0488826	0.238178
	0.144	0.167	0.253	0.42819	0.461119	0.567565	0.0329295	0.106445
	0.477	0.6	1.141	0.779317	0.874039	1.20531	0.0947216	0.331269
	0.576	0.798	1.668	0.85638	1.00799	1.45731	0.151611	0.449323
	0.222	0.247	0.648	0.531657	0.560794	0.908328	0.0291372	0.347533
	0.404	0.654	1.313	0.717209	0.912523	1.29297	0.195314	0.380444
	0.82	0.846	1.833	1.02179	1.03786	1.52769	0.0160727	0.48983
	0.214	0.243	0.523	0.52199	0.556235	0.81603	0.0342451	0.259795
	0.424	0.642	1.087	0.734747	0.904113	1.17644	0.169365	0.272327
	0.64	0.74	1.531	0.902703	0.970668	1.39618	0.0679651	0.425516
	0.173	0.223	0.488	0.46933	0.532853	0.788252	0.0635233	0.255399
	0.885	1.228	2.717	1.06152	1.25042	1.85994	0.188899	0.609529
	0.588	0.775	1.884	0.865254	0.993358	1.5488	0.128104	0.555442
	0.075	0.089	0.19	0.309019	0.336628	0.491849	0.0276085	0.155221
	0.501	0.646	1.997	0.798682	0.906925	1.59457	0.108243	0.687647
	0.456	0.497	1.138	0.761969	0.795487	1.20372	0.033518	0.408235
	0.112	0.14	0.34	0.377628	0.422201	0.657952	0.0445729	0.235752
	0.022	0.032	0.088	0.167366	0.201851	0.334731	0.0344849	0.132881
	0.622	0.763	1.546	0.889919	0.985638	1.40301	0.0957192	0.417369
	0.128	0.159	0.341	0.403701	0.449939	0.658919	0.0462378	0.20898
2.5	3.519	3.892	5.679	2.11673	2.22608	2.689	0.109357	0.462918
	0.827	0.905	1.704	1.02614	1.07344	1.47296	0.0473011	0.399512
	0.048	0.073	0.234	0.247215	0.304871	0.545837	0.0576558	0.240966
	0.296	0.317	1.111	0.613905	0.635309	1.18936	0.0214039	0.554048
	0.088	0.105	0.194	0.334731	0.365637	0.496999	0.0309053	0.131363
	0.051	0.065	0.246	0.254824	0.287681	0.559658	0.0328575	0.271976
	1.334	1.59	2.235	1.30327	1.42283	1.68692	0.119566	0.264085
	0.172	0.22	0.476	0.467971	0.529257	0.7785	0.0612854	0.249243
	0.178	0.204	0.516	0.476064	0.509648	0.81055	0.0335841	0.300902
	0.647	0.766	1.759	0.907627	0.987574	1.49654	0.079947	0.508965
	0.133	0.185	0.503	0.41151	0.485334	0.800275	0.0738238	0.31494
	0.243	0.377	0.801	0.556235	0.692828	1.00988	0.136594	0.317055
	0.493	0.565	1.347	0.79228	0.848163	1.3096	0.0558832	0.461438
	0.085	0.109	0.328	0.328976	0.372536	0.646237	0.0435598	0.273701
	0.063	0.086	0.298	0.283221	0.330906	0.615975	0.0476848	0.285069
	1.581	1.783	3.376	1.4188	1.50671	2.07327	0.0879143	0.566558
	0.1	0.127	0.441	0.356825	0.402121	0.749332	0.0452963	0.347211
	0.497	0.665	1.235	0.795487	0.920165	1.25397	0.124678	0.333809
	0.146	0.195	0.444	0.431153	0.498279	0.751877	0.0671257	0.253598
	0.115	0.158	0.607	0.382652	0.448522	0.879123	0.0658699	0.430601
3.1	28.643	33.019	81.183	6.03899	6.48391	10.1669	0.444921	3.68297	ALSP
	0.132	0.221	0.714	0.409961	0.530458	0.953464	0.120498	0.423005
	0.629	0.774	1.404	0.894912	0.992717	1.33702	0.0978051	0.344305
	0.886	1.119	2.729	1.06212	1.19363	1.86405	0.131515	0.670416
	0.308	0.471	0.878	0.626225	0.7744	1.05731	0.148175	0.28291
	0.038	0.093	0.141	0.219962	0.344109	0.423706	0.124148	0.0795966
	0.244	0.302	0.891	0.557378	0.620095	1.06511	0.0627172	0.445013
	0.164	0.497	1.025	0.456959	0.795487	1.1424	0.338529	0.34691
	0.187	0.38	1.176	0.487951	0.69558	1.22365	0.207629	0.528075
	0.864	1.087	3.298	1.04885	1.17644	2.04918	0.127594	0.872741
	0.282	0.381	0.69	0.599211	0.696494	0.937302	0.0972835	0.240808
	0.436	0.644	1.86	0.745072	0.90552	1.5389	0.160448	0.633384
	1.046	1.208	3.442	1.15404	1.24019	2.09344	0.0861508	0.853249
	0.2	0.292	0.571	0.504627	0.609743	0.852655	0.105116	0.242912
	0.1	0.139	0.304	0.356825	0.42069	0.622145	0.0638654	0.201455
	0.332	0.655	0.879	0.650166	0.913221	1.05791	0.263055	0.144691
	0.951	1.222	2.425	1.10039	1.24736	1.75716	0.14697	0.509802
	0.137	0.213	1.004	0.417653	0.520769	1.13063	0.103116	0.609865
	0.186	0.252	0.57	0.486644	0.566442	0.851908	0.0797977	0.285466
	0.793	1.033	2.086	1.00483	1.14685	1.62972	0.142018	0.482871
	3.57	4.526	6.273	2.13201	2.40056	2.82613	0.268549	0.425575
	0.306	0.4	0.788	0.624189	0.71365	1.00166	0.0894611	0.288005
	1.083	1.464	3.393	1.17427	1.36529	2.07849	0.191019	0.713193
	2.567	4.746	16.243	1.80787	2.45821	4.54766	0.650336	2.08945
	2.608	3.233	4.408	1.82225	2.02889	2.36906	0.206633	0.340172
	0.285	0.52	0.747	0.60239	0.813686	0.975249	0.211296	0.161563
	0.298	0.53	1.11	0.615975	0.821472	1.18882	0.205497	0.367349
	0.353	0.528	0.988	0.670413	0.819921	1.12159	0.149508	0.301667
	0.117	0.295	0.478	0.385965	0.612867	0.780134	0.226902	0.167267
	0.263	0.43	0.749	0.578673	0.739928	0.976553	0.161255	0.236626
	0.321	0.645	0.99	0.639304	0.906223	1.12272	0.266918	0.2165
	0.303	0.402	0.712	0.621121	0.715432	0.952127	0.0943103	0.236696
	2.029	2.53	3.579	1.6073	1.7948	2.1347	0.1875	0.339898
	0.144	0.223	0.478	0.42819	0.532853	0.780134	0.104663	0.247281
	0.353	0.983	1.88	0.670413	1.11875	1.54716	0.448334	0.428409
	0.968	1.203	3.042	1.11018	1.23762	1.96804	0.127443	0.730422
	0.411	0.765	1.082	0.723396	0.986929	1.17373	0.263533	0.186803
	0.384	0.469	0.9	0.699231	0.772754	1.07047	0.0735234	0.29772
	0.24	0.662	1.123	0.552791	0.918087	1.19576	0.365297	0.277675
	0.03	0.073	0.185	0.195441	0.304871	0.485334	0.10943	0.180463
	0.09	0.201	0.43	0.338514	0.505886	0.739928	0.167373	0.234041
	0.526	1.05	2.561	0.818367	1.15624	1.80576	0.337878	0.649515
	0.327	0.655	1.222	0.645251	0.913221	1.24736	0.267969	0.334136
	2.137	2.61	4.517	1.64952	1.82295	2.39817	0.173433	0.575218
	0.062	0.171	0.61	0.280964	0.466609	0.881292	0.185645	0.414683
	0.377	0.746	0.872	0.692828	0.974596	1.05369	0.281767	0.0790954
	0.828	1.205	4.874	1.02676	1.23865	2.49114	0.211887	1.25249
	0.158	0.248	0.845	0.448522	0.561928	1.03725	0.113406	0.475322
	0.225	0.346	0.569	0.535237	0.663733	0.85116	0.128495	0.187427
	0.213	0.578	1.351	0.520769	0.857865	1.31154	0.337096	0.453679
	0.253	0.327	0.813	0.567565	0.645251	1.01742	0.0776867	0.372169
	0.626	0.755	1.543	0.892775	0.980457	1.40164	0.0876815	0.421188
	1.497	1.799	2.553	1.38059	1.51346	1.80294	0.132865	0.289478
	0.64	0.799	1.682	0.902703	1.00862	1.46342	0.105919	0.454795
	0.079	0.109	0.341	0.317153	0.372536	0.658919	0.0553832	0.286383
	0.369	0.57	1.117	0.685438	0.851908	1.19256	0.166469	0.340656
	0.063	0.12	0.388	0.283221	0.390882	0.702863	0.107661	0.311981
	0.191	0.326	2.46	0.493142	0.644264	1.76979	0.151122	1.12553
	1.522	1.815	2.885	1.39207	1.52017	1.91658	0.1281	0.39641
	0.528	0.729	1.917	0.819921	0.963427	1.56231	0.143506	0.598879
	0.09	0.371	0.868	0.338514	0.687293	1.05127	0.348779	0.363978
	6.331	7.315	9.508	2.83917	3.05184	3.47936	0.212674	0.427519
	0.421	0.587	1.169	0.732143	0.864518	1.22001	0.132375	0.355489
	0.514	0.829	1.256	0.808978	1.02738	1.26459	0.218405	0.237208
	0.085	0.208	0.445	0.328976	0.51462	0.752723	0.185644	0.238103
	0.243	0.351	0.658	0.556235	0.668511	0.91531	0.112276	0.246798
	4.911	8.135	15.277	2.50058	3.21835	4.41036	0.717778	1.19201
	0.313	0.537	0.997	0.631288	0.826879	1.12669	0.195592	0.299806
	0.239	0.426	1.768	0.551638	0.736478	1.50036	0.18484	0.763884
	2.115	2.657	5.651	1.64101	1.83929	2.68236	0.198286	0.843071
	0.613	0.79	1.585	0.883457	1.00293	1.42059	0.119469	0.417668
	0.524	0.678	1.991	0.816809	0.929116	1.59217	0.112307	0.663059
	0.266	0.327	0.617	0.581964	0.645251	0.886334	0.0632877	0.241083
	0.318	0.469	1.476	0.63631	0.772754	1.37088	0.136445	0.598122
	0.05	0.079	0.251	0.252313	0.317153	0.565317	0.0648396	0.248164
	1.496	2.007	2.503	1.38013	1.59856	1.78519	0.218427	0.186635
	0.18	0.315	0.941	0.478731	0.633301	1.09459	0.154571	0.461285
	0.112	0.216	0.538	0.377628	0.524423	0.827649	0.146795	0.303226
	0.477	0.619	1.161	0.779317	0.88777	1.21583	0.108453	0.328055
	0.921	1.041	1.576	1.08289	1.15128	1.41655	0.0683873	0.265276
	0.124	0.205	0.501	0.397343	0.510895	0.798682	0.113552	0.287787
	0.628	0.766	1.583	0.8942	0.987574	1.4197	0.0933731	0.432123
	0.595	0.785	1.78	0.870389	0.999746	1.50545	0.129357	0.505699
	2.259	2.765	5.358	1.69595	1.8763	2.6119	0.180351	0.735598
	0.52	0.657	1.467	0.813686	0.914614	1.36669	0.100928	0.452077
	0.065	0.127	0.204	0.287681	0.402121	0.509648	0.11444	0.107527
	0.932	1.23	2.257	1.08934	1.25143	1.6952	0.162094	0.443767
	0.794	1.405	3.727	1.00546	1.3375	2.17839	0.332037	0.840887
	2.742	3.163	4.127	1.86848	2.0068	2.2923	0.138321	0.285502
	0.178	0.281	0.687	0.476064	0.598147	0.935262	0.122084	0.337115
	0.576	0.729	1.825	0.85638	0.963427	1.52436	0.107047	0.560929
	0.387	0.522	1.095	0.701957	0.815249	1.18076	0.113292	0.365512
	0.234	0.323	0.722	0.545837	0.641293	0.95879	0.0954557	0.317498
	0.139	0.374	1.084	0.42069	0.690066	1.17482	0.269376	0.484749
	1.519	2.164	7.571	1.3907	1.65991	3.10479	0.269205	1.44488
	0.22	0.321	0.885	0.529257	0.639304	1.06152	0.110047	0.422212
	0.245	0.346	0.613	0.558519	0.663733	0.883457	0.105213	0.219724
	0.391	0.624	1.054	0.705575	0.891348	1.15844	0.185773	0.267097
	0.138	0.308	0.663	0.419174	0.626225	0.918781	0.207051	0.292556
	0.309	0.426	0.811	0.627241	0.736478	1.01617	0.109237	0.27969
4.1	26.211	28.978	47.976	5.77693	6.0742	7.81569	0.297276	1.74148	ALSP
	33.103	35.819	52.563	6.49215	6.75323	8.18079	0.261081	1.42755
	7.745	8.685	22.183	3.14026	3.32537	5.31453	0.185109	1.98916
	3.433	4.045	15.604	2.0907	2.26942	4.45731	0.178716	2.18789
	3.539	4.124	13.139	2.12273	2.29147	4.09012	0.168738	1.79865
	0.403	0.66	1.132	0.716321	0.9167	1.20054	0.200379	0.283845
	0.183	0.255	0.59	0.482704	0.569804	0.866724	0.0870999	0.296921
	1.686	4.317	19.949	1.46516	2.34448	5.03983	0.879322	2.69535
	4.981	5.142	19.657	2.51833	2.55871	5.00281	0.0403762	2.4441
	3.658	4.833	22.006	2.15813	2.48064	5.29329	0.322512	2.81265
4.2	21.27	23.646	46.633	5.20402	5.48699	7.70552	0.282968	2.21853
	8.694	9.986	15.696	3.32709	3.56575	4.47043	0.238657	0.904683
	0.66	1.015	2.513	0.9167	1.13681	1.78876	0.220111	0.651946
	8.445	8.967	19.088	3.2791	3.37893	4.92987	0.099824	1.55094
	0.589	1.266	3.496	0.86599	1.26961	2.1098	0.403625	0.840183
	1.383	1.489	1.982	1.32699	1.3769	1.58857	0.0499146	0.211672
	0.458	0.721	1.317	0.763638	0.958126	1.29493	0.194488	0.336809
	0.24	0.278	1.06	0.552791	0.594946	1.16174	0.0421552	0.566792
	10.973	12.361	27.187	3.73781	3.96718	5.8835	0.229365	1.91632
	2.633	3.039	11.426	1.83097	1.96707	3.81419	0.136106	1.84712
	21.145	23.567	37.152	5.1887	5.47781	6.87775	0.289109	1.39993
	0.756	1.018	1.456	0.981106	1.13849	1.36156	0.157383	0.223067
4.3	9.913	16.208	31.679	3.55269	4.54276	6.35098	0.990067	1.80822
	16.768	18.583	41.24	4.62057	4.86422	7.24627	0.243646	2.38205
	12.925	15.823	40.256	4.05668	4.48848	7.1593	0.431806	2.67081
	13.708	15.655	34.15	4.17775	4.46459	6.59402	0.286843	2.12943
	0.597	0.753	5.073	0.871851	0.979157	2.54148	0.107307	1.56233
	9.721	10.108	18.899	3.51812	3.58747	4.9054	0.069346	1.31794
	25.451	47.94	69.377	5.69256	7.81275	9.39859	2.12019	1.58584
	15.005	17.557	24.674	4.37092	4.72803	5.60499	0.357108	0.87696
4.4	9.379	11.904	22.507	3.45568	3.89315	5.3532	0.437475	1.46005
	7.056	8.879	25.099	2.99733	3.3623	5.65306	0.364976	2.29075
	18.275	22.202	43.96	4.82374	5.31681	7.48142	0.493071	2.16461
	0.863	0.957	10.649	1.04824	1.10385	3.68222	0.0556131	2.57837
	8.46	9.86	24.983	3.28201	3.54318	5.63998	0.26117	2.09679
	0.373	0.542	0.868	0.689143	0.83072	1.05127	0.141577	0.220552
4.5	9.166	11.775	36.276	3.41621	3.872	6.79618	0.455788	2.92418
	38.318	40.034	68.834	6.98484	7.13953	9.36174	0.154689	2.22221
	9.662	10.042	27.167	3.50743	3.57573	5.88133	0.0683072	2.3056
4.6	12.716	16.121	46.167	4.02374	4.53055	7.66692	0.506807	3.13637
	3.501	4.801	28.505	2.11131	2.47241	6.02442	0.361107	3.55201
	2.259	2.814	10.663	1.69595	1.89285	3.68464	0.196903	1.79178
	12.587	17.733	35.292	4.00328	4.75167	6.70337	0.748387	1.9517
	18.22	25.655	58.833	4.81647	5.71533	8.65497	0.898853	2.93964
	5.049	21.756	44.691	2.53547	5.26314	7.54336	2.72767	2.28023
	15.882	19.179	53.596	4.49684	4.94161	8.26078	0.444763	3.31918
	1.153	1.538	2.583	1.21163	1.39937	1.8135	0.187743	0.414127
	2.397	2.763	4.623	1.74698	1.87562	2.42615	0.128638	0.550524
	1.984	2.76	10.638	1.58937	1.8746	3.68032	0.285231	1.80571
4.7	4.748	5.491	8.704	2.45873	2.64412	3.32901	0.18539	0.684888
	32.559	36.414	72.046	6.43859	6.80909	9.57767	0.370506	2.76858
	7.682	9.655	24.202	3.12746	3.50616	5.55112	0.378692	2.04497
	27.49	29.495	39.213	5.91619	6.12815	7.06594	0.211954	0.937794
	0.278	0.371	1.566	0.594946	0.687293	1.41205	0.0923473	0.72476
	26.18	28.804	44.358	5.77351	6.05594	7.51521	0.282429	1.45927
	0.609	0.709	1.498	0.88057	0.950119	1.38105	0.0695497	0.430936
	2.056	2.44	4.162	1.61796	1.76258	2.302	0.144629	0.53942
	0.171	0.219	1.009	0.466609	0.528053	1.13345	0.0614435	0.605393
	0.225	0.287	0.42	0.535237	0.6045	0.731273	0.0692624	0.126774
	0.38	0.449	0.612	0.69558	0.756098	0.882736	0.0605186	0.126638
	0.402	0.417	0.543	0.715432	0.728657	0.831486	0.0132254	0.102829
	9.821	10.883	13.79	3.53617	3.72245	4.19022	0.186286	0.467769
4.8	27.022	28.04	35.545	5.86562	5.97508	6.72735	0.109466	0.75227
	3.641	4.778	15.612	2.15311	2.46648	4.45845	0.313377	1.99197
	2.798	3.656	8.522	1.88747	2.15754	3.29402	0.270071	1.13648
	8.911	10.865	21.808	3.36836	3.71937	5.26942	0.351016	1.55005
	0.246	0.476	3.339	0.559658	0.7785	2.06188	0.218842	1.28338
	3.654	4.261	14.048	2.15695	2.32922	4.22924	0.172275	1.90002
	3.419	4.082	5.461	2.08643	2.27977	2.63688	0.193339	0.357112
	0.615	1.555	4.201	0.884897	1.40708	2.31276	0.522188	0.90568
	0.524	0.721	1.18	0.816809	0.958126	1.22573	0.141317	0.267607
	0.179	0.214	0.374	0.477399	0.52199	0.690066	0.0445906	0.168077
	0.228	0.256	0.446	0.538794	0.57092	0.753568	0.032126	0.182648
	0.088	0.13	0.356	0.334731	0.406843	0.673256	0.0721115	0.266413
	4.524	4.882	19.969	2.40003	2.49318	5.04235	0.0931535	2.54917
	0.592	0.657	3.178	0.868192	0.914614	2.01156	0.0464215	1.09694
	1.43	2.837	6.201	1.34935	1.90057	2.80987	0.551229	0.909294
	0.695	1.085	5.147	0.940692	1.17536	2.55995	0.234665	1.3846
	1.036	1.164	13.738	1.14851	1.2174	4.18232	0.0688847	2.96492
	6.443	11.721	42.955	2.86417	3.86311	7.3954	0.998941	3.53229
	2.6	3.872	24.517	1.81946	2.22036	5.58713	0.4009	3.36677
	1.741	2.965	8.988	1.48886	1.94298	3.38288	0.454114	1.4399
	2.929	3.809	12.362	1.93114	2.20222	3.96734	0.271075	1.76512
	15.81	17.706	24.648	4.48664	4.74805	5.60204	0.261412	0.853986
	6.097	6.91	10.392	2.78621	2.96616	3.63751	0.179951	0.671357
	0.545	1.239	2.15	0.833016	1.256	1.65453	0.422987	0.398526
	0.533	0.759	1.049	0.823794	0.983051	1.15569	0.159257	0.172643
	0.226	0.246	0.356	0.536425	0.559658	0.673256	0.0232325	0.113598
	0.168	0.355	1.028	0.462498	0.672309	1.14407	0.209812	0.471758
4.9	50.319	58.876	115.955	8.00426	8.65813	12.1507	0.653874	3.49253
	28.686	41.637	81.619	6.04352	7.28106	10.1941	1.23754	2.91308
	2.635	3.014	17.66	1.83166	1.95897	4.74188	0.127303	2.78291
	1.484	1.82	2.758	1.37459	1.52227	1.87392	0.14768	0.351658
	0.13	0.182	0.374	0.406843	0.481383	0.690066	0.0745401	0.208683
	0.753	1.132	6.905	0.979157	1.20054	2.96508	0.221387	1.76454
	14.746	14.746	16.497	4.33303	4.33303	4.58308	0	0.250046
	5.199	5.199	6.185	2.57285	2.57285	2.80624	0	0.233388
	24.415	26.547	34.697	5.57549	5.81384	6.64662	0.238341	0.832787
	0.605	0.951	3.262	0.877673	1.10039	2.03797	0.222714	0.93758
	0.586	1.094	3.509	0.863781	1.18022	2.11372	0.316441	0.933494
