# Supplementary material for: Microglia regulate central nervous system myelin growth and integrity
Source: Nature. 2022 Dec 14;613(7942):120–9. doi: 10.1038/s41586-022-05534-y (PMC9812791; doi:10.1038/s41586-022-05534-y)
Supplement: Supplementary file 9 — Source Data Fig. 5 [file 41586_2022_5534_MOESM9_ESM.xlsx]

## Sheet: C. Cell proportion
Cluster	1	2	3	4
FIRE+/+	0.44	49.7	60.69	41.61
FIREΔ/Δ	99.56	50.3	39.31	58.39

## Sheet: G. OLIG2+ SERPINA3N+ %
	OLIG2+ cells with perinuclear SERPINA3N
	FIRE+/+				FIREΔ/Δ
CC	0	0	2.27273	0	1.06383	52.7778	48.5714	39.3939
Fimbria	0	0	3.44828	0	2.53165	45.2055	52.3809	37.0079
Interbrain	0	0	0	2.63158	0	0	0	0
Hpp	0	0	0	0	0	0	0	0

## Sheet: J. Lipidomics heatmap LOG2FC
Lipid species	0	1	2	3	4	5	6	0-6
SM	0.138588	0.330536	0.243203	0.255709	0	-0.0227601	0.363169	0.213588
CE	0.905445	0.172702	0.373514	0	-0.00936331	1.14808	0.325158	0.460109
CER	-0.223414	0.106273	0.0181091	0.105579	0.243959	0.374145	-0.080153	0.04357
DCER	-0.0974058	-0.0276974	-0.266526	-0.386927	-0.0894966	0.205526	0.0356787	-0.0656093
HexCER	0.0335642	0.316045	0.348042	0.435201	0.312743	0.184182	0	0.227078
TG	-0.357124	-0.775819	-1.40504	-0.631507	-0.0329009	-0.573689	-0.00442385	-0.375513
DG	0.240053	0.0773566	-0.251952	-0.353786	0.211175	-0.123587	0.350104	0.157592
PC	0.00314924	0.0122826	-0.109567	-0.0258085	-0.0568774	-0.121263	-0.00169376	0.00329137
LPC	0.0790987	0.123283	-0.168677	-0.0744855	0.00963576	-0.493867	0.0686024	0.0901272
PC-O	-0.0899864	-0.0659892	-0.225425	-0.196046	0.0201696	0.000377084	0.29146	-0.0845067
PC-P	-0.155293	0.0435782	-0.0496899	-0.212426	-0.119485	0.271782	0.193407	-0.0895562
PE	0.00879263	0.0454042	-0.101429	-0.0973359	-0.0418053	-0.0633982	-0.0222696	0.00636234
LPE	-0.118841	0.0585531	-0.204098	-0.21767	-0.0363068	-0.2101	-0.0201264	0.0130919
PE-O	-0.146877	-0.00251201	-0.203253	-0.244023	-0.0760268	-0.239844	-0.065926	-0.042361
PE-P	-0.313179	-0.10772	-0.290223	-0.325652	-0.0966187	-0.109243	-0.0394893	-0.108004
PG	0.30961	0.290658	0.184431	0.20893	0.209884	0.130137	0.314528	0.290068
PI	0.0458909	0.113142	-0.150909	-0.110946	-0.00984774	-0.396636	0.241519	0.0333019
PS	0.520276	0.668943	0.893601	0.532938	0.49234	0.677729	0.269531	0.517407
