# Supplementary material for: Microglia regulate central nervous system myelin growth and integrity
Source: Nature. 2022 Dec 14;613(7942):120–9. doi: 10.1038/s41586-022-05534-y (PMC9812791; doi:10.1038/s41586-022-05534-y)
Supplement: Supplementary file 10 — Source Data Fig. 6 [file 41586_2022_5534_MOESM10_ESM.xlsx]

## Sheet: B. TGFb (pg-ug)
Sample	Total protein (µg) in 10µl	Total protein (µg) in 1ml	TGFb (pg/ml)	TGFb per ug total protein (pg/ug)	Genotype Unblind
1	89.2849	8928.49	16.823	0.00188419	FIREΔ/Δ
2	84.0997	8409.97	20.742	0.00246636	FIRE+/+
3	101.807	10180.7	16.5965	0.0016302	FIREΔ/Δ
4	90.4433	9044.33	10.4505	0.00115547	FIREΔ/Δ
5	66.5031	6650.31	19.6695	0.00295768	FIRE+/+
6	109.584	10958.4	29.4245	0.0026851	FIRE+/+
7	111.129	11112.9	24.7325	0.00222557	FIRE+/+
8	71.4677	7146.77	16.885	0.00236261	FIREΔ/Δ
9	113.997	11399.7	21.7835	0.00191088	FIRE+/+
10	93.4772	9347.72	18.9575	0.00202803	FIRE+/+
11	73.1777	7317.77	21.866	0.00298807	FIRE+/+
12	66.3377	6633.77	13.513	0.002037	FIREΔ/Δ
13	77.9216	7792.16	11.378	0.00146019	FIREΔ/Δ
14	82.1691	8216.91	17.937	0.00218294	FIREΔ/Δ

## Sheet: D. OLIG2+ TGFBR1+ cells
Sample	Olig2+TGFbR1+ cells per mm2	Genotype Unblind
1	202.705	FIREΔ/Δ	40x mag. n=3 ROIs per replicate
2	11.2614	FIREΔ/Δ
3	259.012	FIRE+/+
4	247.75	FIRE+/+
5	315.319	FIRE+/+
6	11.2614	FIREΔ/Δ
7	157.659	FIREΔ/Δ
8	416.671	FIRE+/+

## Sheet: E. OLIG2+ TGFBR1 proportion
Sample	Total Olig2+ cells	Olig2+TGFbR1-	Olig2+TGFbR1+	% Olig2+TGFbR1-	% Olig2+TGFbR1+	Genotype Unblind
1	472.978	270.273	202.705	57.1429	42.8571	FIREΔ/Δ	40x mag. n=3 ROIs per replicate
2	360.364	349.103	11.2614	96.875	3.125	FIREΔ/Δ
3	427.932	168.921	259.012	39.4737	60.5263	FIRE+/+
4	495.501	247.75	247.75	50	50	FIRE+/+
5	529.285	213.966	315.319	40.4255	59.5745	FIRE+/+
6	506.762	495.501	11.2614	97.7778	2.22222	FIREΔ/Δ
7	585.592	427.932	157.659	73.0769	26.9231	FIREΔ/Δ
8	709.467	292.796	416.671	41.2698	58.7302	FIRE+/+

## Sheet: I+J. TGFBR1 inner tongue+myelin
Sample	Axon area (i)	Axon + inner tongue area (ii)	Axon + inner tongue + myelin area (iii)	Axon diameter [d(i)]	Axon + inner tongue diameter [d(ii)]	Axon + inner tongue + myelin diameter [d(iii)]	Inner tongue thickness [d(ii) - d(i)]	Myelin thickness [d(iii) - d(ii)]	Genotype Unblind
1.1	0.294	0.396	0.674	0.611827	0.710072	0.926371	0.0982453	0.216299	Plp-CreERT:Tgfβr1fl/fl
	0.439	0.569	1.127	0.747631	0.85116	1.19789	0.103529	0.34673
	0.283	0.444	0.72	0.600272	0.751877	0.957461	0.151604	0.205585
	0.395	0.45	0.805	0.709175	0.75694	1.0124	0.0477644	0.255462
	0.282	0.305	0.476	0.599211	0.623168	0.7785	0.023957	0.155332
	0.038	0.074	0.134	0.219962	0.306952	0.413055	0.0869907	0.106102
	0.157	0.19	0.398	0.4471	0.491849	0.711863	0.0447489	0.220014
	1.399	1.61	2.395	1.33464	1.43175	1.74626	0.0971133	0.314503
	0.325	0.388	0.657	0.643275	0.702863	0.914614	0.0595883	0.21175
	0.936	1.124	2.767	1.09167	1.19629	1.87698	0.104621	0.680685
	0.948	1.029	1.511	1.09865	1.14462	1.38703	0.0459741	0.242411
	1.56	1.795	2.665	1.40935	1.51178	1.84206	0.10243	0.330284
	0.209	0.242	0.584	0.515856	0.555089	0.862306	0.0392335	0.307217
	0.111	0.163	0.417	0.375938	0.455563	0.728657	0.0796252	0.273093
	0.522	0.584	1.084	0.815249	0.862306	1.17482	0.0470571	0.312509
	0.479	0.57	0.945	0.780949	0.851908	1.09691	0.0709583	0.245002
	0.393	0.525	0.893	0.707378	0.817588	1.0663	0.110211	0.248715
	0.099	0.124	0.277	0.355036	0.397343	0.593875	0.0423071	0.196532
	0.084	0.12	0.244	0.327035	0.390882	0.557378	0.0638467	0.166496
	0.197	0.235	0.465	0.500828	0.547002	0.769452	0.0461746	0.22245
	0.45	0.566	1.102	0.75694	0.848913	1.18453	0.0919734	0.335616
	0.183	0.209	0.415	0.482704	0.515856	0.726907	0.033152	0.211052
	0.114	0.138	0.278	0.380985	0.419174	0.594946	0.0381896	0.175772
	0.127	0.152	0.294	0.402121	0.439923	0.611827	0.037802	0.171904
	0.405	0.467	0.799	0.718096	0.771105	1.00862	0.0530089	0.237517
	0.082	0.148	0.281	0.323119	0.434096	0.598147	0.110978	0.164051
	0.273	0.672	1.003	0.589571	0.924996	1.13007	0.335424	0.205075
	0.556	0.62	0.937	0.841381	0.888487	1.09226	0.0471061	0.20377
	0.113	0.145	0.334	0.37931	0.429674	0.652121	0.050364	0.222447
	0.13	0.145	0.315	0.406843	0.429674	0.633301	0.0228311	0.203627
	0.249	0.294	0.561	0.56306	0.611827	0.845155	0.048767	0.233328
	0.944	1.028	1.583	1.09633	1.14407	1.4197	0.047738	0.275629
	0.198	0.233	0.434	0.502097	0.544669	0.743361	0.0425724	0.198692
	0.124	0.158	0.278	0.397343	0.448522	0.594946	0.0511785	0.146424
	0.209	0.268	0.406	0.515856	0.584147	0.718982	0.0682917	0.134835
	0.404	0.468	0.809	0.717209	0.77193	1.01491	0.0547211	0.242984
	0.281	0.338	0.594	0.598147	0.656014	0.869658	0.0578671	0.213643
	0.332	0.594	0.741	0.650166	0.869658	0.971324	0.219492	0.101667
	0.066	0.085	0.199	0.289886	0.328976	0.503363	0.0390904	0.174387
	0.989	1.092	1.394	1.12216	1.17914	1.33225	0.0569868	0.153109
	0.908	0.971	1.546	1.07522	1.1119	1.40301	0.0366757	0.29111
	1.331	1.591	2.507	1.3018	1.42328	1.78662	0.12148	0.363341
	0.097	0.119	0.353	0.351432	0.38925	0.670413	0.0378182	0.281163
1.2	0.334	0.488	0.755	0.652121	0.788252	0.980457	0.136131	0.192205
	0.48	0.587	0.941	0.781764	0.864518	1.09459	0.0827541	0.230068
	1.345	1.548	2.393	1.30863	1.40391	1.74553	0.0952861	0.341612
	1.093	1.265	2.054	1.17968	1.26911	1.61717	0.0894306	0.348055
	0.236	0.319	0.739	0.548165	0.63731	0.970012	0.0891448	0.332703
	0.735	0.825	1.279	0.967384	1.0249	1.27612	0.0575177	0.251215
	2.314	2.54	4.026	1.71647	1.79834	2.26408	0.0818684	0.46574
	0.284	0.369	0.779	0.601332	0.685438	0.995918	0.0841062	0.31048
	0.485	0.581	0.968	0.785825	0.860088	1.11018	0.0742633	0.25009
	0.694	0.768	1.225	0.940015	0.988862	1.24889	0.0488469	0.260025
	0.033	0.124	0.21	0.20498	0.397343	0.517088	0.192363	0.119745
	0.187	0.233	0.435	0.487951	0.544669	0.744217	0.0567188	0.199548
	0.237	0.308	0.593	0.549325	0.626225	0.868925	0.0769002	0.2427
	0.084	0.116	0.283	0.327035	0.384312	0.600272	0.0572767	0.21596
	0.071	0.097	0.194	0.300666	0.351432	0.496999	0.0507658	0.145568
	0.328	0.439	0.901	0.646237	0.747631	1.07107	0.101394	0.323438
	0.119	0.176	0.413	0.38925	0.473382	0.725154	0.0841317	0.251772
	0.149	0.173	0.403	0.43556	0.46933	0.716321	0.0337696	0.246991
	0.285	0.368	0.603	0.60239	0.684509	0.876221	0.0821191	0.191712
	1.165	1.279	1.789	1.21792	1.27612	1.50925	0.0581986	0.23313
	0.609	0.695	0.983	0.88057	0.940692	1.11875	0.0601224	0.178055
	0.328	0.389	0.604	0.646237	0.703769	0.876947	0.0575313	0.173179
	0.111	0.245	0.399	0.375938	0.558519	0.712757	0.182581	0.154238
	0.412	0.479	0.79	0.724275	0.780949	1.00293	0.056674	0.221976
	0.159	0.206	0.349	0.449939	0.51214	0.666604	0.062201	0.154464
	0.041	0.047	0.116	0.228479	0.244627	0.384312	0.0161474	0.139685
1.3	0.939	1.071	1.737	1.09342	1.16775	1.48715	0.0743277	0.319401
	0.814	0.902	1.355	1.01805	1.07166	1.31348	0.0536176	0.241821
	0.569	0.694	1.141	0.85116	0.940015	1.20531	0.088855	0.265293
	0.238	0.451	0.581	0.550483	0.75778	0.860088	0.207298	0.102308
	0.577	0.707	1.102	0.857123	0.948778	1.18453	0.0916557	0.235751
	0.93	1.022	1.555	1.08817	1.14072	1.40708	0.0525544	0.266361
	0.328	0.389	0.759	0.646237	0.703769	0.983051	0.0575313	0.279282
	0.248	0.376	0.702	0.561928	0.691909	0.945417	0.129981	0.253508
	0.443	0.555	0.97	0.751029	0.840624	1.11132	0.0895942	0.270701
	0.452	0.548	0.95	0.75862	0.835305	1.09981	0.0766855	0.264502
	0.244	0.373	0.684	0.557378	0.689143	0.933218	0.131765	0.244075
	0.061	0.079	0.162	0.278689	0.317153	0.454164	0.0384637	0.137011
	0.214	0.344	0.502	0.52199	0.661811	0.799479	0.139822	0.137667
	0.629	0.707	1.203	0.894912	0.948778	1.23762	0.0538662	0.288843
	0.182	0.25	0.6	0.481383	0.56419	0.874039	0.0828066	0.309849
	1.069	1.348	2.149	1.16666	1.31009	1.65414	0.143428	0.344057
	0.208	0.231	0.441	0.51462	0.542327	0.749332	0.0277067	0.207005
	0.689	0.771	1.217	0.936623	0.990791	1.2448	0.0541688	0.254011
	0.282	0.356	0.596	0.599211	0.673256	0.87112	0.074045	0.197865
	0.431	0.494	0.855	0.740788	0.793083	1.04337	0.0522952	0.250287
	0.775	0.902	1.476	0.993358	1.07166	1.37088	0.078305	0.299213
	0.085	0.113	0.238	0.328976	0.37931	0.550483	0.0503338	0.171173
	0.272	0.322	0.59	0.588491	0.640299	0.866724	0.0518087	0.226425
	0.542	0.598	0.99	0.83072	0.872581	1.12272	0.0418607	0.250142
	0.103	0.127	0.343	0.362138	0.402121	0.660849	0.0399835	0.258728
	0.095	0.122	0.244	0.34779	0.394126	0.557378	0.0463361	0.163252
	0.261	0.297	0.549	0.576468	0.614941	0.836067	0.0384726	0.221127
	0.294	0.355	0.673	0.611827	0.672309	0.925684	0.0604824	0.253374
	0.647	0.699	1.094	0.907627	0.943395	1.18022	0.0357686	0.236827
	0.351	0.433	0.828	0.668511	0.742504	1.02676	0.0739933	0.284259
	0.116	0.148	0.296	0.384312	0.434096	0.613905	0.049784	0.179809
2.1	0.445	0.526	1.227	0.752723	0.818367	1.24991	0.0656439	0.431539	Plp-CreERT:Tgfβr1fl/fl
	0.313	0.438	0.649	0.631288	0.746779	0.909028	0.115491	0.162249
	0.06	0.091	0.203	0.276395	0.340389	0.508397	0.0639939	0.168008
	0.267	0.305	0.602	0.583057	0.623168	0.875494	0.0401112	0.252327
	0.289	0.334	0.574	0.606602	0.652121	0.854892	0.045519	0.20277
	0.179	0.223	0.518	0.477399	0.532853	0.81212	0.055454	0.279266
	0.103	0.157	0.376	0.362138	0.4471	0.691909	0.0849626	0.244809
	0.274	0.326	0.564	0.59065	0.644264	0.847412	0.0536138	0.203148
	0.309	0.356	0.787	0.627241	0.673256	1.00102	0.0460149	0.327764
	0.236	0.263	0.496	0.548165	0.578673	0.794687	0.0305079	0.216014
	0.052	0.073	0.203	0.25731	0.304871	0.508397	0.0475612	0.203526
	0.096	0.12	0.298	0.349615	0.390882	0.615975	0.0412665	0.225093
	0.42	0.466	1.066	0.731273	0.770279	1.16502	0.0390056	0.394742
	0.057	0.087	0.19	0.269397	0.332824	0.491849	0.0634272	0.159025
	0.726	0.841	1.226	0.961443	1.03479	1.2494	0.0733494	0.214605
	0.754	1.047	1.636	0.979807	1.15459	1.44327	0.174784	0.288675
	0.165	0.237	0.411	0.45835	0.549325	0.723396	0.090975	0.174071
	0.093	0.111	0.279	0.344109	0.375938	0.596015	0.0318289	0.220077
	0.203	0.241	0.506	0.508397	0.553941	0.802658	0.045544	0.248717
	1.017	1.172	2.062	1.13793	1.22157	1.62031	0.0836415	0.398743
	0.924	1.001	1.897	1.08465	1.12894	1.55413	0.0442897	0.425192
	0.223	0.252	0.532	0.532853	0.566442	0.823021	0.0335888	0.256579
	0.055	0.084	0.229	0.264628	0.327035	0.539974	0.062407	0.212939
	0.414	0.492	0.82	0.726031	0.791476	1.02179	0.0654446	0.230315
	0.113	0.139	0.323	0.37931	0.42069	0.641293	0.0413803	0.220602
	0.119	0.143	0.29	0.38925	0.4267	0.607651	0.0374505	0.18095
	0.227	0.283	0.519	0.537611	0.600272	0.812903	0.0626615	0.212631
	0.234	0.278	0.564	0.545837	0.594946	0.847412	0.0491089	0.252466
	0.429	0.501	1.044	0.739067	0.798682	1.15294	0.0596152	0.354254
	0.947	1.065	2.121	1.09807	1.16447	1.64333	0.0664041	0.478858
	0.426	0.491	0.881	0.736478	0.790671	1.05911	0.0541929	0.268444
	0.339	0.463	0.812	0.656984	0.767795	1.01679	0.110811	0.248999
	0.39	0.457	0.675	0.704673	0.762804	0.927058	0.0581318	0.164254
	0.309	0.409	0.795	0.627241	0.721634	1.00609	0.0943927	0.284461
	0.125	0.145	0.306	0.398942	0.429674	0.624189	0.0307317	0.194515
	0.173	0.201	0.427	0.46933	0.505886	0.737342	0.0365567	0.231456
	0.332	0.425	1.11	0.650166	0.735613	1.18882	0.0854474	0.453208
2.2	0.055	0.073	0.162	0.264628	0.304871	0.454164	0.0402429	0.149293
	0.072	0.093	0.18	0.302776	0.344109	0.478731	0.0413335	0.134621
	0.134	0.254	0.401	0.413055	0.568685	0.714541	0.155631	0.145856
	0.317	0.373	0.508	0.635309	0.689143	0.804242	0.0538347	0.115099
	0.086	0.104	0.227	0.330906	0.363891	0.537611	0.0329856	0.173719
	0.057	0.067	0.185	0.269397	0.292074	0.485334	0.0226769	0.193261
	0.023	0.033	0.082	0.171127	0.20498	0.323119	0.0338531	0.118138
	0.211	0.242	0.444	0.518318	0.555089	0.751877	0.0367712	0.196787
	0.297	0.337	0.528	0.614941	0.655043	0.819921	0.0401025	0.164878
	0.066	0.096	0.218	0.289886	0.349615	0.526846	0.0597296	0.17723
	0.158	0.324	0.403	0.448522	0.642285	0.716321	0.193763	0.0740362
	0.249	0.269	0.447	0.56306	0.585236	0.754412	0.0221761	0.169176
	0.129	0.19	0.272	0.405275	0.491849	0.588491	0.086574	0.0966415
	0.123	0.155	0.314	0.395738	0.444243	0.632295	0.0485054	0.188052
	0.058	0.085	0.176	0.27175	0.328976	0.473382	0.0572265	0.144405
	0.41	0.455	0.677	0.722515	0.761133	0.92843	0.0386182	0.167297
	0.13	0.267	0.36	0.406843	0.583057	0.677028	0.176214	0.0939709
	0.396	0.463	0.688	0.710072	0.767795	0.935943	0.0577231	0.168147
	0.135	0.17	0.313	0.414593	0.465243	0.631288	0.0506497	0.166045
	0.123	0.152	0.286	0.395738	0.439923	0.603446	0.0441853	0.163522
	0.212	0.232	0.372	0.519545	0.543499	0.688219	0.0239546	0.144719
	0.122	0.166	0.42	0.394126	0.459737	0.731273	0.0656107	0.271537
	0.108	0.147	0.345	0.370823	0.432627	0.662773	0.0618039	0.230146
	0.123	0.155	0.353	0.395738	0.444243	0.670413	0.0485054	0.22617
	0.339	0.384	0.753	0.656984	0.699231	0.979157	0.0422468	0.279926
	0.119	0.142	0.332	0.38925	0.425206	0.650166	0.0359559	0.22496
	0.811	0.936	1.543	1.01617	1.09167	1.40164	0.0755061	0.309971
	0.199	0.236	0.372	0.503363	0.548165	0.688219	0.0448013	0.140054
	0.092	0.117	0.209	0.342254	0.385965	0.515856	0.0437107	0.129891
	0.19	0.235	0.37	0.491849	0.547002	0.686366	0.055153	0.139364
	0.171	0.194	0.389	0.466609	0.496999	0.703769	0.0303905	0.206769
	0.2	0.228	0.355	0.504627	0.538794	0.672309	0.0341672	0.133516
	0.128	0.148	0.326	0.403701	0.434096	0.644264	0.0303949	0.210168
	0.395	0.488	0.718	0.709175	0.788252	0.956131	0.0790765	0.167879
	0.081	0.302	0.437	0.321142	0.620095	0.745926	0.298953	0.125831
	0.063	0.098	0.203	0.283221	0.353239	0.508397	0.0700176	0.155159
	1.1	1.459	3.099	1.18345	1.36296	1.9864	0.179505	0.623437
	1.313	1.437	2.49	1.29297	1.35264	1.78055	0.0596768	0.427909
	1.346	1.491	2.449	1.30911	1.37782	1.76583	0.0687101	0.388008
	1.038	1.082	1.739	1.14962	1.17373	1.48801	0.0241128	0.314275
2.3	0.313	0.816	1.215	0.631288	1.0193	1.24378	0.388008	0.224483
	0.04	0.085	0.239	0.225676	0.328976	0.551638	0.1033	0.222662
	0.135	0.172	0.422	0.414593	0.467971	0.733012	0.0533784	0.265041
	1.576	1.933	3.161	1.41655	1.56881	2.00617	0.152258	0.437356
	0.56	0.683	1.548	0.844402	0.932536	1.40391	0.0881339	0.471379
	0.893	1.026	1.95	1.0663	1.14295	1.5757	0.0766506	0.432742
	0.095	0.136	0.272	0.34779	0.416126	0.588491	0.0683359	0.172365
	0.106	0.173	0.281	0.367374	0.46933	0.598147	0.101956	0.128818
	0.179	0.28	0.656	0.477399	0.597082	0.913917	0.119683	0.316835
	0.074	0.101	0.274	0.306952	0.358605	0.59065	0.0516522	0.232046
	0.21	0.247	0.506	0.517088	0.560794	0.802658	0.0437059	0.241863
	0.161	0.205	0.427	0.45276	0.510895	0.737342	0.0581355	0.226447
	0.318	0.376	0.734	0.63631	0.691909	0.966725	0.0555992	0.274816
	0.494	0.56	1.071	0.793083	0.844402	1.16775	0.0513188	0.323348
	0.603	0.685	1.24	0.876221	0.9339	1.25651	0.0576788	0.32261
	0.172	0.327	0.432	0.467971	0.645251	0.741646	0.17728	0.0963951
	0.534	0.604	1.079	0.824567	0.876947	1.1721	0.0523809	0.295156
	0.109	0.134	0.331	0.372536	0.413055	0.649186	0.0405185	0.236131
	0.134	0.158	0.371	0.413055	0.448522	0.687293	0.0354673	0.238771
	0.07	0.088	0.254	0.298541	0.334731	0.568685	0.0361903	0.233954
	0.367	0.423	0.752	0.683578	0.73388	0.978507	0.0503023	0.244627
	0.357	0.424	0.849	0.674201	0.734747	1.0397	0.0605466	0.304955
	0.806	0.867	1.422	1.01303	1.05067	1.34557	0.0376352	0.2949
3.1	1.77	1.934	3.247	1.50121	1.56922	2.03328	0.0680072	0.464057	Plp-CreERT:Tgfβr1fl/fl
	0.316	0.378	0.73	0.634306	0.693747	0.964088	0.0594411	0.270341
	0.95	1.092	1.896	1.09981	1.17914	1.55373	0.0793348	0.374583
	0.461	0.508	0.873	0.766135	0.804242	1.0543	0.0381069	0.250053
	0.538	0.614	0.93	0.827649	0.884177	1.08817	0.0565281	0.203992
	0.388	0.464	0.843	0.702863	0.768624	1.03602	0.0657608	0.267397
	0.364	0.41	0.783	0.680778	0.722515	0.998472	0.0417368	0.275957
	0.341	0.419	0.73	0.658919	0.730402	0.964088	0.0714829	0.233685
	0.588	0.64	1.075	0.865254	0.902703	1.16993	0.0374491	0.267225
	0.612	0.692	1.123	0.882736	0.93866	1.19576	0.0559237	0.257103
	0.279	0.337	0.579	0.596015	0.655043	0.858607	0.0590283	0.203564
	0.222	0.255	0.495	0.531657	0.569804	0.793885	0.0381465	0.224082
	0.63	0.689	1.083	0.895623	0.936623	1.17427	0.0409995	0.237651
	0.446	0.476	0.861	0.753568	0.7785	1.04702	0.0249318	0.268524
	0.307	0.332	0.55	0.625208	0.650166	0.836828	0.0249582	0.186663
	0.252	0.297	0.538	0.566442	0.614941	0.827649	0.0484989	0.212708
	0.077	0.097	0.216	0.313113	0.351432	0.524423	0.0383192	0.172992
	0.05	0.055	0.126	0.252313	0.264628	0.400535	0.0123151	0.135906
	0.47	0.529	0.854	0.773578	0.820697	1.04276	0.0471193	0.222062
	1.296	1.411	2.298	1.28457	1.34035	1.71053	0.0557817	0.370176
	1.491	1.656	2.769	1.37782	1.45206	1.87766	0.0742378	0.425596
	0.234	0.253	0.499	0.545837	0.567565	0.797086	0.0217276	0.229522
	1.217	1.312	2.055	1.2448	1.29247	1.61756	0.0476723	0.325088
	0.433	0.553	1.096	0.742504	0.839108	1.1813	0.0966032	0.342193
	0.23	0.335	0.599	0.541152	0.653097	0.87331	0.111945	0.220213
	0.427	0.474	0.744	0.737342	0.776863	0.973288	0.0395206	0.196426
	0.778	0.844	1.343	0.995279	1.03664	1.30765	0.041357	0.271019
	0.491	0.535	0.88	0.790671	0.825338	1.05851	0.0346672	0.233175
	0.333	0.389	0.685	0.651144	0.703769	0.9339	0.0526244	0.230131
	0.289	0.335	0.551	0.606602	0.653097	0.837589	0.0464945	0.184492
	0.371	0.42	0.736	0.687293	0.731273	0.968041	0.0439801	0.236768
	0.215	0.283	0.586	0.523208	0.600272	0.863781	0.0770644	0.263509
	0.343	0.37	0.721	0.660849	0.686366	0.958126	0.0255174	0.27176
	1.443	1.759	3.02	1.35546	1.49654	1.96091	0.141074	0.464375
	0.951	1.038	1.352	1.10039	1.14962	1.31203	0.0492318	0.16241
	0.203	0.227	0.392	0.508397	0.537611	0.706477	0.0292137	0.168866
	0.289	0.328	0.812	0.606602	0.646237	1.01679	0.039635	0.370557
	0.473	0.54	1.168	0.776043	0.829186	1.21949	0.0531432	0.390299
	0.398	0.463	0.797	0.711863	0.767795	1.00736	0.0559322	0.239563
	0.673	0.771	1.293	0.925684	0.990791	1.28308	0.0651078	0.29229
3.2	2.062	2.26	3.655	1.62031	1.69633	2.15724	0.0760111	0.460916
	1.006	1.064	1.684	1.13176	1.16393	1.46429	0.0321681	0.300359
	0.182	0.242	0.472	0.481383	0.555089	0.775222	0.0737062	0.220133
	0.619	0.803	1.379	0.88777	1.01114	1.32507	0.123374	0.313921
	0.44	0.532	1.113	0.748482	0.823021	1.19043	0.0745389	0.367406
	0.199	0.224	0.443	0.503363	0.534046	0.751029	0.0306831	0.216983
	0.324	0.379	0.732	0.642285	0.694664	0.965407	0.0523791	0.270744
	0.25	0.286	0.484	0.56419	0.603446	0.785015	0.0392559	0.181569
	0.109	0.251	0.387	0.372536	0.565317	0.701957	0.192781	0.13664
	0.452	0.528	1.082	0.75862	0.819921	1.17373	0.061301	0.35381
	0.191	0.246	0.532	0.493142	0.559658	0.823021	0.0665161	0.263363
	0.209	0.258	0.576	0.515856	0.573146	0.85638	0.0572899	0.283234
	0.501	0.606	1.09	0.798682	0.878398	1.17806	0.079716	0.299664
	0.187	0.219	0.448	0.487951	0.528053	0.755256	0.0401019	0.227203
	0.766	0.862	1.621	0.987574	1.04763	1.43664	0.0600583	0.389004
	0.267	0.314	0.603	0.583057	0.632295	0.876221	0.0492386	0.243926
	0.166	0.2	0.364	0.459737	0.504627	0.680778	0.0448899	0.176152
	0.399	0.443	0.707	0.712757	0.751029	0.948778	0.0382723	0.197749
	0.212	0.24	0.423	0.519545	0.552791	0.73388	0.0332459	0.18109
	0.155	0.197	0.376	0.444243	0.500828	0.691909	0.0565842	0.191081
	0.349	0.507	1.174	0.666604	0.80345	1.22261	0.136847	0.419163
	0.289	0.336	0.556	0.606602	0.654071	0.841381	0.0474685	0.18731
	0.435	0.523	1.094	0.744217	0.81603	1.18022	0.0718124	0.364192
	0.223	0.258	0.471	0.532853	0.573146	0.7744	0.0402924	0.201255
	0.339	0.394	0.776	0.656984	0.708277	0.993999	0.0512929	0.285722
	0.577	0.649	1.136	0.857123	0.909028	1.20266	0.0519057	0.293635
	0.372	0.438	1.049	0.688219	0.746779	1.15569	0.0585602	0.408915
	0.915	1.263	2.012	1.07936	1.26811	1.60055	0.188751	0.33244
	2.259	2.37	3.601	1.69595	1.73712	2.14125	0.0411671	0.404129
	1.507	1.626	2.637	1.3852	1.43885	1.83236	0.0536519	0.393508
	0.479	0.528	0.959	0.780949	0.819921	1.10501	0.0389718	0.285084
	0.518	0.577	0.932	0.81212	0.857123	1.08934	0.0450031	0.232216
	0.367	0.401	0.651	0.683578	0.714541	0.910428	0.0309631	0.195887
	0.259	0.295	0.499	0.574255	0.612867	0.797086	0.0386116	0.18422
	0.718	0.784	1.297	0.956131	0.99911	1.28506	0.0429788	0.285955
	0.172	0.206	0.335	0.467971	0.51214	0.653097	0.0441686	0.140957
	0.076	0.134	0.197	0.311073	0.413055	0.500828	0.101982	0.0877729
	0.275	0.303	0.567	0.591727	0.621121	0.849663	0.0293942	0.228542
	0.118	0.154	0.263	0.387611	0.442808	0.578673	0.055197	0.135865
	0.152	0.187	0.328	0.439923	0.487951	0.646237	0.0480274	0.158287
3.3	0.215	0.345	0.526	0.523208	0.662773	0.818367	0.139565	0.155594
	0.382	0.649	0.932	0.697408	0.909028	1.08934	0.211621	0.180311
	0.5	0.562	1.018	0.797885	0.845908	1.13849	0.0480236	0.292581
	0.447	0.495	0.992	0.754412	0.793885	1.12386	0.0394727	0.329971
	0.295	0.324	0.513	0.612867	0.642285	0.808191	0.0294179	0.165906
	0.301	0.398	0.868	0.619068	0.711863	1.05127	0.0927954	0.339408
	0.219	0.302	0.53	0.528053	0.620095	0.821472	0.0920429	0.201377
	0.63	0.714	1.38	0.895623	0.953464	1.32555	0.0578405	0.372082
	0.209	0.251	0.477	0.515856	0.565317	0.779317	0.0494612	0.214
	3.64	3.759	6.448	2.15281	2.18772	2.86528	0.0349072	0.677566
	2.394	2.629	4.387	1.74589	1.82958	2.36341	0.0836845	0.533833
	0.445	0.516	0.92	0.752723	0.81055	1.0823	0.0578274	0.271753
	0.049	0.083	0.183	0.249777	0.325083	0.482704	0.0753055	0.157621
	0.096	0.127	0.266	0.349615	0.402121	0.581964	0.0525057	0.179843
	0.161	0.201	0.36	0.45276	0.505886	0.677028	0.0531266	0.171141
	0.352	0.404	0.644	0.669463	0.717209	0.90552	0.0477463	0.188311
	0.043	0.071	0.157	0.233986	0.300666	0.4471	0.0666803	0.146434
	0.1	0.121	0.297	0.356825	0.392507	0.614941	0.0356825	0.222433
	0.067	0.094	0.204	0.292074	0.345955	0.509648	0.0538808	0.163693
	0.929	1.076	2.219	1.08758	1.17047	1.68087	0.0828882	0.510396
4.1	0.198	0.289	0.548	0.502097	0.606602	0.835305	0.104505	0.228703	WT
	0.152	0.183	0.334	0.439923	0.482704	0.652121	0.0427805	0.169417
	0.256	0.332	0.58	0.57092	0.650166	0.859348	0.0792461	0.209182
	0.324	0.377	0.552	0.642285	0.692828	0.838349	0.0505438	0.14552
	0.215	0.316	0.53	0.523208	0.634306	0.821472	0.111098	0.187167
	0.245	0.301	0.625	0.558519	0.619068	0.892062	0.0605487	0.272994
	0.31	0.399	0.523	0.628255	0.712757	0.81603	0.0845021	0.103273
	0.126	0.162	0.252	0.400535	0.454164	0.566442	0.053629	0.112278
	0.267	0.287	0.491	0.583057	0.6045	0.790671	0.021443	0.186171
	0.254	0.299	0.547	0.568685	0.617008	0.834543	0.0483226	0.217535
	0.31	0.406	0.613	0.628255	0.718982	0.883457	0.0907272	0.164475
	0.305	0.351	0.627	0.623168	0.668511	0.893488	0.0453433	0.224977
	0.117	0.151	0.275	0.385965	0.438474	0.591727	0.0525086	0.153253
	0.208	0.256	0.469	0.51462	0.57092	0.772754	0.0562996	0.201835
	0.124	0.153	0.299	0.397343	0.441368	0.617008	0.0440246	0.17564
	0.299	0.324	0.522	0.617008	0.642285	0.815249	0.0252769	0.172964
	0.159	0.201	0.316	0.449939	0.505886	0.634306	0.0559475	0.128419
	0.462	0.538	0.822	0.766966	0.827649	1.02304	0.0606831	0.195387
	0.367	0.409	0.644	0.683578	0.721634	0.90552	0.0380555	0.183886
	0.178	0.222	0.394	0.476064	0.531657	0.708277	0.0555933	0.17662
	0.307	0.341	0.651	0.625208	0.658919	0.910428	0.0337117	0.251509
	0.312	0.364	0.581	0.630278	0.680778	0.860088	0.0505001	0.17931
	0.7	0.753	1.104	0.94407	0.979157	1.1856	0.0350877	0.206446
	0.301	0.335	0.549	0.619068	0.653097	0.836067	0.0340287	0.182971
	0.169	0.216	0.377	0.463872	0.524423	0.692828	0.060551	0.168405
	0.284	0.311	0.501	0.601332	0.629267	0.798682	0.0279355	0.169415
	0.16	0.188	0.346	0.451352	0.489254	0.663733	0.0379019	0.174479
	0.357	0.381	0.744	0.674201	0.696494	0.973288	0.0222936	0.276794
	0.286	0.329	0.536	0.603446	0.647222	0.826109	0.0437761	0.178888
	0.279	0.317	0.593	0.596015	0.635309	0.868925	0.0392936	0.233617
	0.144	0.179	0.287	0.42819	0.477399	0.6045	0.0492093	0.127101
	0.206	0.254	0.435	0.51214	0.568685	0.744217	0.0565452	0.175532
	0.104	0.159	0.257	0.363891	0.449939	0.572034	0.0860476	0.122095
	0.224	0.261	0.59	0.534046	0.576468	0.866724	0.0424216	0.290256
	0.169	0.218	0.41	0.463872	0.526846	0.722515	0.0629733	0.19567
	0.21	0.245	0.43	0.517088	0.558519	0.739928	0.0414309	0.181409
	0.128	0.144	0.285	0.403701	0.42819	0.60239	0.0244886	0.1742
	0.285	0.329	0.53	0.60239	0.647222	0.821472	0.044832	0.174251
	0.195	0.213	0.366	0.498279	0.520769	0.682646	0.0224899	0.161877
	0.186	0.207	0.374	0.486644	0.513382	0.690066	0.0267373	0.176685
	0.161	0.173	0.327	0.45276	0.46933	0.645251	0.0165698	0.175922
	0.32	0.341	0.595	0.638308	0.658919	0.870389	0.0206117	0.21147
	0.242	0.287	0.52	0.555089	0.6045	0.813686	0.0494104	0.209186
	0.134	0.163	0.306	0.413055	0.455563	0.624189	0.0425088	0.168625
	0.236	0.263	0.458	0.548165	0.578673	0.763638	0.0305079	0.184966
	0.18	0.201	0.417	0.478731	0.505886	0.728657	0.0271558	0.22277
	0.278	0.389	0.63	0.594946	0.703769	0.895623	0.108823	0.191855
	0.3	0.348	0.544	0.618039	0.665648	0.832251	0.0476094	0.166603
	0.176	0.215	0.345	0.473382	0.523208	0.662773	0.0498263	0.139565
	0.075	0.122	0.166	0.309019	0.394126	0.459737	0.0851065	0.0656107
	0.12	0.188	0.268	0.390882	0.489254	0.584147	0.0983715	0.0948939
	0.077	0.108	0.15	0.313113	0.370823	0.437019	0.0577107	0.0661961
4.2	1.428	1.684	2.585	1.3484	1.46429	1.8142	0.115885	0.349914
	0.486	0.542	0.951	0.786635	0.83072	1.10039	0.0440852	0.269667
	0.547	0.66	1.194	0.834543	0.9167	1.23298	0.0821566	0.316284
	0.229	0.248	0.469	0.539974	0.561928	0.772754	0.0219544	0.210826
	0.236	0.253	0.462	0.548165	0.567565	0.766966	0.0193999	0.199401
	0.254	0.281	0.538	0.568685	0.598147	0.827649	0.0294622	0.229502
	0.595	0.63	1.119	0.870389	0.895623	1.19363	0.0252339	0.298008
	0.477	0.573	0.967	0.779317	0.854147	1.1096	0.0748293	0.255458
	0.115	0.151	0.311	0.382652	0.438474	0.629267	0.0558217	0.190794
	0.209	0.236	0.474	0.515856	0.548165	0.776863	0.032309	0.228698
	0.144	0.264	0.386	0.42819	0.579772	0.70105	0.151582	0.121278
	0.098	0.114	0.296	0.353239	0.380985	0.613905	0.0277461	0.23292
	0.104	0.127	0.331	0.363891	0.402121	0.649186	0.0382298	0.247065
	0.142	0.159	0.336	0.425206	0.449939	0.654071	0.0247331	0.204132
	0.103	0.149	0.328	0.362138	0.43556	0.646237	0.0734226	0.210677
	0.143	0.158	0.323	0.4267	0.448522	0.641293	0.0218214	0.192771
	0.159	0.189	0.426	0.449939	0.490553	0.736478	0.040614	0.245925
	0.125	0.148	0.291	0.398942	0.434096	0.608698	0.0351539	0.174601
	0.084	0.098	0.245	0.327035	0.353239	0.558519	0.0262032	0.205281
	0.17	0.191	0.385	0.465243	0.493142	0.700141	0.0278991	0.206999
	0.237	0.277	0.476	0.549325	0.593875	0.7785	0.04455	0.184625
	0.225	0.249	0.492	0.535237	0.56306	0.791476	0.0278228	0.228416
	0.289	0.327	0.533	0.606602	0.645251	0.823794	0.0386492	0.178543
	0.434	0.502	0.995	0.743361	0.799479	1.12555	0.0561175	0.326076
	0.093	0.119	0.354	0.344109	0.38925	0.671362	0.0451405	0.282112
	0.12	0.153	0.268	0.390882	0.441368	0.584147	0.0504859	0.142779
	0.145	0.164	0.272	0.429674	0.456959	0.588491	0.0272847	0.131532
	0.112	0.129	0.317	0.377628	0.405275	0.635309	0.0276472	0.230033
	0.199	0.225	0.435	0.503363	0.535237	0.744217	0.0318739	0.20898
	0.168	0.205	0.381	0.462498	0.510895	0.696494	0.0483976	0.185599
	0.08	0.1	0.22	0.319154	0.356825	0.529257	0.037671	0.172432
	0.1	0.147	0.35	0.356825	0.432627	0.667558	0.0758023	0.234931
	0.17	0.192	0.455	0.465243	0.494431	0.761133	0.0291883	0.266702
	0.361	0.412	0.721	0.677967	0.724275	0.958126	0.0463081	0.233851
	0.169	0.187	0.37	0.463872	0.487951	0.686366	0.0240783	0.198416
	0.198	0.247	0.527	0.502097	0.560794	0.819144	0.0586972	0.25835
	0.196	0.22	0.44	0.499555	0.529257	0.748482	0.029702	0.219225
	0.115	0.135	0.31	0.382652	0.414593	0.628255	0.031941	0.213662
	0.162	0.168	0.38	0.454164	0.462498	0.69558	0.00833398	0.233082
	0.223	0.249	0.503	0.532853	0.56306	0.800275	0.030207	0.237215
	0.153	0.172	0.336	0.441368	0.467971	0.654071	0.0266034	0.186099
	0.132	0.153	0.327	0.409961	0.441368	0.645251	0.0314074	0.203883
	0.344	0.383	0.73	0.661811	0.69832	0.964088	0.0365085	0.265768
	0.32	0.348	0.737	0.638308	0.665648	0.968699	0.0273404	0.303051
	0.391	0.448	0.874	0.705575	0.755256	1.0549	0.0496804	0.299643
	0.069	0.072	0.218	0.296401	0.302776	0.526846	0.00637494	0.22407
	0.162	0.176	0.342	0.454164	0.473382	0.659885	0.0192178	0.186503
	0.252	0.27	0.506	0.566442	0.586323	0.802658	0.0198812	0.216335
5.1	0.787	0.85	1.441	1.00102	1.04031	1.35453	0.0392949	0.314211	WT
	0.328	0.356	0.671	0.646237	0.673256	0.924307	0.0270185	0.251051
	0.486	0.541	1.104	0.786635	0.829953	1.1856	0.0433185	0.35565
	0.184	0.205	0.377	0.484021	0.510895	0.692828	0.0268747	0.181933
	0.227	0.261	0.423	0.537611	0.576468	0.73388	0.0388573	0.157412
	0.101	0.131	0.246	0.358605	0.408405	0.559658	0.0498002	0.151253
	0.127	0.154	0.291	0.402121	0.442808	0.608698	0.0406868	0.16589
	0.624	0.675	1.033	0.891348	0.927058	1.14685	0.03571	0.219788
	0.123	0.155	0.277	0.395738	0.444243	0.593875	0.0485054	0.149632
	0.23	0.272	0.49	0.541152	0.588491	0.789865	0.0473389	0.201375
	0.431	0.512	0.882	0.740788	0.807402	1.05972	0.0666148	0.252313
	0.218	0.275	0.517	0.526846	0.591727	0.811335	0.0648815	0.219608
	0.481	0.523	0.958	0.782578	0.81603	1.10443	0.0334517	0.288399
	0.091	0.103	0.215	0.340389	0.362138	0.523208	0.0217485	0.16107
	0.535	0.598	1.094	0.825338	0.872581	1.18022	0.0472426	0.307641
	0.476	0.536	0.933	0.7785	0.826109	1.08992	0.0476093	0.263814
	0.163	0.183	0.362	0.455563	0.482704	0.678906	0.0271402	0.196202
	0.145	0.179	0.273	0.429674	0.477399	0.589571	0.0477251	0.112172
	0.334	0.381	0.688	0.652121	0.696494	0.935943	0.0443731	0.239448
	0.184	0.205	0.397	0.484021	0.510895	0.710968	0.0268747	0.200073
	0.116	0.227	0.287	0.384312	0.537611	0.6045	0.153299	0.0668888
	0.29	0.351	0.586	0.607651	0.668511	0.863781	0.0608603	0.19527
	0.209	0.248	0.392	0.515856	0.561928	0.706477	0.0460726	0.144549
	1.714	1.909	2.595	1.47727	1.55904	1.81771	0.0817707	0.258664
	0.999	1.134	1.865	1.12781	1.2016	1.54097	0.0737898	0.339366
	0.155	0.188	0.366	0.444243	0.489254	0.682646	0.0450102	0.193393
	0.209	0.234	0.443	0.515856	0.545837	0.751029	0.0299814	0.205192
	0.194	0.245	0.43	0.496999	0.558519	0.739928	0.0615197	0.181409
	0.565	0.653	1.135	0.848163	0.911825	1.20213	0.0636624	0.290309
	0.168	0.202	0.496	0.462498	0.507143	0.794687	0.0446455	0.287543
	1.408	1.521	2.137	1.33893	1.39162	1.64952	0.0526914	0.257902
	0.186	0.213	0.45	0.486644	0.520769	0.75694	0.0341245	0.236171
	0.086	0.106	0.269	0.330906	0.367374	0.585236	0.0364679	0.217863
	0.29	0.324	0.637	0.607651	0.642285	0.900585	0.0346339	0.2583
	1.514	1.652	2.385	1.38841	1.45031	1.74261	0.0618966	0.292299
	0.973	1.098	1.811	1.11304	1.18238	1.5185	0.0693359	0.336121
	0.531	0.618	1.123	0.822247	0.887052	1.19576	0.0648054	0.30871
	0.192	0.233	0.532	0.494431	0.544669	0.823021	0.0502385	0.278351
	0.131	0.173	0.348	0.408405	0.46933	0.665648	0.0609251	0.196318
	0.128	0.137	0.224	0.403701	0.417653	0.534046	0.0139515	0.116394
	0.203	0.241	0.501	0.508397	0.553941	0.798682	0.045544	0.244741
	0.154	0.211	0.266	0.442808	0.518318	0.581964	0.07551	0.0636457
5.2	0.198	0.253	0.583	0.502097	0.567565	0.861568	0.0654676	0.294003
	0.245	0.275	0.553	0.558519	0.591727	0.839108	0.0332078	0.247381
	0.237	0.249	0.508	0.549325	0.56306	0.804242	0.0137352	0.241182
	0.096	0.113	0.289	0.349615	0.37931	0.606602	0.0296945	0.227292
	0.312	0.345	0.621	0.630278	0.662773	0.889203	0.0324944	0.22643
	0.315	0.358	0.618	0.633301	0.675144	0.887052	0.041843	0.211908
	0.299	0.326	0.687	0.617008	0.644264	0.935262	0.0272562	0.290998
	0.376	0.466	1.065	0.691909	0.770279	1.16447	0.0783699	0.394195
	0.481	0.527	0.991	0.782578	0.819144	1.12329	0.0365663	0.304146
	0.391	0.453	0.884	0.705575	0.759459	1.06092	0.0538833	0.301458
	0.126	0.17	0.32	0.400535	0.465243	0.638308	0.0647078	0.173065
	0.357	0.376	0.801	0.674201	0.691909	1.00988	0.0177084	0.317975
	1.181	1.253	1.868	1.22625	1.26308	1.54221	0.0368264	0.279131
	0.23	0.396	0.586	0.541152	0.710072	0.863781	0.168921	0.153709
	0.307	0.404	0.665	0.625208	0.717209	0.920165	0.0920014	0.202956
	0.561	0.621	1.078	0.845155	0.889203	1.17156	0.0440476	0.282357
	0.481	0.544	1.117	0.782578	0.832251	1.19256	0.0496734	0.360313
	0.501	0.538	1.135	0.798682	0.827649	1.20213	0.028967	0.374485
	0.332	0.397	0.825	0.650166	0.710968	1.0249	0.0608027	0.313933
	0.257	0.309	0.534	0.572034	0.627241	0.824567	0.0552071	0.197326
5.3	0.276	0.29	0.649	0.592802	0.607651	0.909028	0.0148489	0.301378
	0.334	0.374	0.636	0.652121	0.690066	0.899878	0.0379452	0.209812
	0.629	0.693	1.135	0.894912	0.939338	1.20213	0.0444254	0.262797
	0.205	0.238	0.471	0.510895	0.550483	0.7744	0.0395871	0.223918
	0.384	0.439	0.819	0.699231	0.747631	1.02117	0.0484	0.273537
	0.713	0.758	1.323	0.952796	0.982403	1.29788	0.0296072	0.315478
	0.358	0.405	0.835	0.675144	0.718096	1.03109	0.0429519	0.312998
	0.423	0.496	0.96	0.73388	0.794687	1.10558	0.0608063	0.310895
	0.183	0.207	0.357	0.482704	0.513382	0.674201	0.0306778	0.160819
	0.217	0.28	0.659	0.525636	0.597082	0.916005	0.0714463	0.318923
	0.429	0.448	0.866	0.739067	0.755256	1.05006	0.016189	0.294804
	1.21	1.324	2.159	1.24122	1.29837	1.65799	0.0571546	0.359616
	0.207	0.228	0.451	0.513382	0.538794	0.75778	0.0254121	0.218987
	0.24	0.266	0.522	0.552791	0.581964	0.815249	0.029173	0.233285
5.4	0.246	0.307	0.494	0.559658	0.625208	0.793083	0.0655497	0.167875
	0.156	0.209	0.385	0.445674	0.515856	0.700141	0.0701816	0.184285
	0.364	0.438	0.815	0.680778	0.746779	1.01867	0.0660007	0.271892
	0.38	0.435	0.704	0.69558	0.744217	0.946763	0.0486375	0.202546
	0.179	0.213	0.476	0.477399	0.520769	0.7785	0.0433696	0.257731
	0.87	0.924	1.569	1.05248	1.08465	1.4134	0.0321715	0.328751
	0.319	0.357	0.671	0.63731	0.674201	0.924307	0.0368911	0.250107
	0.461	0.512	0.889	0.766135	0.807402	1.06391	0.041267	0.25651
	0.67	0.75	1.188	0.923618	0.977205	1.22988	0.0535869	0.252677
	0.453	0.539	0.847	0.759459	0.828418	1.03848	0.0689591	0.210059
	0.257	0.278	0.515	0.572034	0.594946	0.809764	0.0229122	0.214819
	0.191	0.25	0.625	0.493142	0.56419	0.892062	0.0710479	0.327872
	0.252	0.281	0.437	0.566442	0.598147	0.745926	0.0317056	0.147779
	0.285	0.399	0.609	0.60239	0.712757	0.88057	0.110367	0.167813
	0.424	0.514	0.787	0.734747	0.808978	1.00102	0.0742305	0.192041
	0.268	0.348	0.545	0.584147	0.665648	0.833016	0.0815007	0.167368
	0.356	0.396	0.803	0.673256	0.710072	1.01114	0.0368167	0.301071
	0.404	0.472	0.964	0.717209	0.775222	1.10788	0.0580129	0.33266
	0.281	0.314	0.662	0.598147	0.632295	0.918087	0.0341478	0.285792
	0.763	0.861	1.698	0.985638	1.04702	1.47036	0.0613862	0.423337
5.5	0.996	1.067	1.589	1.12612	1.16557	1.42238	0.0394469	0.256817
	0.594	0.629	1.02	0.869658	0.894912	1.13961	0.0252545	0.244695
6.1	0.117	0.138	0.265	0.385965	0.419174	0.580869	0.0332092	0.161694	WT
	0.222	0.266	0.448	0.531657	0.581964	0.755256	0.0503067	0.173292
	0.245	0.28	0.504	0.558519	0.597082	0.80107	0.0385629	0.203988
	0.205	0.275	0.507	0.510895	0.591727	0.80345	0.0808316	0.211723
	0.314	0.337	0.566	0.632295	0.655043	0.848913	0.0227481	0.19387
	0.226	0.233	0.529	0.536425	0.544669	0.820697	0.00824412	0.276028
	0.102	0.123	0.264	0.360375	0.395738	0.579772	0.0353625	0.184034
	0.168	0.191	0.338	0.462498	0.493142	0.656014	0.0306439	0.162873
	0.135	0.163	0.313	0.414593	0.455563	0.631288	0.0409705	0.175724
	0.218	0.261	0.469	0.526846	0.576468	0.772754	0.0496226	0.196286
	0.72	0.809	1.325	0.957461	1.01491	1.29886	0.0574527	0.283948
	0.151	0.187	0.374	0.438474	0.487951	0.690066	0.0494769	0.202116
	0.185	0.233	0.349	0.485334	0.544669	0.666604	0.0593352	0.121934
	0.279	0.336	0.579	0.596015	0.654071	0.858607	0.0580557	0.204536
	0.108	0.156	0.278	0.370823	0.445674	0.594946	0.0748508	0.149272
	0.283	0.391	0.606	0.600272	0.705575	0.878398	0.105303	0.172823
	0.291	0.398	0.639	0.608698	0.711863	0.901998	0.103166	0.190135
	0.493	0.521	0.844	0.79228	0.814468	1.03664	0.0221881	0.222168
	0.653	0.717	1.105	0.911825	0.955465	1.18614	0.0436394	0.230676
	0.181	0.224	0.424	0.480059	0.534046	0.734747	0.0539878	0.200701
	1.511	1.663	2.502	1.38703	1.45513	1.78484	0.0680934	0.32971
	0.389	0.436	0.792	0.703769	0.745072	1.00419	0.0413035	0.259122
	0.409	0.468	0.885	0.721634	0.77193	1.06152	0.0502966	0.289586
	0.205	0.246	0.489	0.510895	0.559658	0.789059	0.0487625	0.229401
	0.44	0.483	0.747	0.748482	0.784203	0.975249	0.0357212	0.191045
	0.279	0.312	0.598	0.596015	0.630278	0.872581	0.0342633	0.242302
	0.145	0.176	0.387	0.429674	0.473382	0.701957	0.0437076	0.228575
	0.409	0.453	0.791	0.721634	0.759459	1.00356	0.0378252	0.244101
	0.391	0.444	0.723	0.705575	0.751877	0.959454	0.0463011	0.207578
	0.894	0.944	1.514	1.0669	1.09633	1.38841	0.0294291	0.292081
	0.463	0.495	0.76	0.767795	0.793885	0.983698	0.0260896	0.189813
	0.059	0.077	0.197	0.274082	0.313113	0.500828	0.0390302	0.187715
	0.456	0.495	0.771	0.761969	0.793885	0.990791	0.0319158	0.196906
	0.553	0.645	0.984	0.839108	0.906223	1.11932	0.0671151	0.213093
	0.152	0.225	0.529	0.439923	0.535237	0.820697	0.095314	0.28546
6.2	0.517	0.575	0.893	0.811335	0.855636	1.0663	0.0443006	0.210668
	0.869	1.008	1.408	1.05188	1.13288	1.33893	0.0810067	0.206042
	0.404	0.452	0.651	0.717209	0.75862	0.910428	0.041411	0.151808
	0.983	1.067	1.643	1.11875	1.16557	1.44635	0.0468202	0.280784
	0.273	0.295	0.464	0.589571	0.612867	0.768624	0.0232954	0.155757
	0.207	0.345	0.533	0.513382	0.662773	0.823794	0.149391	0.161021
	0.514	0.571	0.993	0.808978	0.852655	1.12442	0.0436767	0.271768
	0.438	0.479	0.943	0.746779	0.780949	1.09575	0.0341702	0.314799
	0.392	0.483	0.799	0.706477	0.784203	1.00862	0.0777261	0.224419
	0.156	0.205	0.349	0.445674	0.510895	0.666604	0.0652213	0.155708
	0.372	0.441	0.753	0.688219	0.749332	0.979157	0.0611133	0.229825
	0.278	0.323	0.566	0.594946	0.641293	0.848913	0.0463469	0.20762
	0.427	0.507	0.743	0.737342	0.80345	0.972634	0.0661083	0.169184
	0.081	0.099	0.196	0.321142	0.355036	0.499555	0.0338939	0.144519
	0.418	0.454	0.726	0.72953	0.760296	0.961443	0.0307664	0.201146
	0.701	0.76	1.117	0.944744	0.983698	1.19256	0.0389543	0.208866
	0.555	0.595	1.125	0.840624	0.870389	1.19683	0.0297658	0.326438
	0.439	0.544	0.876	0.747631	0.832251	1.05611	0.0846203	0.223854
	0.072	0.105	0.217	0.302776	0.365637	0.525636	0.0628607	0.159999
	0.293	0.352	0.613	0.610786	0.669463	0.883457	0.058677	0.213994
	0.44	0.539	0.882	0.748482	0.828418	1.05972	0.0799358	0.231298
	0.594	0.66	0.979	0.869658	0.9167	1.11647	0.047042	0.199769
	0.192	0.223	0.41	0.494431	0.532853	0.722515	0.0384221	0.189662
	0.451	0.519	0.875	0.75778	0.812903	1.0555	0.0551227	0.242599
	0.182	0.208	0.396	0.481383	0.51462	0.710072	0.0332371	0.195452
	0.312	0.391	0.934	0.630278	0.705575	1.09051	0.0752971	0.384932
	0.169	0.256	0.409	0.463872	0.57092	0.721634	0.107047	0.150714
	0.336	0.352	0.558	0.654071	0.669463	0.842892	0.015392	0.17343
	0.377	0.412	0.729	0.692828	0.724275	0.963427	0.0314468	0.239152
	0.171	0.199	0.339	0.466609	0.503363	0.656984	0.0367544	0.153621
	0.261	0.325	0.512	0.576468	0.643275	0.807402	0.066807	0.164127
	0.345	0.407	0.67	0.662773	0.719867	0.923618	0.0570943	0.203751
	0.232	0.254	0.389	0.543499	0.568685	0.703769	0.0251858	0.135083
	0.21	0.252	0.562	0.517088	0.566442	0.845908	0.0493536	0.279466
	0.396	0.438	0.657	0.710072	0.746779	0.914614	0.0367066	0.167835
	0.836	0.926	1.398	1.03171	1.08583	1.33416	0.0541155	0.248335
	0.859	0.964	1.396	1.04581	1.10788	1.33321	0.0620749	0.225325
	1.028	1.179	1.752	1.14407	1.22521	1.49356	0.0811466	0.268344
6.3	0.401	0.457	0.643	0.714541	0.762804	0.904817	0.0482632	0.142012
	0.691	0.741	1.084	0.937981	0.971324	1.17482	0.033343	0.203491
	0.342	0.383	0.609	0.659885	0.69832	0.88057	0.0384352	0.18225
	0.227	0.258	0.405	0.537611	0.573146	0.718096	0.0355347	0.144951
	0.584	0.65	0.952	0.862306	0.909728	1.10097	0.0474222	0.191237
	0.418	0.459	0.718	0.72953	0.764472	0.956131	0.0349416	0.191659
	0.082	0.107	0.195	0.323119	0.369102	0.498279	0.0459838	0.129176
	0.423	0.499	0.696	0.73388	0.797086	0.941369	0.063206	0.144282
	0.265	0.29	0.447	0.580869	0.607651	0.754412	0.026782	0.146762
	0.844	0.942	1.366	1.03664	1.09517	1.3188	0.0585314	0.223637
	0.211	0.243	0.386	0.518318	0.556235	0.70105	0.0379169	0.144815
	0.387	0.501	0.785	0.701957	0.798682	0.999746	0.096725	0.201064
	0.08	0.101	0.173	0.319154	0.358605	0.46933	0.0394507	0.110725
	0.093	0.108	0.217	0.344109	0.370823	0.525636	0.0267138	0.154813
	0.673	0.744	1.083	0.925684	0.973288	1.17427	0.0476047	0.200985
	0.328	0.361	0.593	0.646237	0.677967	0.868925	0.0317299	0.190958
	0.351	0.411	0.657	0.668511	0.723396	0.914614	0.0548847	0.191218
	0.957	1.05	1.598	1.10385	1.15624	1.42641	0.0523921	0.270162
	0.168	0.193	0.341	0.462498	0.495717	0.658919	0.0332191	0.163202
	0.853	0.975	1.374	1.04215	1.11419	1.32266	0.0720367	0.208475
	0.381	0.426	0.766	0.696494	0.736478	0.987574	0.0399839	0.251095
	0.412	0.468	0.732	0.724275	0.77193	0.965407	0.0476548	0.193477
	0.155	0.191	0.347	0.444243	0.493142	0.664691	0.0488984	0.171549
	0.608	0.682	0.992	0.879846	0.931853	1.12386	0.0520063	0.192004
	0.089	0.108	0.203	0.336628	0.370823	0.508397	0.0341954	0.137574
	0.299	0.349	0.554	0.617008	0.666604	0.839866	0.049596	0.173262
	0.164	0.253	0.409	0.456959	0.567565	0.721634	0.110606	0.154069
7.1	0.276	0.36	0.549	0.592802	0.677028	0.836067	0.0842256	0.15904	Tgfβr1fl/fl
	0.705	0.949	1.601	0.947435	1.09923	1.42775	0.151794	0.328516
	0.79	0.847	1.359	1.00293	1.03848	1.31542	0.0355514	0.276944
	0.847	1.023	1.72	1.03848	1.14128	1.47986	0.102805	0.338574
	0.176	0.213	0.302	0.473382	0.520769	0.620095	0.0473871	0.0993267
	0.249	0.278	0.473	0.56306	0.594946	0.776043	0.0318858	0.181097
	0.661	0.802	1.259	0.917394	1.01051	1.2661	0.09312	0.255586
	0.614	0.651	1.066	0.884177	0.910428	1.16502	0.0262508	0.254593
	0.511	0.551	1.016	0.806614	0.837589	1.13737	0.0309753	0.299782
	0.723	0.826	1.281	0.959454	1.02552	1.27711	0.0660681	0.251592
	0.118	0.132	0.287	0.387611	0.409961	0.6045	0.0223495	0.194539
	0.129	0.158	0.382	0.405275	0.448522	0.697408	0.0432468	0.248886
	0.567	0.627	0.871	0.849663	0.893488	1.05309	0.0438254	0.159599
	0.381	0.417	0.738	0.696494	0.728657	0.969356	0.0321626	0.240699
	0.32	0.38	0.539	0.638308	0.69558	0.828418	0.057272	0.132838
	0.899	1.002	1.396	1.06988	1.12951	1.33321	0.0596274	0.203701
	0.411	0.469	0.717	0.723396	0.772754	0.955465	0.0493586	0.18271
	0.139	0.19	0.426	0.42069	0.491849	0.736478	0.0711588	0.244629
	0.453	0.56	0.958	0.759459	0.844402	1.10443	0.084943	0.260027
	0.082	0.104	0.252	0.323119	0.363891	0.566442	0.0407727	0.20255
	0.169	0.246	0.378	0.463872	0.559658	0.693747	0.0957856	0.134089
	0.264	0.309	0.54	0.579772	0.627241	0.829186	0.0474691	0.201945
	0.446	0.539	0.897	0.753568	0.828418	1.06869	0.0748498	0.240271
	0.302	0.352	0.69	0.620095	0.669463	0.937302	0.0493673	0.267839
	0.332	0.35	0.604	0.650166	0.667558	0.876947	0.0173923	0.209389
	0.574	0.622	1.005	0.854892	0.889919	1.1312	0.035027	0.241278
	0.34	0.384	0.682	0.657952	0.699231	0.931853	0.0412785	0.232622
	0.319	0.369	0.672	0.63731	0.685438	0.924996	0.0481286	0.239558
	0.515	0.577	0.895	0.809764	0.857123	1.0675	0.0473582	0.210374
	0.315	0.391	0.695	0.633301	0.705575	0.940692	0.0722742	0.235117
	0.201	0.252	0.499	0.505886	0.566442	0.797086	0.0605553	0.230644
7.2	0.513	0.591	0.903	0.808191	0.867459	1.07226	0.0592682	0.204798
	0.335	0.436	0.792	0.653097	0.745072	1.00419	0.0919754	0.259122
	0.367	0.41	0.695	0.683578	0.722515	0.940692	0.0389372	0.218177
	0.603	0.67	1.098	0.876221	0.923618	1.18238	0.047397	0.25876
	0.678	0.957	1.398	0.929116	1.10385	1.33416	0.174737	0.23031
	0.351	0.441	0.668	0.668511	0.749332	0.922239	0.080821	0.172906
	0.597	0.644	0.997	0.871851	0.90552	1.12669	0.033669	0.221165
	0.151	0.307	0.452	0.438474	0.625208	0.75862	0.186734	0.133412
	0.548	0.629	1.114	0.835305	0.894912	1.19096	0.0596066	0.296049
	0.092	0.115	0.303	0.342254	0.382652	0.621121	0.0403976	0.238469
	0.196	0.253	0.515	0.499555	0.567565	0.809764	0.0680099	0.2422
	0.347	0.439	0.752	0.664691	0.747631	0.978507	0.08294	0.230876
	0.149	0.174	0.373	0.43556	0.470684	0.689143	0.0351241	0.218459
	0.256	0.292	0.688	0.57092	0.609743	0.935943	0.0388228	0.3262
	0.585	0.657	1.079	0.863044	0.914614	1.1721	0.0515697	0.257489
	0.543	0.623	1.097	0.831486	0.890634	1.18184	0.0591476	0.291206
	1.142	1.24	1.935	1.20584	1.25651	1.56962	0.0506742	0.313114
	0.284	0.446	0.677	0.601332	0.753568	0.92843	0.152236	0.174862
	0.388	0.44	0.696	0.702863	0.748482	0.941369	0.0456187	0.192886
	0.314	0.355	0.582	0.632295	0.672309	0.860828	0.0400143	0.188519
	0.282	0.321	0.557	0.599211	0.639304	0.842137	0.0400935	0.202833
	0.253	0.312	0.58	0.567565	0.630278	0.859348	0.0627137	0.22907
	0.373	0.444	0.693	0.689143	0.751877	0.939338	0.0627334	0.187461
	0.481	0.552	0.934	0.782578	0.838349	1.09051	0.0557706	0.252159
	0.325	0.376	0.567	0.643275	0.691909	0.849663	0.0486339	0.157754
	0.4	0.444	0.629	0.71365	0.751877	0.894912	0.0382269	0.143036
	1.224	1.316	2.055	1.24838	1.29444	1.61756	0.0460662	0.323119
	0.667	0.735	1.027	0.921548	0.967384	1.14351	0.0458356	0.176127
	0.823	0.87	1.245	1.02366	1.05248	1.25904	0.0288238	0.206559
	0.977	1.012	1.553	1.11533	1.13513	1.40618	0.0198019	0.27105
	0.738	0.797	1.191	0.969356	1.00736	1.23143	0.038003	0.224075
	0.276	0.339	0.699	0.592802	0.656984	0.943395	0.0641823	0.286411
	0.181	0.21	0.36	0.480059	0.517088	0.677028	0.0370296	0.159939
	0.654	0.73	1.01	0.912523	0.964088	1.13401	0.0515643	0.169919
	0.745	0.787	1.256	0.973942	1.00102	1.26459	0.027077	0.263571
	0.465	0.518	0.944	0.769452	0.81212	1.09633	0.0426675	0.28421
	0.194	0.211	0.406	0.496999	0.518318	0.718982	0.0213185	0.200664
	0.218	0.249	0.529	0.526846	0.56306	0.820697	0.0362145	0.257637
	1.28	1.427	2.031	1.27662	1.34793	1.60809	0.0713138	0.26016
7.3	1.473	1.606	2.576	1.36948	1.42997	1.81104	0.0604906	0.381067
	0.886	0.9	1.477	1.06212	1.07047	1.37134	0.00835855	0.300866
	2.309	2.476	3.699	1.71462	1.77554	2.17019	0.0609231	0.394648
	0.339	0.36	0.613	0.656984	0.677028	0.883457	0.0200433	0.206429
	0.393	0.421	0.756	0.707378	0.732143	0.981106	0.0247657	0.248963
	0.453	0.489	0.927	0.759459	0.789059	1.08641	0.0296003	0.297354
	0.335	0.384	0.64	0.653097	0.699231	0.902703	0.0461343	0.203472
	0.38	0.75	0.977	0.69558	0.977205	1.11533	0.281625	0.138122
	0.334	0.363	0.622	0.652121	0.679843	0.889919	0.0277214	0.210076
	0.437	0.507	0.812	0.745926	0.80345	1.01679	0.0575243	0.213344
	0.344	0.375	0.636	0.661811	0.690988	0.899878	0.0291768	0.20889
	0.321	0.337	0.621	0.639304	0.655043	0.889203	0.0157391	0.23416
	0.656	0.75	1.178	0.913917	0.977205	1.22469	0.0632876	0.247489
	0.81	0.855	1.429	1.01554	1.04337	1.34887	0.0278282	0.305504
	0.929	0.978	1.497	1.08758	1.1159	1.38059	0.0283137	0.264696
	0.45	0.48	0.848	0.75694	0.781764	1.03909	0.0248243	0.257326
	0.281	0.306	0.637	0.598147	0.624189	0.900585	0.0260411	0.276397
	0.431	0.468	0.708	0.740788	0.77193	0.949449	0.0311425	0.177519
	0.864	0.924	1.516	1.04885	1.08465	1.38933	0.0358071	0.304674
	0.746	0.833	1.208	0.974596	1.02986	1.24019	0.0552628	0.210332
	1.222	1.361	2.083	1.24736	1.31639	1.62854	0.0690319	0.312156
	0.261	0.287	0.542	0.576468	0.6045	0.83072	0.0280314	0.22622
	0.318	0.358	0.606	0.63631	0.675144	0.878398	0.0388344	0.203254
	0.894	0.956	1.522	1.0669	1.10328	1.39207	0.0363753	0.288799
	1.894	2.112	3.083	1.55291	1.63984	1.98126	0.0869365	0.34142
	0.264	0.27	0.433	0.579772	0.586323	0.742504	0.0065513	0.156181
	0.936	1.001	1.524	1.09167	1.12894	1.39299	0.0372692	0.264045
	1.265	1.309	2.165	1.26911	1.291	1.66029	0.0218829	0.369294
	1.263	1.341	2.009	1.26811	1.30668	1.59936	0.0385712	0.292675
	0.398	0.641	0.934	0.711863	0.903408	1.09051	0.191545	0.187099
8.1	1.121	1.264	1.775	1.1947	1.26861	1.50333	0.0739141	0.234718	Tgfβr1fl/fl
	0.916	1.078	1.763	1.07995	1.17156	1.49824	0.0916119	0.32668
	0.313	0.385	0.587	0.631288	0.700141	0.864518	0.0688533	0.164377
	0.24	0.342	0.633	0.552791	0.659885	0.897753	0.107094	0.237868
	0.102	0.118	0.242	0.360375	0.387611	0.555089	0.0272356	0.167478
	0.509	0.555	1.01	0.805033	0.840624	1.13401	0.0355901	0.293383
	0.113	0.124	0.308	0.37931	0.397343	0.626225	0.0180333	0.228882
	0.102	0.11	0.226	0.360375	0.374241	0.536425	0.0138656	0.162184
	0.258	0.273	0.532	0.573146	0.589571	0.823021	0.0164258	0.23345
	0.983	1.091	1.654	1.11875	1.1786	1.45119	0.0598559	0.272582
	0.438	0.485	0.825	0.746779	0.785825	1.0249	0.0390461	0.239076
	0.762	0.826	1.279	0.984992	1.02552	1.27612	0.0405306	0.250594
	1.913	2.188	2.96	1.56068	1.66909	1.94134	0.108411	0.272251
	0.826	0.923	1.479	1.02552	1.08407	1.37227	0.0585442	0.288202
	0.362	0.382	0.645	0.678906	0.697408	0.906223	0.0185022	0.208815
	0.372	0.432	0.809	0.688219	0.741646	1.01491	0.0534277	0.273268
	0.129	0.167	0.343	0.405275	0.461119	0.660849	0.0558442	0.19973
	0.103	0.218	0.385	0.362138	0.526846	0.700141	0.164708	0.173295
	0.194	0.284	0.557	0.496999	0.601332	0.842137	0.104332	0.240805
	0.213	0.246	0.492	0.520769	0.559658	0.791476	0.0388892	0.231818
	0.198	0.236	0.436	0.502097	0.548165	0.745072	0.0460677	0.196907
	0.4	0.459	0.683	0.71365	0.764472	0.932536	0.050822	0.168064
	0.055	0.061	0.139	0.264628	0.278689	0.42069	0.0140607	0.142001
	0.168	0.183	0.312	0.462498	0.482704	0.630278	0.0202058	0.147575
	0.257	0.318	0.498	0.572034	0.63631	0.796287	0.0642761	0.159977
	0.1	0.108	0.205	0.356825	0.370823	0.510895	0.0139984	0.140072
	0.548	0.634	1.033	0.835305	0.898462	1.14685	0.0631565	0.248384
	0.4	0.439	0.699	0.71365	0.747631	0.943395	0.0339814	0.195764
	0.053	0.057	0.12	0.259772	0.269397	0.390882	0.00962444	0.121485
	0.24	0.283	0.568	0.552791	0.600272	0.850412	0.0474816	0.250139
	0.19	0.219	0.498	0.491849	0.528053	0.796287	0.0362034	0.268235
	0.07	0.071	0.146	0.298541	0.300666	0.431153	0.00212487	0.130487
	0.475	0.524	0.96	0.777682	0.816809	1.10558	0.0391277	0.288772
	0.587	0.638	1.295	0.864518	0.901292	1.28407	0.0367736	0.382782
	0.347	0.377	0.823	0.664691	0.692828	1.02366	0.0281375	0.33083
	0.321	0.363	0.802	0.639304	0.679843	1.01051	0.0405384	0.330671
	0.484	0.53	0.891	0.785015	0.821472	1.06511	0.0364578	0.243636
	0.597	0.625	1.034	0.871851	0.892062	1.1474	0.0202111	0.255339
	0.749	0.905	1.663	0.976553	1.07344	1.45513	0.0968906	0.381684
	2.351	2.617	4.009	1.73014	1.8254	2.2593	0.0952548	0.4339
	0.368	0.397	0.663	0.684509	0.710968	0.918781	0.0264597	0.207812
	0.499	0.567	0.918	0.797086	0.849663	1.08113	0.0525765	0.231463
	0.101	0.128	0.207	0.358605	0.403701	0.513382	0.0450967	0.10968
	0.068	0.079	0.16	0.294245	0.317153	0.451352	0.0229076	0.134199
	0.088	0.113	0.198	0.334731	0.37931	0.502097	0.0445786	0.122787
	0.103	0.127	0.305	0.362138	0.402121	0.623168	0.0399835	0.221047
	0.17	0.468	0.636	0.465243	0.77193	0.899878	0.306687	0.127948
8,2	0.468	0.597	0.861	0.77193	0.871851	1.04702	0.0999208	0.175173
	0.346	0.43	0.746	0.663733	0.739928	0.974596	0.0761952	0.234668
	0.701	0.778	1.158	0.944744	0.995279	1.21425	0.0505352	0.218974
	0.152	0.18	0.314	0.439923	0.478731	0.632295	0.0388075	0.153564
	0.249	0.296	0.506	0.56306	0.613905	0.802658	0.0508446	0.188753
	0.522	0.559	0.794	0.815249	0.843647	1.00546	0.0283983	0.161814
	0.56	0.622	1.014	0.844402	0.889919	1.13625	0.0455169	0.246332
	1.14	1.23	1.904	1.20478	1.25143	1.557	0.0466538	0.305567
	0.764	0.853	1.108	0.986283	1.04215	1.18775	0.055865	0.145601
	0.256	0.314	0.532	0.57092	0.632295	0.823021	0.0613755	0.190726
	0.247	0.28	0.439	0.560794	0.597082	0.747631	0.0362879	0.150549
	0.263	0.294	0.572	0.578673	0.611827	0.853401	0.0331545	0.241574
	2.06	2.135	3.243	1.61953	1.64875	2.03202	0.0292181	0.383276
	0.992	1.053	1.798	1.12386	1.1579	1.51304	0.0340386	0.355143
	0.067	0.084	0.149	0.292074	0.327035	0.43556	0.0349616	0.108525
	0.369	0.387	0.682	0.685438	0.701957	0.931853	0.016519	0.229896
	0.234	0.288	0.483	0.545837	0.605552	0.784203	0.0597148	0.178651
	0.912	0.998	1.706	1.07759	1.12725	1.47382	0.0496629	0.34657
	1.364	1.466	2.139	1.31784	1.36622	1.65029	0.0483858	0.284066
	0.213	0.409	0.571	0.520769	0.721634	0.852655	0.200865	0.131021
	0.314	0.437	0.733	0.632295	0.745926	0.966067	0.113631	0.22014
	0.429	0.441	0.724	0.739067	0.749332	0.960117	0.0102653	0.210785
	1.136	1.252	2.061	1.20266	1.26258	1.61992	0.0599113	0.357347
	1.344	1.425	2.158	1.30814	1.34698	1.6576	0.0388428	0.31062
	0.202	0.235	0.506	0.507143	0.547002	0.802658	0.0398587	0.255655
	0.475	0.528	0.998	0.777682	0.819921	1.12725	0.0422393	0.307329
	1.182	1.374	2.149	1.22677	1.32266	1.65414	0.0958888	0.331483
	0.602	0.662	1.034	0.875494	0.918087	1.1474	0.0425932	0.229314
	1.493	1.613	2.347	1.37875	1.43309	1.72867	0.0543378	0.295582
	1.089	1.191	1.816	1.17752	1.23143	1.52059	0.0539115	0.28916
	0.378	0.453	0.744	0.693747	0.759459	0.973288	0.065712	0.21383
8.3	0.428	0.483	0.761	0.738205	0.784203	0.984345	0.0459983	0.200142
	0.222	0.248	0.49	0.531657	0.561928	0.789865	0.0302713	0.227937
	0.203	0.289	0.504	0.508397	0.606602	0.80107	0.0982051	0.194468
	0.295	0.311	0.509	0.612867	0.629267	0.805033	0.0164007	0.175766
	0.832	0.931	1.337	1.02924	1.08875	1.30473	0.0595142	0.215976
	0.173	0.231	0.443	0.46933	0.542327	0.751029	0.072997	0.208703
	0.271	0.309	0.546	0.587408	0.627241	0.83378	0.039833	0.206539
	0.135	0.159	0.285	0.414593	0.449939	0.60239	0.035346	0.152451
	0.335	0.394	0.658	0.653097	0.708277	0.91531	0.0551804	0.207033
	0.593	0.685	1.036	0.868925	0.9339	1.14851	0.0649747	0.21461
	0.558	0.605	0.849	0.842892	0.877673	1.0397	0.0347806	0.162029
	0.777	0.896	1.362	0.994639	1.06809	1.31687	0.0734538	0.248779
	1.227	1.344	1.735	1.24991	1.30814	1.48629	0.0582354	0.178153
	0.224	0.27	0.397	0.534046	0.586323	0.710968	0.0522765	0.124645
	0.264	0.326	0.513	0.579772	0.644264	0.808191	0.0644923	0.163927
	0.377	0.418	0.737	0.692828	0.72953	0.968699	0.0367016	0.239169
	0.209	0.259	0.568	0.515856	0.574255	0.850412	0.0583995	0.276156
	0.592	0.656	0.994	0.868192	0.913917	1.12499	0.0457252	0.211071
	0.36	0.423	0.799	0.677028	0.73388	1.00862	0.0568528	0.274742
	0.716	0.782	1.325	0.954798	0.997834	1.29886	0.0430362	0.301028
	0.566	0.622	1.207	0.848913	0.889919	1.23968	0.0410054	0.349759
	1.269	1.507	2.313	1.27112	1.3852	1.7161	0.114079	0.330904
9.1	0.688	0.784	1.028	0.935943	0.99911	1.14407	0.0631668	0.144958	Tgfβr1fl/fl
	0.137	0.161	0.278	0.417653	0.45276	0.594946	0.0351072	0.142186
	0.077	0.114	0.189	0.313113	0.380985	0.490553	0.0678721	0.109568
	0.102	0.109	0.201	0.360375	0.372536	0.505886	0.0121606	0.13335
	0.571	0.666	1.027	0.852655	0.920857	1.14351	0.0682024	0.222654
	0.262	0.306	0.607	0.577571	0.624189	0.879123	0.0466171	0.254934
	0.065	0.086	0.18	0.287681	0.330906	0.478731	0.0432244	0.147825
	0.108	0.119	0.266	0.370823	0.38925	0.581964	0.0184267	0.192714
	0.063	0.068	0.167	0.283221	0.294245	0.461119	0.0110244	0.166874
	0.076	0.111	0.233	0.311073	0.375938	0.544669	0.0648656	0.168731
	0.051	0.075	0.193	0.254824	0.309019	0.495717	0.0541955	0.186698
	0.101	0.128	0.239	0.358605	0.403701	0.551638	0.0450967	0.147937
	0.376	0.395	0.586	0.691909	0.709175	0.863781	0.0172663	0.154606
	0.17	0.183	0.302	0.465243	0.482704	0.620095	0.017461	0.137392
	0.086	0.111	0.222	0.330906	0.375938	0.531657	0.0450326	0.155719
	0.064	0.102	0.173	0.28546	0.360375	0.46933	0.0749155	0.108954
	0.097	0.129	0.236	0.351432	0.405275	0.548165	0.0538434	0.14289
	0.087	0.099	0.183	0.332824	0.355036	0.482704	0.0222122	0.127667
	0.056	0.103	0.196	0.267023	0.362138	0.499555	0.0951144	0.137417
	0.081	0.085	0.148	0.321142	0.328976	0.434096	0.00783389	0.10512
	0.019	0.024	0.061	0.155536	0.174808	0.278689	0.0192714	0.103881
	1.456	1.703	2.396	1.36156	1.47252	1.74662	0.110967	0.274096
	0.878	0.913	1.509	1.05731	1.07818	1.38612	0.020868	0.307938
	1.415	1.533	2.14	1.34225	1.3971	1.65068	0.0548461	0.253581
	0.836	0.9	1.379	1.03171	1.07047	1.32507	0.0387631	0.254591
	0.057	0.067	0.124	0.269397	0.292074	0.397343	0.0226769	0.10527
	0.048	0.054	0.108	0.247215	0.262212	0.370823	0.0149961	0.108612
	0.76	0.793	1.165	0.983698	1.00483	1.21792	0.0211297	0.21309
	0.257	0.268	0.498	0.572034	0.584147	0.796287	0.0121137	0.21214
	0.146	0.154	0.265	0.431153	0.442808	0.580869	0.0116549	0.138061
	0.114	0.137	0.288	0.380985	0.417653	0.605552	0.0366681	0.187899
	0.65	0.715	1.052	0.909728	0.954131	1.15735	0.0444028	0.203214
	0.866	0.918	1.301	1.05006	1.08113	1.28704	0.0310665	0.205919
	0.923	0.998	1.464	1.08407	1.12725	1.36529	0.0431838	0.238042
	0.489	0.523	0.752	0.789059	0.81603	0.978507	0.0269706	0.162478
	0.206	0.237	0.433	0.51214	0.549325	0.742504	0.0371849	0.19318
	0.063	0.084	0.172	0.283221	0.327035	0.467971	0.0438144	0.140936
	0.184	0.242	0.448	0.484021	0.555089	0.755256	0.0710684	0.200167
	0.807	0.875	1.429	1.01366	1.0555	1.34887	0.0418432	0.293371
	1.008	1.078	1.642	1.13288	1.17156	1.44591	0.038676	0.274352
	0.116	0.143	0.27	0.384312	0.4267	0.586323	0.0423883	0.159623
	0.207	0.221	0.445	0.513382	0.530458	0.752723	0.0170767	0.222265
	0.117	0.125	0.229	0.385965	0.398942	0.539974	0.0129772	0.141032
	0.138	0.171	0.268	0.419174	0.466609	0.584147	0.0474347	0.117538
	0.31	0.34	0.585	0.628255	0.657952	0.863044	0.0296975	0.205092
	0.212	0.235	0.396	0.519545	0.547002	0.710072	0.0274573	0.16307
	0.161	0.186	0.374	0.45276	0.486644	0.690066	0.0338842	0.203422
	0.129	0.144	0.345	0.405275	0.42819	0.662773	0.0229147	0.234583
	1.793	1.912	2.671	1.51093	1.56027	1.84413	0.0493343	0.283865
	0.917	0.992	1.502	1.08054	1.12386	1.3829	0.0433194	0.259041
	0.572	0.651	1.167	0.853401	0.910428	1.21896	0.057027	0.308535
9.2	0.874	0.913	1.235	1.0549	1.07818	1.25397	0.0232792	0.175796
	0.283	0.316	0.483	0.600272	0.634306	0.784203	0.0340334	0.149898
	0.235	0.244	0.424	0.547002	0.557378	0.734747	0.0103761	0.177369
	1.249	1.294	1.658	1.26106	1.28358	1.45294	0.0225163	0.169361
	0.87	0.919	1.275	1.05248	1.08171	1.27412	0.0292329	0.192405
	0.317	0.369	0.602	0.635309	0.685438	0.875494	0.0501296	0.190056
	0.121	0.128	0.234	0.392507	0.403701	0.545837	0.0111939	0.142136
	0.242	0.253	0.365	0.555089	0.567565	0.681713	0.0124755	0.114148
	1.136	1.24	1.843	1.20266	1.25651	1.53186	0.0538461	0.275345
	0.081	0.089	0.182	0.321142	0.336628	0.481383	0.0154855	0.144755
	0.072	0.075	0.156	0.302776	0.309019	0.445674	0.00624346	0.136655
	0.402	0.439	0.733	0.715432	0.747631	0.966067	0.0321995	0.218436
	0.228	0.248	0.398	0.538794	0.561928	0.711863	0.0231346	0.149935
	0.237	0.286	0.556	0.549325	0.603446	0.841381	0.0541207	0.237935
	0.096	0.126	0.293	0.349615	0.400535	0.610786	0.0509194	0.210251
	1.152	1.203	1.705	1.2111	1.23762	1.47339	0.026518	0.235767
	1.111	1.196	1.686	1.18936	1.23402	1.46516	0.044659	0.23114
	0.195	0.212	0.361	0.498279	0.519545	0.677967	0.021266	0.158422
	0.211	0.223	0.393	0.518318	0.532853	0.707378	0.0145351	0.174525
	1.149	1.175	1.517	1.20953	1.22313	1.38979	0.0136082	0.166652
	0.311	0.343	0.54	0.629267	0.660849	0.829186	0.0315814	0.168337
	0.05	0.069	0.134	0.252313	0.296401	0.413055	0.0440877	0.116654
	0.084	0.104	0.207	0.327035	0.363891	0.513382	0.036856	0.14949
	1.149	1.163	1.511	1.20953	1.21687	1.38703	0.00734643	0.170163
	0.157	0.18	0.292	0.4471	0.478731	0.609743	0.0316305	0.131012
	0.155	0.21	0.337	0.444243	0.517088	0.655043	0.072845	0.137955
	0.121	0.154	0.293	0.392507	0.442808	0.610786	0.0503007	0.167978
	0.065	0.07	0.127	0.287681	0.298541	0.402121	0.0108597	0.10358
	0.212	0.251	0.433	0.519545	0.565317	0.742504	0.0457721	0.177188
	1.059	1.18	1.72	1.16119	1.22573	1.47986	0.0645442	0.254122
	0.16	0.188	0.306	0.451352	0.489254	0.624189	0.0379019	0.134935
	0.263	0.278	0.424	0.578673	0.594946	0.734747	0.0162733	0.139801
	1.015	1.07	1.546	1.13681	1.1672	1.40301	0.030394	0.235802
	1.247	1.302	1.726	1.26005	1.28754	1.48243	0.027488	0.194895
	0.203	0.235	0.425	0.508397	0.547002	0.735613	0.038605	0.188611
	0.114	0.125	0.245	0.380985	0.398942	0.558519	0.0179576	0.159577
	0.061	0.078	0.162	0.278689	0.315139	0.454164	0.0364501	0.139025
	0.057	0.087	0.174	0.269397	0.332824	0.470684	0.0634272	0.13786
	0.459	0.502	0.751	0.764472	0.799479	0.977856	0.0350071	0.178378
	0.15	0.212	0.333	0.437019	0.519545	0.651144	0.0825254	0.131599
	0.114	0.129	0.281	0.380985	0.405275	0.598147	0.0242904	0.192872
	0.446	0.546	1.056	0.753568	0.83378	1.15954	0.0802118	0.325764
	0.311	0.327	0.534	0.629267	0.645251	0.824567	0.0159839	0.179315
	0.078	0.098	0.225	0.315139	0.353239	0.535237	0.0380994	0.181999
	0.082	0.097	0.251	0.323119	0.351432	0.565317	0.0283131	0.213885
9.3	0.374	0.389	0.518	0.690066	0.703769	0.81212	0.0137022	0.108351
	0.28	0.313	0.476	0.597082	0.631288	0.7785	0.0342054	0.147212
	0.314	0.331	0.476	0.632295	0.649186	0.7785	0.0168907	0.129314
	0.414	0.428	0.589	0.726031	0.738205	0.86599	0.0121738	0.127785

## Sheet: N+O. SRI inner tongue+myelin
Sample	Axon area (i)	Axon + inner tongue area (ii)	Axon + inner tongue + myelin area (iii)	Axon diameter [d(i)]	Axon + inner tongue diameter [d(ii)]	Axon + inner tongue + myelin diameter [d(iii)]	Inner tongue thickness [d(ii) - d(i)]	Myelin thickness [d(iii) - d(ii)]	Condition Unblind
1.1	0.253	0.277	0.421	0.567565	0.593875	0.732143	0.0263102	0.138268	SRI
	0.4	0.466	0.656	0.71365	0.770279	0.913917	0.0566293	0.143639
	0.1	0.121	0.223	0.356825	0.392507	0.532853	0.0356825	0.140346
	0.092	0.106	0.198	0.342254	0.367374	0.502097	0.0251193	0.134723
	0.504	0.585	0.752	0.80107	0.863044	0.978507	0.0619744	0.115463
	0.397	0.425	0.6	0.710968	0.735613	0.874039	0.0246448	0.138426
	0.763	0.834	1.261	0.985638	1.03048	1.2671	0.0448387	0.236629
	0.041	0.103	0.21	0.228479	0.362138	0.517088	0.133658	0.154951
	0.081	0.083	0.163	0.321142	0.325083	0.455563	0.00394054	0.130481
	0.136	0.168	0.369	0.416126	0.462498	0.685438	0.0463722	0.22294
	0.069	0.077	0.156	0.296401	0.313113	0.445674	0.0167116	0.132562
	0.698	0.753	1.142	0.94272	0.979157	1.20584	0.0364374	0.226678
	0.175	0.198	0.361	0.472035	0.502097	0.677967	0.0300622	0.17587
	0.083	0.103	0.207	0.325083	0.362138	0.513382	0.0370548	0.151244
	0.093	0.111	0.188	0.344109	0.375938	0.489254	0.0318289	0.113315
	0.309	0.342	0.498	0.627241	0.659885	0.796287	0.032644	0.136402
	0.43	0.467	0.761	0.739928	0.771105	0.984345	0.0311773	0.21324
	0.138	0.155	0.297	0.419174	0.444243	0.614941	0.0250691	0.170697
	0.168	0.181	0.281	0.462498	0.480059	0.598147	0.0175609	0.118089
	0.179	0.207	0.396	0.477399	0.513382	0.710072	0.0359824	0.196691
	0.142	0.162	0.293	0.425206	0.454164	0.610786	0.028958	0.156622
	0.085	0.097	0.181	0.328976	0.351432	0.480059	0.0224555	0.128627
	0.293	0.315	0.488	0.610786	0.633301	0.788252	0.0225155	0.154951
	0.101	0.113	0.21	0.358605	0.37931	0.517088	0.0207055	0.137778
	0.809	0.867	1.213	1.01491	1.05067	1.24275	0.0357517	0.192089
	0.139	0.158	0.274	0.42069	0.448522	0.59065	0.0278316	0.142128
	0.102	0.114	0.183	0.360375	0.380985	0.482704	0.0206092	0.101719
	0.265	0.314	0.527	0.580869	0.632295	0.819144	0.0514265	0.186849
	0.392	0.49	0.78	0.706477	0.789865	0.996557	0.0833883	0.206692
	0.289	0.311	0.634	0.606602	0.629267	0.898462	0.0226652	0.269195
	0.028	0.035	0.085	0.188814	0.2111	0.328976	0.0222865	0.117876
	0.121	0.156	0.358	0.392507	0.445674	0.675144	0.0531668	0.22947
	0.775	0.809	1.256	0.993358	1.01491	1.26459	0.0215559	0.249676
	0.472	0.518	0.761	0.775222	0.81212	0.984345	0.0368976	0.172226
	0.256	0.304	0.444	0.57092	0.622145	0.751877	0.0512256	0.129731
	0.568	0.717	1.017	0.850412	0.955465	1.13793	0.105053	0.182465
	0.502	0.529	0.812	0.799479	0.820697	1.01679	0.0212184	0.196097
	0.107	0.123	0.227	0.369102	0.395738	0.537611	0.0266354	0.141873
	0.08	0.104	0.164	0.319154	0.363891	0.456959	0.0447375	0.0930674
	0.701	0.842	1.323	0.944744	1.03541	1.29788	0.0906632	0.262474
	0.13	0.159	0.313	0.406843	0.449939	0.631288	0.0430961	0.181349
	0.045	0.053	0.131	0.239365	0.259772	0.408405	0.020407	0.148632
	0.152	0.165	0.41	0.439923	0.45835	0.722515	0.0184266	0.264165
	0.241	0.294	0.588	0.553941	0.611827	0.865254	0.057886	0.253427
	0.144	0.169	0.434	0.42819	0.463872	0.743361	0.0356825	0.279489
	0.057	0.074	0.106	0.269397	0.306952	0.367374	0.0375555	0.0604213
	0.084	0.159	0.298	0.327035	0.449939	0.615975	0.122904	0.166036
	0.136	0.154	0.292	0.416126	0.442808	0.609743	0.0266823	0.166935
	0.267	0.348	0.627	0.583057	0.665648	0.893488	0.0825915	0.22784
	0.402	0.427	0.588	0.715432	0.737342	0.865254	0.0219105	0.127912
	0.129	0.141	0.282	0.405275	0.423706	0.599211	0.0184309	0.175505
	0.669	0.702	0.902	0.922929	0.945417	1.07166	0.0224888	0.126246
	1.326	1.427	1.963	1.29935	1.34793	1.58094	0.0485771	0.23301
	0.145	0.177	0.334	0.429674	0.474725	0.652121	0.0450506	0.177397
	0.108	0.126	0.266	0.370823	0.400535	0.581964	0.0297116	0.181429
	0.839	0.922	1.393	1.03356	1.08348	1.33177	0.0499182	0.248295
	0.14	0.156	0.229	0.422201	0.445674	0.539974	0.0234732	0.0942999
	0.122	0.149	0.319	0.394126	0.43556	0.63731	0.0414343	0.201749
	0.267	0.295	0.482	0.583057	0.612867	0.783391	0.0298102	0.170524
	0.339	0.377	0.684	0.656984	0.692828	0.933218	0.0358443	0.24039
	1.164	1.193	1.751	1.2174	1.23247	1.49313	0.0150718	0.260665
	0.367	0.432	0.758	0.683578	0.741646	0.982403	0.0580684	0.240756
	0.398	0.425	0.697	0.711863	0.735613	0.942045	0.0237499	0.206431
	0.238	0.263	0.448	0.550483	0.578673	0.755256	0.0281901	0.176583
	0.117	0.231	0.32	0.385965	0.542327	0.638308	0.156362	0.0959809
	0.035	0.044	0.089	0.2111	0.236691	0.336628	0.0255904	0.0999371
	0.147	0.23	0.329	0.432627	0.541152	0.647222	0.108525	0.10607
	0.6	0.651	1.078	0.874039	0.910428	1.17156	0.0363891	0.261132
	0.096	0.127	0.285	0.349615	0.402121	0.60239	0.0525057	0.200268
	0.069	0.078	0.154	0.296401	0.315139	0.442808	0.0187382	0.127669
	0.098	0.145	0.195	0.353239	0.429674	0.498279	0.0764354	0.0686048
	0.234	0.28	0.481	0.545837	0.597082	0.782578	0.0512451	0.185496
1.2	0.754	0.828	1.08	0.979807	1.02676	1.17265	0.0469556	0.145883
	0.529	0.56	0.839	0.820697	0.844402	1.03356	0.0237046	0.189159
	0.297	0.328	0.516	0.614941	0.646237	0.81055	0.0312965	0.164313
	0.074	0.087	0.173	0.306952	0.332824	0.46933	0.0258717	0.136506
	0.217	0.24	0.373	0.525636	0.552791	0.689143	0.0271549	0.136353
	1.081	1.194	2.225	1.17319	1.23298	1.68314	0.0597946	0.450156
	1.351	1.447	1.937	1.31154	1.35734	1.57043	0.0457985	0.213093
	1.229	1.29	1.783	1.25092	1.28159	1.50671	0.0306682	0.225121
	1.101	1.233	1.998	1.18399	1.25296	1.59497	0.0689664	0.342013
	0.846	0.925	1.369	1.03786	1.08524	1.32025	0.0473768	0.235012
	0.875	1.011	1.683	1.0555	1.13457	1.46385	0.0790662	0.329284
	0.543	0.637	0.917	0.831486	0.900585	1.08054	0.0690991	0.179952
	0.364	0.427	0.624	0.680778	0.737342	0.891348	0.0565637	0.154006
	0.055	0.07	0.12	0.264628	0.298541	0.390882	0.0339127	0.0923409
	0.202	0.237	0.43	0.507143	0.549325	0.739928	0.0421815	0.190603
	0.043	0.068	0.154	0.233986	0.294245	0.442808	0.0602596	0.148563
	0.112	0.14	0.279	0.377628	0.422201	0.596015	0.0445729	0.173814
	0.034	0.037	0.064	0.208063	0.217048	0.28546	0.00898523	0.0684118
	0.163	0.19	0.317	0.455563	0.491849	0.635309	0.0362856	0.143459
	0.106	0.118	0.212	0.367374	0.387611	0.519545	0.0202373	0.131934
	0.384	0.423	0.632	0.699231	0.73388	0.897044	0.0346493	0.163163
	0.127	0.149	0.261	0.402121	0.43556	0.576468	0.0334391	0.140908
	0.041	0.049	0.097	0.228479	0.249777	0.351432	0.021298	0.101654
	0.371	0.397	0.637	0.687293	0.710968	0.900585	0.0236753	0.189617
	0.232	0.258	0.454	0.543499	0.573146	0.760296	0.0296462	0.187151
	0.247	0.278	0.404	0.560794	0.594946	0.717209	0.0341516	0.122263
	0.233	0.294	0.556	0.544669	0.611827	0.841381	0.0671577	0.229553
	0.104	0.135	0.253	0.363891	0.414593	0.567565	0.0507016	0.152972
2.1	0.293	0.422	0.847	0.610786	0.733012	1.03848	0.122227	0.305464	Vehicle
	0.308	0.551	1.013	0.626225	0.837589	1.13569	0.211364	0.298101
	0.465	0.685	1.504	0.769452	0.9339	1.38382	0.164448	0.449918
	0.434	0.505	1.147	0.743361	0.801864	1.20847	0.0585028	0.406608
	0.753	0.902	2.365	0.979157	1.07166	1.73528	0.0925057	0.663621
	0.451	0.599	1.298	0.75778	0.87331	1.28556	0.11553	0.41225
	0.641	0.851	1.889	0.903408	1.04093	1.55085	0.137518	0.509928
	0.086	0.133	0.323	0.330906	0.41151	0.641293	0.0806047	0.229782
	0.065	0.103	0.3	0.287681	0.362138	0.618039	0.0744563	0.255901
	0.059	0.074	0.174	0.274082	0.306952	0.470684	0.03287	0.163732
	0.258	0.32	0.592	0.573146	0.638308	0.868192	0.0651621	0.229885
	0.278	0.329	0.644	0.594946	0.647222	0.90552	0.0522757	0.258298
	0.118	0.175	0.488	0.387611	0.472035	0.788252	0.0844239	0.316217
	0.104	0.191	0.357	0.363891	0.493142	0.674201	0.12925	0.181059
	0.081	0.09	0.182	0.321142	0.338514	0.481383	0.0173714	0.142869
	0.089	0.146	0.3	0.336628	0.431153	0.618039	0.0945252	0.186886
	0.07	0.083	0.215	0.298541	0.325083	0.523208	0.0265418	0.198125
	0.186	0.347	0.694	0.486644	0.664691	0.940015	0.178047	0.275324
	0.201	0.226	0.702	0.505886	0.536425	0.945417	0.0305388	0.408992
	0.509	0.597	1.578	0.805033	0.871851	1.41745	0.0668174	0.545602
	0.084	0.113	0.337	0.327035	0.37931	0.655043	0.0522746	0.275733
	0.868	1.042	2.686	1.05127	1.15183	1.8493	0.10056	0.697472
	0.081	0.154	0.264	0.321142	0.442808	0.579772	0.121666	0.136964
	0.05	0.061	0.19	0.252313	0.278689	0.491849	0.0263758	0.21316
	0.727	0.866	1.318	0.962105	1.05006	1.29543	0.0879552	0.245367
	0.108	0.128	0.328	0.370823	0.403701	0.646237	0.032878	0.242536
	0.7	0.909	1.757	0.94407	1.07581	1.49569	0.131744	0.419874
	0.058	0.078	0.236	0.27175	0.315139	0.548165	0.0433895	0.233026
	0.063	0.081	0.255	0.283221	0.321142	0.569804	0.0379214	0.248661
	0.12	0.171	0.387	0.390882	0.466609	0.701957	0.075727	0.235348
	1.294	1.591	3.179	1.28358	1.42328	2.01187	0.139702	0.588593
	0.439	0.543	1.327	0.747631	0.831486	1.29984	0.083855	0.468356
	0.16	0.193	0.505	0.451352	0.495717	0.801864	0.0443652	0.306147
	0.084	0.1	0.218	0.327035	0.356825	0.526846	0.0297895	0.170021
	0.084	0.094	0.188	0.327035	0.345955	0.489254	0.0189191	0.143299
	0.092	0.112	0.204	0.342254	0.377628	0.509648	0.0353736	0.13202
	0.172	0.198	0.338	0.467971	0.502097	0.656014	0.0341257	0.153917
	0.564	0.676	1.159	0.847412	0.927745	1.21478	0.0803325	0.287033
	0.158	0.193	0.473	0.448522	0.495717	0.776043	0.047195	0.280326
	0.183	0.235	0.479	0.482704	0.547002	0.780949	0.0642984	0.233947
	0.389	0.424	0.649	0.703769	0.734747	0.909028	0.0309787	0.174281
	0.456	0.538	1.201	0.761969	0.827649	1.23659	0.0656797	0.408943
	1.547	1.704	3.271	1.40346	1.47296	2.04078	0.0694957	0.56782
	0.224	0.253	0.575	0.534046	0.567565	0.855636	0.0335181	0.288071
	0.477	0.631	1.24	0.779317	0.896334	1.25651	0.117017	0.360176
	0.508	0.604	1.522	0.804242	0.876947	1.39207	0.0727051	0.515127
	0.08	0.134	0.24	0.319154	0.413055	0.552791	0.0939008	0.139736
	0.068	0.091	0.233	0.294245	0.340389	0.544669	0.0461439	0.20428
	0.066	0.127	0.359	0.289886	0.402121	0.676087	0.112235	0.273965
	0.493	0.74	1.492	0.79228	0.970668	1.37829	0.178389	0.407618
2.2	0.734	1.034	1.909	0.966725	1.1474	1.55904	0.180676	0.411641
	0.293	0.377	0.787	0.610786	0.692828	1.00102	0.0820428	0.308191
	0.344	0.507	0.804	0.661811	0.80345	1.01177	0.141639	0.208323
	0.25	0.306	0.546	0.56419	0.624189	0.83378	0.0599989	0.209591
	0.256	0.314	0.605	0.57092	0.632295	0.877673	0.0613755	0.245378
	0.059	0.105	0.207	0.274082	0.365637	0.513382	0.0915543	0.147745
	0.499	0.826	1.578	0.797086	1.02552	1.41745	0.228436	0.39193
	0.158	0.23	0.442	0.448522	0.541152	0.750181	0.0926298	0.20903
	0.223	0.264	0.451	0.532853	0.579772	0.75778	0.0469186	0.178009
	0.106	0.132	0.254	0.367374	0.409961	0.568685	0.0425869	0.158725
	0.156	0.206	0.415	0.445674	0.51214	0.726907	0.0664659	0.214767
	0.346	0.407	0.701	0.663733	0.719867	0.944744	0.0561345	0.224877
	0.36	0.403	0.786	0.677028	0.716321	1.00038	0.0392933	0.284062
	0.751	0.885	1.535	0.977856	1.06152	1.39801	0.0836601	0.33649
	0.95	1.135	2.554	1.09981	1.20213	1.80329	0.102326	0.601155
	0.115	0.137	0.351	0.382652	0.417653	0.668511	0.0350008	0.250858
	0.068	0.086	0.203	0.294245	0.330906	0.508397	0.0366604	0.177491
	0.118	0.146	0.31	0.387611	0.431153	0.628255	0.0435421	0.197102
	1.058	1.201	2.212	1.16064	1.23659	1.67822	0.0759514	0.441623
	0.078	0.114	0.334	0.315139	0.380985	0.652121	0.0658455	0.271137
	0.059	0.076	0.147	0.274082	0.311073	0.432627	0.0369903	0.121554
	0.514	0.634	1.22	0.808978	0.898462	1.24634	0.0894841	0.347874
	1.009	1.141	1.692	1.13345	1.20531	1.46776	0.0718621	0.262453
	0.08	0.103	0.186	0.319154	0.362138	0.486644	0.0429838	0.124507
	0.072	0.093	0.224	0.302776	0.344109	0.534046	0.0413335	0.189937
	0.163	0.178	0.313	0.455563	0.476064	0.631288	0.0205003	0.155224
	0.294	0.346	0.63	0.611827	0.663733	0.895623	0.0519054	0.231891
	0.183	0.207	0.395	0.482704	0.513382	0.709175	0.0306778	0.195794
	0.11	0.229	0.418	0.374241	0.539974	0.72953	0.165733	0.189556
	0.142	0.158	0.371	0.425206	0.448522	0.687293	0.023316	0.238771
	0.118	0.143	0.285	0.387611	0.4267	0.60239	0.0390895	0.175689
	0.139	0.183	0.403	0.42069	0.482704	0.716321	0.0620134	0.233617
	0.307	0.389	0.747	0.625208	0.703769	0.975249	0.078561	0.27148
	0.327	0.407	0.621	0.645251	0.719867	0.889203	0.0746156	0.169336
	0.171	0.206	0.356	0.466609	0.51214	0.673256	0.045531	0.161116
	0.123	0.179	0.429	0.395738	0.477399	0.739067	0.0816612	0.261668
	0.131	0.178	0.399	0.408405	0.476064	0.712757	0.067659	0.236693
	0.531	0.717	1.451	0.822247	0.955465	1.35922	0.133218	0.403752
	0.781	0.822	1.382	0.997196	1.02304	1.32651	0.02584	0.303469
	0.182	0.197	0.342	0.481383	0.500828	0.659885	0.0194445	0.159057
	0.167	0.314	0.453	0.461119	0.632295	0.759459	0.171176	0.127164
	0.152	0.203	0.452	0.439923	0.508397	0.75862	0.0684739	0.250223
	0.199	0.237	0.614	0.503363	0.549325	0.884177	0.0459615	0.334852
	0.212	0.244	0.453	0.519545	0.557378	0.759459	0.0378334	0.202081
	0.21	0.247	0.488	0.517088	0.560794	0.788252	0.0437059	0.227458
	0.054	0.068	0.175	0.262212	0.294245	0.472035	0.0320337	0.17779
	0.155	0.217	0.502	0.444243	0.525636	0.799479	0.0813925	0.273843
	0.569	0.693	1.323	0.85116	0.939338	1.29788	0.0881776	0.358544
	0.159	0.204	0.47	0.449939	0.509648	0.773578	0.0597088	0.26393
	0.057	0.068	0.195	0.269397	0.294245	0.498279	0.0248485	0.204033
3.1	2.134	2.408	4.032	1.64836	1.75099	2.26577	0.102628	0.514779	Vehicle
	1.311	1.575	3.594	1.29198	1.4161	2.13916	0.124123	0.723059
	0.983	1.052	1.994	1.11875	1.15735	1.59337	0.0385984	0.436028
	1.295	1.435	2.545	1.28407	1.3517	1.80011	0.0676285	0.448407
	0.437	0.671	1.135	0.745926	0.924307	1.20213	0.178381	0.277827
	1.043	1.125	2.21	1.15238	1.19683	1.67746	0.0444429	0.480629
	0.46	0.556	0.922	0.765304	0.841381	1.08348	0.0760765	0.242099
	0.494	0.578	1.124	0.793083	0.857865	1.19629	0.0647823	0.33843
	0.088	0.124	0.22	0.334731	0.397343	0.529257	0.062612	0.131913
	0.346	0.381	0.869	0.663733	0.696494	1.05188	0.0327617	0.355383
	0.941	1.032	1.532	1.09459	1.14629	1.39664	0.0517051	0.250349
	0.245	0.286	0.623	0.558519	0.603446	0.890634	0.0449263	0.287188
	0.246	0.274	0.495	0.559658	0.59065	0.793885	0.0309923	0.203235
	0.159	0.176	0.335	0.449939	0.473382	0.653097	0.0234426	0.179715
	0.151	0.18	0.297	0.438474	0.478731	0.614941	0.0402571	0.13621
	0.109	0.127	0.239	0.372536	0.402121	0.551638	0.0295851	0.149517
	0.197	0.217	0.406	0.500828	0.525636	0.718982	0.0248083	0.193346
	0.138	0.166	0.277	0.419174	0.459737	0.593875	0.0405624	0.134138
	2.024	2.228	3.662	1.60532	1.68427	2.15931	0.0789585	0.475033
	0.755	0.842	1.669	0.980457	1.03541	1.45775	0.0549501	0.422344
	0.133	0.153	0.361	0.41151	0.441368	0.677967	0.0298575	0.236599
	2.935	4.135	6.054	1.93312	2.29453	2.77636	0.361404	0.481838
	0.423	0.485	1.12	0.73388	0.785825	1.19416	0.0519448	0.408339
	0.228	0.304	0.46	0.538794	0.622145	0.765304	0.0833517	0.143159
	0.159	0.194	0.32	0.449939	0.496999	0.638308	0.0470605	0.141308
	0.283	0.305	0.489	0.600272	0.623168	0.789059	0.0228955	0.165891
	0.266	0.333	0.656	0.581964	0.651144	0.913917	0.0691805	0.262773
	0.137	0.155	0.344	0.417653	0.444243	0.661811	0.0265906	0.217568
	0.213	0.248	0.456	0.520769	0.561928	0.761969	0.0411596	0.200041
	0.156	0.169	0.345	0.445674	0.463872	0.662773	0.0181982	0.1989
	0.113	0.121	0.271	0.37931	0.392507	0.587408	0.0131973	0.1949
	0.156	0.204	0.31	0.445674	0.509648	0.628255	0.0639737	0.118607
	0.135	0.154	0.291	0.414593	0.442808	0.608698	0.028215	0.16589
	0.168	0.201	0.313	0.462498	0.505886	0.631288	0.0433887	0.125401
	0.271	0.293	0.458	0.587408	0.610786	0.763638	0.0233779	0.152853
	0.399	0.439	0.803	0.712757	0.747631	1.01114	0.034874	0.263513
	0.257	0.285	0.514	0.572034	0.60239	0.808978	0.0303559	0.206588
	0.062	0.068	0.155	0.280964	0.294245	0.444243	0.0132811	0.149998
	0.221	0.239	0.463	0.530458	0.551638	0.767795	0.0211796	0.216158
	0.309	0.345	0.61	0.627241	0.662773	0.881292	0.0355319	0.21852
	0.137	0.193	0.3	0.417653	0.495717	0.618039	0.0780641	0.122322
	0.185	0.196	0.327	0.485334	0.499555	0.645251	0.0142205	0.145697
	0.11	0.152	0.225	0.374241	0.439923	0.535237	0.0656822	0.095314
	0.192	0.21	0.486	0.494431	0.517088	0.786635	0.0226573	0.269547
3.2	1.839	1.951	3.475	1.53019	1.5761	2.10345	0.0459077	0.527352
	2.064	2.235	3.653	1.6211	1.68692	2.15665	0.065817	0.469734
	0.904	1.001	1.897	1.07285	1.12894	1.55413	0.0560926	0.425192
	0.393	0.434	0.898	0.707378	0.743361	1.06928	0.0359836	0.325923
	0.579	0.649	1.105	0.858607	0.909028	1.18614	0.0504215	0.277112
	1.671	1.833	2.832	1.45862	1.52769	1.8989	0.06907	0.371204
	0.951	1.179	1.983	1.10039	1.22521	1.58897	0.124827	0.363759
	0.664	0.717	1.217	0.919473	0.955465	1.2448	0.0359914	0.289338
	0.795	0.853	1.669	1.00609	1.04215	1.45775	0.0360543	0.415602
	0.247	0.26	0.536	0.560794	0.575363	0.826109	0.0145685	0.250746
	0.142	0.158	0.339	0.425206	0.448522	0.656984	0.023316	0.208462
	1.446	1.566	2.375	1.35687	1.41205	1.73895	0.0551798	0.326896
	1.191	1.345	2.613	1.23143	1.30863	1.824	0.0771945	0.515372
	0.632	0.684	1.183	0.897044	0.933218	1.22729	0.0361743	0.294073
	0.424	0.505	0.914	0.734747	0.801864	1.07877	0.0671168	0.276904
	0.87	0.938	2.069	1.05248	1.09284	1.62306	0.0403577	0.530223
	0.264	0.284	0.581	0.579772	0.601332	0.860088	0.0215602	0.258757
	0.155	0.173	0.308	0.444243	0.46933	0.626225	0.0250865	0.156895
	0.149	0.239	0.381	0.43556	0.551638	0.696494	0.116078	0.144856
	0.116	0.126	0.24	0.384312	0.400535	0.552791	0.0162228	0.152256
	0.692	0.742	1.243	0.93866	0.971979	1.25803	0.0333197	0.28605
	0.173	0.19	0.409	0.46933	0.491849	0.721634	0.0225193	0.229784
	0.276	0.294	0.478	0.592802	0.611827	0.780134	0.0190252	0.168307
	0.209	0.247	0.387	0.515856	0.560794	0.701957	0.0449386	0.141163
	0.14	0.166	0.287	0.422201	0.459737	0.6045	0.0375358	0.144763
	0.134	0.153	0.298	0.413055	0.441368	0.615975	0.0283133	0.174607
	0.309	0.369	0.734	0.627241	0.685438	0.966725	0.0581973	0.281287
	0.398	0.532	0.789	0.711863	0.823021	1.00229	0.111158	0.179269
	0.256	0.302	0.525	0.57092	0.620095	0.817588	0.0491757	0.197493
	0.146	0.173	0.302	0.431153	0.46933	0.620095	0.0381767	0.150766
	0.219	0.284	0.54	0.528053	0.601332	0.829186	0.0732794	0.227854
	0.434	0.492	0.815	0.743361	0.791476	1.01867	0.0481145	0.227195
3.3	0.292	0.39	0.96	0.609743	0.704673	1.10558	0.09493	0.400909
	0.138	0.179	0.419	0.419174	0.477399	0.730402	0.0582248	0.253003
	0.47	0.557	1.025	0.773578	0.842137	1.1424	0.068559	0.30026
	0.171	0.285	0.426	0.466609	0.60239	0.736478	0.135781	0.134089
	0.534	0.621	1.231	0.824567	0.889203	1.25194	0.0646364	0.362739
	0.49	0.538	1.064	0.789865	0.827649	1.16393	0.0377836	0.336278
	0.229	0.263	0.492	0.539974	0.578673	0.791476	0.0386987	0.212803
	0.123	0.256	0.422	0.395738	0.57092	0.733012	0.175182	0.162093
	0.103	0.127	0.22	0.362138	0.402121	0.529257	0.0399835	0.127136
	0.078	0.1	0.162	0.315139	0.356825	0.454164	0.0416857	0.097339
	0.151	0.178	0.369	0.438474	0.476064	0.685438	0.03759	0.209374
	0.297	0.336	0.659	0.614941	0.654071	0.916005	0.0391299	0.261934
	0.331	0.395	0.728	0.649186	0.709175	0.962766	0.0599894	0.253591
	0.236	0.28	0.558	0.548165	0.597082	0.842892	0.0489174	0.24581
	0.188	0.215	0.356	0.489254	0.523208	0.673256	0.0339543	0.150048
	0.234	0.254	0.471	0.545837	0.568685	0.7744	0.0228482	0.205715
	0.401	0.471	0.953	0.714541	0.7744	1.10154	0.0598591	0.327143
	0.406	0.51	1.136	0.718982	0.805824	1.20266	0.0868418	0.39684
	0.088	0.103	0.184	0.334731	0.362138	0.484021	0.0274063	0.121883
	0.267	0.335	0.703	0.583057	0.653097	0.946091	0.0700401	0.292994
	0.097	0.117	0.181	0.351432	0.385965	0.480059	0.0345334	0.0940936
	0.329	0.393	0.515	0.647222	0.707378	0.809764	0.060156	0.102387
	0.166	0.209	0.343	0.459737	0.515856	0.660849	0.056119	0.144993
	0.384	0.474	0.795	0.699231	0.776863	1.00609	0.0776316	0.229232
4.1	0.058	0.105	0.247	0.27175	0.365637	0.560794	0.093887	0.195158	SRI
	0.188	0.228	0.366	0.489254	0.538794	0.682646	0.0495401	0.143852
	0.103	0.202	0.423	0.362138	0.507143	0.73388	0.145006	0.226737
	0.132	0.154	0.257	0.409961	0.442808	0.572034	0.0328475	0.129226
	0.119	0.147	0.276	0.38925	0.432627	0.592802	0.0433772	0.160175
	0.165	0.212	0.43	0.45835	0.519545	0.739928	0.061195	0.220383
	0.126	0.145	0.295	0.400535	0.429674	0.612867	0.0291391	0.183193
	0.496	0.544	0.782	0.794687	0.832251	0.997834	0.0375647	0.165583
	0.77	0.853	1.44	0.990149	1.04215	1.35406	0.0519997	0.311907
	0.087	0.109	0.212	0.332824	0.372536	0.519545	0.039712	0.147009
	0.19	0.229	0.346	0.491849	0.539974	0.663733	0.0481249	0.123759
	1.037	1.12	1.842	1.14906	1.19416	1.53144	0.0450997	0.337275
	0.869	0.935	1.113	1.05188	1.09109	1.19043	0.0392138	0.0993359
	0.594	0.652	1.018	0.869658	0.911127	1.13849	0.0414693	0.227362
	0.259	0.294	0.418	0.574255	0.611827	0.72953	0.0375719	0.117703
	0.206	0.226	0.357	0.51214	0.536425	0.674201	0.0242854	0.137775
	0.49	0.512	0.702	0.789865	0.807402	0.945417	0.017537	0.138015
	0.115	0.133	0.286	0.382652	0.41151	0.603446	0.0288585	0.191935
	0.097	0.104	0.198	0.351432	0.363891	0.502097	0.0124597	0.138206
	0.124	0.149	0.246	0.397343	0.43556	0.559658	0.0382169	0.124098
	0.554	0.583	0.77	0.839866	0.861568	0.990149	0.0217017	0.128581
	0.151	0.179	0.285	0.438474	0.477399	0.60239	0.0389254	0.124991
	0.568	0.719	1.081	0.850412	0.956796	1.17319	0.106385	0.216392
	0.045	0.054	0.116	0.239365	0.262212	0.384312	0.0228463	0.1221
	0.091	0.112	0.214	0.340389	0.377628	0.52199	0.0372387	0.144362
	1.544	1.608	1.993	1.4021	1.43086	1.59297	0.028764	0.162111
	0.141	0.156	0.273	0.423706	0.445674	0.589571	0.0219681	0.143897
	0.319	0.352	0.535	0.63731	0.669463	0.825338	0.0321532	0.155875
	0.88	1.034	2.131	1.05851	1.1474	1.6472	0.0888878	0.4998
	1.178	1.23	1.61	1.22469	1.25143	1.43175	0.0267387	0.18032
	0.241	0.264	0.513	0.553941	0.579772	0.808191	0.0258306	0.228419
	0.168	0.182	0.295	0.462498	0.481383	0.612867	0.0188852	0.131484
	0.591	0.665	1.053	0.867459	0.920165	1.1579	0.0527067	0.23773
	0.31	0.343	0.486	0.628255	0.660849	0.786635	0.0325939	0.125786
	0.538	0.569	0.939	0.827649	0.85116	1.09342	0.023511	0.242262
	0.095	0.146	0.247	0.34779	0.431153	0.560794	0.0833633	0.129641
	0.053	0.08	0.16	0.259772	0.319154	0.451352	0.0593814	0.132198
	0.167	0.182	0.318	0.461119	0.481383	0.63631	0.0202637	0.154927
	0.163	0.205	0.346	0.455563	0.510895	0.663733	0.055332	0.152837
	0.386	0.435	0.727	0.70105	0.744217	0.962105	0.0431676	0.217887
	0.616	0.738	1.046	0.885616	0.969356	1.15404	0.0837399	0.184684
	0.572	0.626	1.062	0.853401	0.892775	1.16283	0.0393746	0.270057
	1.077	1.157	1.568	1.17102	1.21373	1.41295	0.0427128	0.199225
	0.157	0.176	0.301	0.4471	0.473382	0.619068	0.0262814	0.145686
	0.397	0.422	0.766	0.710968	0.733012	0.987574	0.0220439	0.254561
	0.071	0.102	0.172	0.300666	0.360375	0.467971	0.0597095	0.107596
	0.07	0.095	0.148	0.298541	0.34779	0.434096	0.0492488	0.0863063
	0.177	0.209	0.363	0.474725	0.515856	0.679843	0.0411311	0.163987
	0.147	0.179	0.309	0.432627	0.477399	0.627241	0.044772	0.149842
	0.449	0.489	0.778	0.756098	0.789059	0.995279	0.0329608	0.20622
	0.422	0.5	1.15	0.733012	0.797885	1.21005	0.0648722	0.412167
	0.128	0.144	0.325	0.403701	0.42819	0.643275	0.0244886	0.215085
	0.089	0.106	0.253	0.336628	0.367374	0.567565	0.0307458	0.200191
4.2	0.092	0.191	0.279	0.342254	0.493142	0.596015	0.150887	0.102873
	0.131	0.152	0.328	0.408405	0.439923	0.646237	0.0315185	0.206314
	0.31	0.334	0.483	0.628255	0.652121	0.784203	0.0238662	0.132082
	0.237	0.261	0.399	0.549325	0.576468	0.712757	0.0271433	0.136289
	0.248	0.292	0.484	0.561928	0.609743	0.785015	0.0478142	0.175272
	0.191	0.208	0.348	0.493142	0.51462	0.665648	0.0214784	0.151028
	0.089	0.117	0.303	0.336628	0.385965	0.621121	0.0493372	0.235156
	0.2	0.219	0.392	0.504627	0.528053	0.706477	0.023426	0.178425
	0.133	0.176	0.287	0.41151	0.473382	0.6045	0.0618712	0.131118
	0.224	0.247	0.382	0.534046	0.560794	0.697408	0.0267477	0.136613
	0.147	0.171	0.249	0.432627	0.466609	0.56306	0.0339819	0.0964511
	0.081	0.095	0.178	0.321142	0.34779	0.476064	0.0266475	0.128274
	0.076	0.093	0.192	0.311073	0.344109	0.494431	0.0330367	0.150322
	0.197	0.212	0.327	0.500828	0.519545	0.645251	0.0187173	0.125707
	0.16	0.185	0.299	0.451352	0.485334	0.617008	0.0339826	0.131674
	0.36	0.398	0.556	0.677028	0.711863	0.841381	0.0348358	0.129517
	0.232	0.259	0.428	0.543499	0.574255	0.738205	0.0307558	0.16395
	0.234	0.33	0.483	0.545837	0.648204	0.784203	0.102367	0.135999
	0.235	0.254	0.381	0.547002	0.568685	0.696494	0.0216831	0.127809
	0.184	0.201	0.325	0.484021	0.505886	0.643275	0.0218658	0.137389
	0.334	0.371	0.612	0.652121	0.687293	0.882736	0.035172	0.195443
	0.258	0.277	0.418	0.573146	0.593875	0.72953	0.0207293	0.135655
	0.169	0.288	0.365	0.463872	0.605552	0.681713	0.14168	0.0761611
	0.108	0.118	0.243	0.370823	0.387611	0.556235	0.0167877	0.168624
	0.141	0.162	0.293	0.423706	0.454164	0.610786	0.0304579	0.156622
	0.183	0.206	0.347	0.482704	0.51214	0.664691	0.0294363	0.152551
	0.295	0.31	0.479	0.612867	0.628255	0.780949	0.0153882	0.152694
	0.078	0.094	0.197	0.315139	0.345955	0.500828	0.0308154	0.154873
	0.225	0.249	0.423	0.535237	0.56306	0.73388	0.0278228	0.17082
	0.076	0.081	0.151	0.311073	0.321142	0.438474	0.0100697	0.117331
	0.229	0.239	0.409	0.539974	0.551638	0.721634	0.0116638	0.169996
	0.054	0.063	0.131	0.262212	0.283221	0.408405	0.0210093	0.125184
	0.548	0.58	0.75	0.835305	0.859348	0.977205	0.0240425	0.117857
	0.275	0.303	0.448	0.591727	0.621121	0.755256	0.0293942	0.134135
	0.298	0.329	0.491	0.615975	0.647222	0.790671	0.0312465	0.143449
	0.951	0.992	1.605	1.10039	1.12386	1.42953	0.0234699	0.305671
	0.176	0.194	0.371	0.473382	0.496999	0.687293	0.0236178	0.190294
	0.178	0.207	0.323	0.476064	0.513382	0.641293	0.0373178	0.127911
	0.256	0.29	0.502	0.57092	0.607651	0.799479	0.0367311	0.191828
	0.082	0.092	0.165	0.323119	0.342254	0.45835	0.0191357	0.116095
	0.406	0.438	0.589	0.718982	0.746779	0.86599	0.0277969	0.119211
	0.311	0.33	0.468	0.629267	0.648204	0.77193	0.0189371	0.123726
	0.465	0.503	0.734	0.769452	0.800275	0.966725	0.0308226	0.166451
	0.42	0.455	0.615	0.731273	0.761133	0.884897	0.0298601	0.123763
	0.654	0.688	1.039	0.912523	0.935943	1.15017	0.0234195	0.214229
	0.405	0.427	0.606	0.718096	0.737342	0.878398	0.0192459	0.141056
	0.457	0.499	0.827	0.762804	0.797086	1.02614	0.0342819	0.229057
5.1	2.21	2.473	4.527	1.67746	1.77446	2.40082	0.0970075	0.62636	Vehicle
	1.648	1.887	3.388	1.44855	1.55003	2.07695	0.101483	0.52692
	2.593	2.845	4.729	1.81701	1.90325	2.4538	0.0862457	0.550552
	0.181	0.37	0.501	0.480059	0.686366	0.798682	0.206308	0.112316
	0.101	0.121	0.352	0.358605	0.392507	0.669463	0.0339028	0.276955
	0.173	0.19	0.344	0.46933	0.491849	0.661811	0.0225193	0.169962
	0.677	0.712	1.349	0.92843	0.952127	1.31057	0.0236969	0.358445
	0.202	0.237	0.538	0.507143	0.549325	0.827649	0.0421815	0.278324
	0.503	0.573	0.957	0.800275	0.854147	1.10385	0.0538719	0.249706
	0.148	0.176	0.333	0.434096	0.473382	0.651144	0.0392855	0.177763
	0.197	0.329	0.483	0.500828	0.647222	0.784203	0.146394	0.136982
	0.134	0.195	0.299	0.413055	0.498279	0.617008	0.0852242	0.118729
	0.163	0.197	0.376	0.455563	0.500828	0.691909	0.0452641	0.191081
	0.289	0.339	0.601	0.606602	0.656984	0.874767	0.050382	0.217783
	0.469	0.517	0.843	0.772754	0.811335	1.03602	0.0385808	0.224686
	1.54	1.727	3.155	1.40028	1.48286	2.00426	0.082582	0.521399
	1.57	1.729	3.125	1.41386	1.48372	1.99471	0.069867	0.510989
	0.057	0.067	0.163	0.269397	0.292074	0.455563	0.0226769	0.16349
	0.055	0.063	0.152	0.264628	0.283221	0.439923	0.0185926	0.156702
	0.301	0.347	0.606	0.619068	0.664691	0.878398	0.0456231	0.213707
	0.38	0.534	1.462	0.69558	0.824567	1.36436	0.128987	0.539793
	0.255	0.286	0.558	0.569804	0.603446	0.842892	0.033642	0.239447
	0.725	0.78	1.184	0.96078	0.996557	1.22781	0.0357773	0.231252
	1.179	1.372	2.855	1.22521	1.3217	1.90659	0.0964836	0.584896
	0.104	0.126	0.321	0.363891	0.400535	0.639304	0.0366435	0.238769
	0.352	0.398	0.729	0.669463	0.711863	0.963427	0.0424006	0.251564
	0.415	0.444	0.71	0.726907	0.751877	0.950789	0.0249691	0.198913
	0.385	0.466	0.808	0.700141	0.770279	1.01429	0.0701381	0.244008
	0.107	0.132	0.303	0.369102	0.409961	0.621121	0.040858	0.211161
	1.575	1.749	3.713	1.4161	1.49228	2.17429	0.0761742	0.682012
	0.182	0.208	0.408	0.481383	0.51462	0.720751	0.0332371	0.206131
	0.432	0.467	0.729	0.741646	0.771105	0.963427	0.0294585	0.192322
	0.183	0.239	0.56	0.482704	0.551638	0.844402	0.0689341	0.292764
	0.057	0.079	0.218	0.269397	0.317153	0.526846	0.047756	0.209693
	0.072	0.094	0.218	0.302776	0.345955	0.526846	0.0431786	0.180891
5.2	0.168	0.197	0.326	0.462498	0.500828	0.644264	0.0383297	0.143436
	0.229	0.25	0.452	0.539974	0.56419	0.75862	0.0242156	0.19443
	0.281	0.326	0.644	0.598147	0.644264	0.90552	0.0461166	0.261256
	0.236	0.277	0.743	0.548165	0.593875	0.972634	0.0457102	0.378759
	0.096	0.117	0.233	0.349615	0.385965	0.544669	0.0363496	0.158704
	0.253	0.266	0.451	0.567565	0.581964	0.75778	0.014399	0.175817
	0.107	0.181	0.35	0.369102	0.480059	0.667558	0.110956	0.187499
	0.066	0.089	0.183	0.289886	0.336628	0.482704	0.046742	0.146076
	0.498	0.565	0.849	0.796287	0.848163	1.0397	0.0518757	0.191539
	0.171	0.203	0.446	0.466609	0.508397	0.753568	0.0417881	0.245171
	0.05	0.068	0.147	0.252313	0.294245	0.432627	0.041932	0.138382
	0.095	0.112	0.201	0.34779	0.377628	0.505886	0.0298381	0.128259
	0.115	0.265	0.47	0.382652	0.580869	0.773578	0.198217	0.192709
	0.198	0.24	0.418	0.502097	0.552791	0.72953	0.0506936	0.176739
	0.197	0.226	0.456	0.500828	0.536425	0.761969	0.0355978	0.225544
	0.618	0.684	1.299	0.887052	0.933218	1.28606	0.0461656	0.352837
	0.264	0.28	0.5	0.579772	0.597082	0.797885	0.0173104	0.200802
	0.124	0.163	0.325	0.397343	0.455563	0.643275	0.0582201	0.187712
	0.128	0.157	0.326	0.403701	0.4471	0.644264	0.043399	0.197164
	0.744	0.781	1.075	0.973288	0.997196	1.16993	0.0239078	0.172732
	0.179	0.23	0.406	0.477399	0.541152	0.718982	0.0637526	0.17783
	0.44	0.473	0.689	0.748482	0.776043	0.936623	0.0275607	0.16058
	0.13	0.142	0.305	0.406843	0.425206	0.623168	0.018363	0.197962
	0.346	0.372	0.542	0.663733	0.688219	0.83072	0.0244863	0.142501
	0.112	0.154	0.316	0.377628	0.442808	0.634306	0.0651801	0.191498
	0.25	0.284	0.463	0.56419	0.601332	0.767795	0.0371423	0.166464
	0.512	0.572	0.844	0.807402	0.853401	1.03664	0.0459984	0.183235
	0.165	0.206	0.487	0.45835	0.51214	0.787444	0.0537902	0.275304
	0.043	0.063	0.143	0.233986	0.283221	0.4267	0.0492352	0.14348
	0.661	0.765	1.47	0.917394	0.986929	1.36809	0.0695349	0.381158
	0.299	0.341	0.736	0.617008	0.658919	0.968041	0.0419115	0.309122
	0.074	0.098	0.21	0.306952	0.353239	0.517088	0.0462862	0.16385
	0.376	0.41	0.689	0.691909	0.722515	0.936623	0.0306062	0.214107
	0.238	0.277	0.573	0.550483	0.593875	0.854147	0.0433923	0.260272
	0.097	0.105	0.227	0.351432	0.365637	0.537611	0.0142049	0.171974
	0.057	0.073	0.138	0.269397	0.304871	0.419174	0.0354744	0.114303
	0.112	0.133	0.255	0.377628	0.41151	0.569804	0.0338826	0.158293
	0.061	0.072	0.221	0.278689	0.302776	0.530458	0.0240868	0.227682
	0.218	0.245	0.498	0.526846	0.558519	0.796287	0.0316737	0.237768
	0.066	0.077	0.158	0.289886	0.313113	0.448522	0.0232267	0.135409
	0.307	0.342	0.572	0.625208	0.659885	0.853401	0.0346772	0.193516
	0.052	0.061	0.167	0.25731	0.278689	0.461119	0.0213791	0.18243
	0.126	0.184	0.323	0.400535	0.484021	0.641293	0.0834859	0.157272
	0.129	0.15	0.257	0.405275	0.437019	0.572034	0.0317443	0.135014
	0.426	0.51	1.029	0.736478	0.805824	1.14462	0.0693458	0.3388
	0.426	0.45	0.673	0.736478	0.75694	0.925684	0.0204616	0.168744
	0.036	0.053	0.121	0.214095	0.259772	0.392507	0.0456775	0.132735
	0.082	0.093	0.172	0.323119	0.344109	0.467971	0.0209908	0.123862
	0.259	0.292	0.673	0.574255	0.609743	0.925684	0.0354873	0.315941
	0.094	0.12	0.219	0.345955	0.390882	0.528053	0.0449275	0.137171
	0.416	0.48	0.987	0.727783	0.781764	1.12102	0.0539813	0.339257
	0.365	0.415	0.615	0.681713	0.726907	0.884897	0.0451946	0.157989
	0.388	0.463	0.847	0.702863	0.767795	1.03848	0.0649321	0.270681
	0.523	0.58	0.889	0.81603	0.859348	1.06391	0.0433184	0.204565
	0.043	0.057	0.122	0.233986	0.269397	0.394126	0.0354111	0.124729
	0.059	0.08	0.196	0.274082	0.319154	0.499555	0.0450715	0.180401
	0.048	0.056	0.158	0.247215	0.267023	0.448522	0.0198078	0.181499
	0.239	0.272	0.476	0.551638	0.588491	0.7785	0.0368528	0.190009
	0.101	0.114	0.204	0.358605	0.380985	0.509648	0.0223801	0.128663
	0.059	0.09	0.27	0.274082	0.338514	0.586323	0.0644314	0.247809
	0.119	0.14	0.368	0.38925	0.422201	0.684509	0.0329509	0.262308
	0.069	0.096	0.228	0.296401	0.349615	0.538794	0.0532145	0.189178
	0.138	0.278	0.393	0.419174	0.594946	0.707378	0.175772	0.112432
	0.137	0.169	0.364	0.417653	0.463872	0.680778	0.0462195	0.216906
	0.038	0.062	0.158	0.219962	0.280964	0.448522	0.0610026	0.167558
6.1	0.182	0.214	0.361	0.481383	0.52199	0.677967	0.0406067	0.155977	SRI
	0.313	0.464	0.772	0.631288	0.768624	0.991434	0.137337	0.22281
	0.125	0.152	0.293	0.398942	0.439923	0.610786	0.0409809	0.170863
	0.127	0.146	0.337	0.402121	0.431153	0.655043	0.0290319	0.22389
	0.163	0.209	0.52	0.455563	0.515856	0.813686	0.0602922	0.29783
	0.127	0.147	0.286	0.402121	0.432627	0.603446	0.030506	0.170818
	0.137	0.151	0.276	0.417653	0.438474	0.592802	0.0208209	0.154328
	0.233	0.257	0.448	0.544669	0.572034	0.755256	0.0273643	0.183222
	0.321	0.355	0.614	0.639304	0.672309	0.884177	0.0330053	0.211868
	1.436	1.567	2.256	1.35217	1.4125	1.69482	0.0603305	0.28232
	0.204	0.222	0.348	0.509648	0.531657	0.665648	0.0220092	0.133991
	0.175	0.197	0.366	0.472035	0.500828	0.682646	0.0287926	0.181819
	0.285	0.315	0.479	0.60239	0.633301	0.780949	0.0309116	0.147648
	0.061	0.069	0.152	0.278689	0.296401	0.439923	0.0177119	0.143522
	0.062	0.083	0.208	0.280964	0.325083	0.51462	0.0441187	0.189537
	0.265	0.305	0.537	0.580869	0.623168	0.826879	0.042299	0.203712
	0.175	0.203	0.439	0.472035	0.508397	0.747631	0.0363622	0.239234
	0.324	0.348	0.643	0.642285	0.665648	0.904817	0.0233634	0.239168
	0.109	0.186	0.289	0.372536	0.486644	0.606602	0.114108	0.119958
	0.505	0.539	0.723	0.801864	0.828418	0.959454	0.0265538	0.131036
	0.336	0.381	0.532	0.654071	0.696494	0.823021	0.0424236	0.126527
	0.615	0.665	1.169	0.884897	0.920165	1.22001	0.0352686	0.299842
	0.156	0.189	0.432	0.445674	0.490553	0.741646	0.044879	0.251093
	0.17	0.194	0.384	0.465243	0.496999	0.699231	0.0317568	0.202232
	0.246	0.256	0.488	0.559658	0.57092	0.788252	0.0112619	0.217332
	0.084	0.111	0.25	0.327035	0.375938	0.56419	0.0489029	0.188251
	0.271	0.285	0.467	0.587408	0.60239	0.771105	0.0149818	0.168715
	0.196	0.227	0.392	0.499555	0.537611	0.706477	0.0380561	0.168866
	0.094	0.129	0.259	0.345955	0.405275	0.574255	0.0593206	0.16898
	0.753	0.881	1.148	0.979157	1.05911	1.209	0.0799573	0.149884
	0.335	0.376	0.61	0.653097	0.691909	0.881292	0.0388123	0.189383
	0.251	0.307	0.459	0.565317	0.625208	0.764472	0.0598908	0.139264
	0.108	0.125	0.235	0.370823	0.398942	0.547002	0.028119	0.14806
	0.197	0.235	0.354	0.500828	0.547002	0.671362	0.0461746	0.12436
	0.245	0.261	0.465	0.558519	0.576468	0.769452	0.017949	0.192984
	0.117	0.136	0.324	0.385965	0.416126	0.642285	0.0301606	0.226159
	0.404	0.441	0.636	0.717209	0.749332	0.899878	0.0321231	0.150546
	0.153	0.17	0.29	0.441368	0.465243	0.607651	0.0238747	0.142408
	0.055	0.067	0.128	0.264628	0.292074	0.403701	0.0274453	0.111627
	0.045	0.059	0.155	0.239365	0.274082	0.444243	0.034717	0.170161
	0.032	0.045	0.11	0.201851	0.239365	0.374241	0.0375148	0.134876
	0.126	0.154	0.422	0.400535	0.442808	0.733012	0.0422731	0.290204
	0.215	0.252	0.458	0.523208	0.566442	0.763638	0.043234	0.197197
	0.178	0.212	0.398	0.476064	0.519545	0.711863	0.0434811	0.192319
	0.287	0.332	0.621	0.6045	0.650166	0.889203	0.0456662	0.239037
	0.199	0.221	0.346	0.503363	0.530458	0.663733	0.0270949	0.133274
	0.17	0.221	0.358	0.465243	0.530458	0.675144	0.0652156	0.144686
	0.23	0.245	0.439	0.541152	0.558519	0.747631	0.0173676	0.189112
	0.271	0.298	0.491	0.587408	0.615975	0.790671	0.0285674	0.174696
	0.063	0.077	0.164	0.283221	0.313113	0.456959	0.0298916	0.143846
	0.19	0.206	0.318	0.491849	0.51214	0.63631	0.0202909	0.12417
	0.126	0.146	0.261	0.400535	0.431153	0.576468	0.0306182	0.145315
	0.388	0.419	0.675	0.702863	0.730402	0.927058	0.0275388	0.196656
	0.105	0.119	0.226	0.365637	0.38925	0.536425	0.0236133	0.147175
	0.108	0.135	0.245	0.370823	0.414593	0.558519	0.0437697	0.143926
	0.181	0.312	0.438	0.480059	0.630278	0.746779	0.15022	0.116501
	0.157	0.167	0.283	0.4471	0.461119	0.600272	0.0140191	0.139153
	0.508	0.545	0.778	0.804242	0.833016	0.995279	0.0287736	0.162263
	0.183	0.213	0.355	0.482704	0.520769	0.672309	0.038065	0.151541
	0.112	0.135	0.276	0.377628	0.414593	0.592802	0.0369651	0.178209
	0.3	0.315	0.484	0.618039	0.633301	0.785015	0.0152625	0.151713
	1.007	1.057	1.406	1.13232	1.16009	1.33797	0.0277707	0.177882
6.2	0.367	0.416	0.651	0.683578	0.727783	0.910428	0.0442047	0.182645
	1.198	1.261	1.998	1.23505	1.2671	1.59497	0.032058	0.327866
	0.172	0.244	0.421	0.467971	0.557378	0.732143	0.0894068	0.174765
	0.335	0.35	0.659	0.653097	0.667558	0.916005	0.0144615	0.248447
	0.319	0.37	0.627	0.63731	0.686366	0.893488	0.0490567	0.207122
	0.114	0.127	0.26	0.380985	0.402121	0.575363	0.0211365	0.173242
	0.113	0.133	0.287	0.37931	0.41151	0.6045	0.0322005	0.192989
	0.28	0.295	0.535	0.597082	0.612867	0.825338	0.0157846	0.212471
	0.152	0.186	0.361	0.439923	0.486644	0.677967	0.046721	0.191323
	0.156	0.177	0.352	0.445674	0.474725	0.669463	0.0290505	0.194738
	0.092	0.109	0.247	0.342254	0.372536	0.560794	0.0302817	0.188258
	0.261	0.266	0.411	0.576468	0.581964	0.723396	0.00549553	0.141432
	0.187	0.228	0.486	0.487951	0.538794	0.786635	0.0508431	0.247841
	0.895	0.961	1.874	1.0675	1.10616	1.54468	0.0386602	0.438528
	0.051	0.075	0.153	0.254824	0.309019	0.441368	0.0541955	0.132349
	1.303	1.369	1.766	1.28803	1.32025	1.49951	0.032218	0.179262
	1.553	1.676	2.039	1.40618	1.4608	1.61125	0.0546248	0.150448
	0.206	0.246	0.541	0.51214	0.559658	0.829953	0.0475179	0.270296
	0.475	0.506	0.744	0.777682	0.802658	0.973288	0.0249759	0.170631
	0.132	0.163	0.281	0.409961	0.455563	0.598147	0.0456029	0.142584
	1.552	1.629	2.391	1.40573	1.44018	1.7448	0.0344493	0.304621
	0.459	0.502	0.719	0.764472	0.799479	0.956796	0.0350071	0.157318
	1.341	1.41	1.867	1.30668	1.33988	1.5418	0.0331954	0.201921
	0.194	0.246	0.441	0.496999	0.559658	0.749332	0.0626584	0.189674
	0.206	0.244	0.411	0.51214	0.557378	0.723396	0.0452382	0.166018
	0.297	0.357	0.69	0.614941	0.674201	0.937302	0.0592599	0.263101
	0.327	0.351	0.686	0.645251	0.668511	0.934581	0.0232597	0.26607
	2.608	2.848	4.519	1.82225	1.90425	2.3987	0.082001	0.494447
	0.803	0.833	1.213	1.01114	1.02986	1.24275	0.0187149	0.212896
	0.124	0.18	0.287	0.397343	0.478731	0.6045	0.0813874	0.125769
	0.442	0.511	1.016	0.750181	0.806614	1.13737	0.0564323	0.330757
	0.148	0.223	0.405	0.434096	0.532853	0.718096	0.098757	0.185243
	0.27	0.305	0.473	0.586323	0.623168	0.776043	0.0368447	0.152875
	0.355	0.409	0.642	0.672309	0.721634	0.904113	0.0493241	0.182479
	0.621	0.687	0.913	0.889203	0.935262	1.07818	0.0460594	0.142916
	0.151	0.167	0.267	0.438474	0.461119	0.583057	0.0226456	0.121937
	0.132	0.151	0.254	0.409961	0.438474	0.568685	0.0285132	0.130212
	0.311	0.378	0.563	0.629267	0.693747	0.84666	0.0644793	0.152914
7.1	0.379	0.433	0.686	0.694664	0.742504	0.934581	0.0478406	0.192077	SRI
	0.303	0.373	0.63	0.621121	0.689143	0.895623	0.068022	0.20648
	0.18	0.233	0.369	0.478731	0.544669	0.685438	0.0659387	0.140769
	0.179	0.19	0.388	0.477399	0.491849	0.702863	0.01445	0.211014
	0.475	0.501	1.055	0.777682	0.798682	1.15899	0.0210004	0.360312
	0.152	0.174	0.41	0.439923	0.470684	0.722515	0.0307611	0.251831
	0.876	0.923	1.445	1.05611	1.08407	1.3564	0.0279614	0.272337
	0.147	0.254	0.342	0.432627	0.568685	0.659885	0.136058	0.0911996
	0.37	0.425	0.687	0.686366	0.735613	0.935262	0.049247	0.199649
	0.354	0.382	0.762	0.671362	0.697408	0.984992	0.0260458	0.287584
	1.196	1.362	2.566	1.23402	1.31687	1.80752	0.0828566	0.490649
	0.942	0.993	2.232	1.09517	1.12442	1.68578	0.0292555	0.561362
	0.168	0.188	0.293	0.462498	0.489254	0.610786	0.0267557	0.121532
	0.47	0.502	0.776	0.773578	0.799479	0.993999	0.025901	0.19452
	0.947	0.998	1.684	1.09807	1.12725	1.46429	0.0291802	0.337036
	0.246	0.257	0.489	0.559658	0.572034	0.789059	0.0123758	0.217025
	0.124	0.146	0.34	0.397343	0.431153	0.657952	0.0338098	0.226799
	0.173	0.189	0.287	0.46933	0.490553	0.6045	0.0212232	0.113947
	0.894	0.964	1.379	1.0669	1.10788	1.32507	0.0409819	0.217183
	0.255	0.287	0.446	0.569804	0.6045	0.753568	0.034696	0.149068
	0.332	0.356	0.544	0.650166	0.673256	0.832251	0.02309	0.158996
	0.221	0.24	0.348	0.530458	0.552791	0.665648	0.0223324	0.112857
	0.112	0.13	0.346	0.377628	0.406843	0.663733	0.029215	0.25689
	0.104	0.116	0.204	0.363891	0.384312	0.509648	0.0204207	0.125336
	1.19	1.239	2.323	1.23092	1.256	1.71981	0.0250868	0.463804
	0.109	0.117	0.235	0.372536	0.385965	0.547002	0.013429	0.161037
	0.215	0.231	0.378	0.523208	0.542327	0.693747	0.0191189	0.15142
	0.145	0.169	0.359	0.429674	0.463872	0.676087	0.0341983	0.212214
	0.664	0.735	1.471	0.919473	0.967384	1.36855	0.0479104	0.401169
	0.281	0.318	0.604	0.598147	0.63631	0.876947	0.0381624	0.240638
	0.681	0.761	1.151	0.931169	0.984345	1.21058	0.0531759	0.226233
	0.414	0.435	0.627	0.726031	0.744217	0.893488	0.0181861	0.149271
	0.074	0.092	0.199	0.306952	0.342254	0.503363	0.035302	0.161109
	0.614	0.707	0.999	0.884177	0.948778	1.12781	0.0646013	0.179036
	0.061	0.08	0.19	0.278689	0.319154	0.491849	0.0404647	0.172695
	0.091	0.169	0.291	0.340389	0.463872	0.608698	0.123483	0.144825
	0.324	0.372	0.66	0.642285	0.688219	0.9167	0.0459341	0.228481
	0.196	0.225	0.454	0.499555	0.535237	0.760296	0.0356825	0.225059
	0.262	0.34	0.543	0.577571	0.657952	0.831486	0.080381	0.173534
	0.394	0.455	0.78	0.708277	0.761133	0.996557	0.0528563	0.235424
	0.123	0.157	0.29	0.395738	0.4471	0.607651	0.0513623	0.160551
	0.202	0.212	0.454	0.507143	0.519545	0.760296	0.0124014	0.240752
	0.211	0.234	0.438	0.518318	0.545837	0.746779	0.027519	0.200942
	0.181	0.187	0.33	0.480059	0.487951	0.648204	0.0078919	0.160254
	0.066	0.084	0.177	0.289886	0.327035	0.474725	0.0371495	0.147689
	0.343	0.388	0.784	0.660849	0.702863	0.99911	0.0420146	0.296246
	0.162	0.178	0.334	0.454164	0.476064	0.652121	0.0218998	0.176057
	0.36	0.408	0.826	0.677028	0.720751	1.02552	0.0437233	0.304771
	0.242	0.278	0.538	0.555089	0.594946	0.827649	0.0398567	0.232703
	0.105	0.115	0.198	0.365637	0.382652	0.502097	0.0170154	0.119445
	0.191	0.227	0.352	0.493142	0.537611	0.669463	0.0444691	0.131852
	0.087	0.103	0.212	0.332824	0.362138	0.519545	0.0293136	0.157407
	0.052	0.06	0.126	0.25731	0.276395	0.400535	0.0190853	0.12414
	0.442	0.456	0.615	0.750181	0.761969	0.884897	0.0117881	0.122927
	0.1	0.122	0.329	0.356825	0.394126	0.647222	0.0373011	0.253096
	0.385	0.475	0.703	0.700141	0.777682	0.946091	0.0775408	0.168409
7.2	1.724	1.825	2.319	1.48158	1.52436	1.71833	0.0427811	0.193969
	0.578	0.636	0.93	0.857865	0.899878	1.08817	0.0420129	0.188291
	0.289	0.326	0.538	0.606602	0.644264	0.827649	0.0376618	0.183385
	0.083	0.111	0.237	0.325083	0.375938	0.549325	0.0508554	0.173387
	0.178	0.213	0.336	0.476064	0.520769	0.654071	0.044705	0.133302
	3.867	3.914	4.507	2.21892	2.23237	2.39551	0.0134438	0.163148
	1.069	1.218	1.532	1.16666	1.24531	1.39664	0.0786546	0.151326
	0.573	0.651	1.171	0.854147	0.910428	1.22105	0.0562814	0.310622
	0.26	0.3	0.485	0.575363	0.618039	0.785825	0.042676	0.167786
	0.049	0.058	0.135	0.249777	0.27175	0.414593	0.0219723	0.142843
	0.393	0.462	0.803	0.707378	0.766966	1.01114	0.0595882	0.244178
	0.365	0.402	0.744	0.681713	0.715432	0.973288	0.0337187	0.257857
	0.062	0.105	0.204	0.280964	0.365637	0.509648	0.0846725	0.144011
	0.214	0.255	0.382	0.52199	0.569804	0.697408	0.0478138	0.127604
	0.212	0.22	0.36	0.519545	0.529257	0.677028	0.00971196	0.147771
	0.024	0.033	0.085	0.174808	0.20498	0.328976	0.0301725	0.123996
	0.454	0.477	0.799	0.760296	0.779317	1.00862	0.0190207	0.229305
	0.135	0.165	0.344	0.414593	0.45835	0.661811	0.0437568	0.203462
	0.175	0.21	0.42	0.472035	0.517088	0.731273	0.0450534	0.214185
	0.812	0.841	1.1	1.01679	1.03479	1.18345	0.0179978	0.148662
	0.236	0.294	0.7	0.548165	0.611827	0.94407	0.0636624	0.332243
	0.785	0.864	1.58	0.999746	1.04885	1.41835	0.0491	0.369504
	0.475	0.549	1.04	0.777682	0.836067	1.15073	0.0583856	0.314658
	0.092	0.101	0.252	0.342254	0.358605	0.566442	0.0163502	0.207837
	0.109	0.155	0.302	0.372536	0.444243	0.620095	0.0717073	0.175852
	0.096	0.114	0.207	0.349615	0.380985	0.513382	0.0313692	0.132397
	0.237	0.324	0.946	0.549325	0.642285	1.09749	0.0929598	0.455205
	0.089	0.09	0.236	0.336628	0.338514	0.548165	0.00188589	0.209651
	0.217	0.247	0.401	0.525636	0.560794	0.714541	0.0351584	0.153747
	0.09	0.1	0.244	0.338514	0.356825	0.557378	0.0183111	0.200553
	0.682	0.724	1.019	0.931853	0.960117	1.13905	0.0282648	0.178931
	0.122	0.131	0.196	0.394126	0.408405	0.499555	0.0142788	0.0911501
	0.212	0.247	0.46	0.519545	0.560794	0.765304	0.0412494	0.20451
	0.096	0.106	0.2	0.349615	0.367374	0.504627	0.0177581	0.137253
	0.258	0.293	0.532	0.573146	0.610786	0.823021	0.0376402	0.212235
	0.104	0.109	0.233	0.363891	0.372536	0.544669	0.00864471	0.172133
	0.379	0.416	0.637	0.694664	0.727783	0.900585	0.0331189	0.172802
	0.268	0.295	0.439	0.584147	0.612867	0.747631	0.0287193	0.134764
	0.219	0.237	0.394	0.528053	0.549325	0.708277	0.0212723	0.158952
	0.354	0.459	0.614	0.671362	0.764472	0.884177	0.0931098	0.119705
	0.098	0.116	0.22	0.353239	0.384312	0.529257	0.0310735	0.144945
	0.043	0.052	0.113	0.233986	0.25731	0.37931	0.0233244	0.122
	0.53	0.566	0.983	0.821472	0.848913	1.11875	0.0274407	0.269834
	0.309	0.348	0.598	0.627241	0.665648	0.872581	0.0384073	0.206933
	0.283	0.324	0.549	0.600272	0.642285	0.836067	0.0420124	0.193783
