# Supplementary material for: Microglia regulate central nervous system myelin growth and integrity
Source: Nature. 2022 Dec 14;613(7942):120–9. doi: 10.1038/s41586-022-05534-y (PMC9812791; doi:10.1038/s41586-022-05534-y)
Supplement: Supplementary file 11 — Source Data Extended Data Fig. 1 [file 41586_2022_5534_MOESM11_ESM.xlsx]

## Sheet: C. LYVE1+ CD68+ 3-4mth + 6mth
3-4mths
Sample	Cells per 1mm2	Genotype Unblind
1	56.3069	FIRE+/+	20x mag. n=3 ROIs per replicate
2	56.3069	FIRE+/+
3	45.0455	FIRE+/+
4	45.0455	FIRE+/+
5	45.0455	FIRE+/+
6	67.5683	FIREΔ/Δ
7	33.7841	FIREΔ/Δ
8	67.5683	FIREΔ/Δ
9	33.7841	FIREΔ/Δ
6mths
Sample	Cells per 1mm2	Genotype Unblind
1	33.7841	FIRE+/+	20x mag. n=3 ROIs per replicate
2	33.7841	FIRE+/+
3	56.3069	FIRE+/+
4	45.0455	FIRE+/+
5	22.5228	FIRE+/+
6	22.5228	FIREΔ/Δ
7	67.5683	FIREΔ/Δ
8	11.2614	FIREΔ/Δ

## Sheet: F. MFI CSF1R
Sample	MFI	Genotype Unblind
1	6289.81	FIRE+/+
2	3972.92	FIRE+/+
3	5779.96	FIRE+/+
4	6331.19	FIRE+/+
5	413.96	FIREΔ/Δ
6	473.06	FIREΔ/Δ
7	689.28	FIREΔ/Δ
8	664.19	FIREΔ/Δ
9	745.3	FIREΔ/Δ

## Sheet: H. SOX9+ GFAP+ 1mth
Sample	Cells per 1mm2	Genotype Unblind
1	300	FIRE+/+		20x mag. n=3 ROIs per replicate
2	400	FIRE+/+
3	340.741	FIRE+/+
4	259.259	FIRE+/+
5	392.593	FIRE+/+
6	470.37	FIREΔ/Δ
7	366.667	FIREΔ/Δ
8	340.741	FIREΔ/Δ
9	359.259	FIREΔ/Δ
10	300	FIREΔ/Δ
