# Supplementary material for: Microglia regulate central nervous system myelin growth and integrity
Source: Nature. 2022 Dec 14;613(7942):120–9. doi: 10.1038/s41586-022-05534-y (PMC9812791; doi:10.1038/s41586-022-05534-y)
Supplement: Supplementary file 12 — Source Data Extended Data Fig. 2 [file 41586_2022_5534_MOESM12_ESM.xlsx]

## Sheet: A. CC MAG+MBP pixel intensity
MAG
Sample	Mean pixel intensity	Genotype Unblind		20x mag. n=3 ROIs per replicate
1	2.015	FIRE+/+
2	13.872	FIRE+/+
3	5.96667	FIRE+/+
4	10.6093	FIRE+/+
5	6.924	FIRE+/+
6	6.07667	FIREΔ/Δ
7	8.712	FIREΔ/Δ
8	11.108	FIREΔ/Δ
9	5.98433	FIREΔ/Δ
10	13.4027	FIREΔ/Δ
MBP
Sample	Mean pixel intensity	Genotype Unblind		20x mag. n=3 ROIs per replicate
1	31.322	FIRE+/+
2	22.5983	FIRE+/+
3	19.218	FIRE+/+
4	23.1087	FIRE+/+
5	27.9277	FIRE+/+
6	32.7337	FIREΔ/Δ
7	24.801	FIREΔ/Δ
8	27.7303	FIREΔ/Δ
9	41.9863	FIREΔ/Δ
10	65.137	FIREΔ/Δ

## Sheet: C. CNP,MOG,PLP pixel intensity
CNPase
Sample	Mean pixel intensity	Genotype Unblind		40x mag. n=3 ROIs per replicate
1	49.9853	FIRE+/+
2	16.8043	FIRE+/+
3	79.498	FIRE+/+
4	76.7387	FIRE+/+
5	28.8603	FIRE+/+
6	26.247	FIREΔ/Δ
7	39.0997	FIREΔ/Δ
8	21.8657	FIREΔ/Δ
9	88.6143	FIREΔ/Δ
10	73.2117	FIREΔ/Δ
MOG
Sample	Mean pixel intensity	Genotype Unblind		20x mag. n=3 ROIs per replicate
1	91.5843	FIRE+/+
2	23.2537	FIRE+/+
3	37.077	FIRE+/+
4	16.152	FIRE+/+
5	76.963	FIRE+/+
6	34.8567	FIREΔ/Δ
7	47.7803	FIREΔ/Δ
8	20.7713	FIREΔ/Δ
9	20.3623	FIREΔ/Δ
10	69.2453	FIREΔ/Δ
PLP
Sample	Mean pixel intensity	Genotype Unblind		20x mag. n=3 ROIs per replicate
1	8.01667	FIRE+/+
2	11.243	FIRE+/+
3	7.679	FIRE+/+
4	1.91167	FIRE+/+
5	22.78	FIRE+/+
6	14.2143	FIREΔ/Δ
7	5.46433	FIREΔ/Δ
8	7.57933	FIREΔ/Δ
9	13.223	FIREΔ/Δ
10	37.1557	FIREΔ/Δ

## Sheet: D. Cerebellum MAG+MBP pixel int
MAG
Sample	Mean pixel intensity	Genotype Unblind		20x mag. n=3 ROIs per replicate
1	10.143	FIRE+/+
2	12.6803	FIRE+/+
3	13.198	FIRE+/+
4	12.6467	FIRE+/+
5	5.074	FIRE+/+
6	10.0057	FIREΔ/Δ
7	7.21467	FIREΔ/Δ
8	7.17733	FIREΔ/Δ
9	17.2653	FIREΔ/Δ
10	3.346	FIREΔ/Δ
MBP
Sample	Mean pixel intensity	Genotype Unblind		20x mag. n=3 ROIs per replicate
1	11.723	FIRE+/+
2	15.3013	FIRE+/+
3	23.7673	FIRE+/+
4	25.537	FIRE+/+
5	21.3843	FIRE+/+
6	30.5877	FIREΔ/Δ
7	9.89333	FIREΔ/Δ
8	20.3143	FIREΔ/Δ
9	45.7537	FIREΔ/Δ
10	26.494	FIREΔ/Δ

## Sheet: G. NF pixel intensity
NF
Sample	Mean pixel intensity	Genotype Unblind		20x mag. n=3 ROIs per replicate
1	44.5223	FIRE+/+
2	47.392	FIRE+/+
3	24.3127	FIRE+/+
4	36.2207	FIRE+/+
5	22.1293	FIRE+/+
6	43.0787	FIREΔ/Δ
7	117.497	FIREΔ/Δ
8	101.853	FIREΔ/Δ
9	13.8837	FIREΔ/Δ
10	10.2033	FIREΔ/Δ
11	22.4723	FIREΔ/Δ
