# Supplementary material for: Microglia regulate central nervous system myelin growth and integrity
Source: Nature. 2022 Dec 14;613(7942):120–9. doi: 10.1038/s41586-022-05534-y (PMC9812791; doi:10.1038/s41586-022-05534-y)
Supplement: Supplementary file 13 — Source Data Extended Data Fig. 3 [file 41586_2022_5534_MOESM13_ESM.xlsx]

## Sheet: A. Myelin thickness WT all ages
Axon diameter (μm)	FIRE+/+- 1 mth	FIRE+/+- 3-4 mths	FIRE+/+- 6 mths
0.188814	0.0621751
0.214095	0.111438
0.233986	0.113588
0.236691	0.110947
0.239365	0.104471
0.249777	0.124201
0.267023	0.0960843
0.27175	0.0966706
0.274082	0.0974683
0.276395	0.109497
0.278689	0.123439
0.278689	0.0958138
0.283221	0.132776
0.304871	0.120498
0.309019	0.122183
0.311073	0.107177
0.319154	0.129641
0.321142	0.0855877
0.323119	0.145987
0.323119	0.0958453
0.325083	0.100078
0.325083	0.0933915
0.342254	0.114317
0.342254	0.114918
0.345955	0.135297
0.353239	0.109584
0.355036	0.0797423
0.355036	0.141611
0.356825	0.0875041
0.358605	0.112253
0.360375	0.105419
0.360375	0.0994355
0.362138	0.14763
0.370823	0.137028
0.375938	0.0638698
0.37931	0.136318
0.382652	0.0567119
0.382652	0.151393
0.382652	0.10063
0.395738	0.10159
0.397343	0.126484
0.397343	0.109612
0.398942	0.0772561
0.402121	0.131447
0.402121	0.152507
0.405275	0.135087
0.406843	0.161246
0.408405	0.109371
0.414593	0.12026
0.414593	0.130608
0.419174	0.185305
0.419174	0.121886
0.422201	0.112507
0.423706	0.11426
0.423706	0.160949
0.425206	0.21398
0.42819	0.0880443
0.437019	0.155192
0.437019	0.0894386
0.444243	0.200968
0.451352	0.139417
0.454164	0.103716
0.456959	0.134566
0.463872	0.134699
0.478731	0.111043
0.490553	0.101202
0.490553	0.138429
0.494431	0.153344
0.499555	0.0886318
0.51462	0.071982
0.519545	0.168693
0.526846	0.141493
0.535237	0.106923
0.536425	0.122464
0.541152	0.0864959
0.544669	0.0702692
0.549325	0.160571
0.550483	0.156773
0.550483	0.166152
0.555089	0.26493
0.558519	0.151096
0.586323	0.0900005
0.588491	0.105054
0.593875	0.178201
0.599211	0.152235
0.603446	0.151339
0.605552	0.13168
0.618039	0.153496
0.623168	0.192756
0.629267	0.206557
0.644264	0.226522
0.646237	0.185993
0.666604	0.141732
0.668511	0.136906
0.674201	0.14453
0.684509	0.145099
0.686366	0.0891112
0.693747	0.146979
0.712757	0.120008
0.726031	0.169958
0.739067	0.081728
0.748482	0.0894212
0.755256	0.164845
0.77193	0.134104
0.796287	0.141914
0.81055	0.13373
0.826109	0.190029
0.853401	0.142951
0.864518	0.117136
0.886334	0.134279
0.9167	0.158729
0.952127	0.130755
0.988862	0.205814
1.06152	0.15226
1.18721	0.124727
1.26509	0.141362
1.37967	0.132636
0.239365	0.0971179
0.289886	0.129122
0.292074	0.115688
0.311073	0.129833
0.319154	0.159999
0.321142	0.120485
0.321142	0.152114
0.323119	0.153062
0.332824	0.131383
0.336628	0.118652
0.34779	0.122536
0.351432	0.107056
0.360375	0.104311
0.367374	0.198983
0.375938	0.163849
0.377628	0.16552
0.392507	0.100031
0.397343	0.140308
0.402121	0.100925
0.41151	0.110098
0.413055	0.115109
0.416126	0.109929
0.417653	0.13213
0.419174	0.119436
0.423706	0.159985
0.425206	0.107458
0.425206	0.115373
0.4267	0.119152
0.4267	0.093803
0.4267	0.142204
0.429674	0.137046
0.431153	0.0726284
0.431153	0.124463
0.434096	0.227567
0.43556	0.136458
0.442808	0.146756
0.455563	0.121285
0.45835	0.130423
0.459737	0.0817801
0.461119	0.112459
0.461119	0.115235
0.461119	0.101152
0.461119	0.113859
0.466609	0.128642
0.481383	0.129983
0.484021	0.157814
0.486644	0.128142
0.489254	0.0829704
0.499555	0.151143
0.504627	0.138429
0.504627	0.258125
0.51462	0.160086
0.51462	0.169952
0.51462	0.117993
0.515856	0.111544
0.52199	0.104954
0.52199	0.0916441
0.52199	0.127719
0.526846	0.157508
0.529257	0.0846436
0.529257	0.110295
0.532853	0.260878
0.537611	0.154107
0.538794	0.178333
0.538794	0.155052
0.544669	0.149697
0.545837	0.140315
0.550483	0.127187
0.556235	0.158485
0.572034	0.125486
0.579772	0.0787328
0.579772	0.101725
0.581964	0.150671
0.583057	0.176593
0.585236	0.119742
0.592802	0.121151
0.593875	0.0935636
0.599211	0.184476
0.599211	0.180213
0.60239	0.160384
0.606602	0.111389
0.624189	0.102568
0.630278	0.151643
0.632295	0.0891679
0.638308	0.097729
0.639304	0.0953282
0.640299	0.172567
0.645251	0.15011
0.647222	0.18578
0.648204	0.140366
0.648204	0.108068
0.659885	0.243594
0.666604	0.147417
0.673256	0.201857
0.687293	0.167924
0.693747	0.124475
0.69832	0.169069
0.716321	0.13445
0.728657	0.177097
0.733012	0.178028
0.745926	0.164241
0.753568	0.207156
0.756098	0.132659
0.761133	0.268477
0.777682	0.196483
0.780134	0.13177
0.790671	0.118663
0.794687	0.142198
0.815249	0.164171
0.821472	0.11142
0.829186	0.12005
0.847412	0.224701
0.859348	0.17559
0.863781	0.123093
0.86599	0.0824896
0.882014	0.158915
0.891348	0.303607
0.921548	0.138531
1.01491	0.161758
1.36109	0.162137
0.100925	0.0844863
0.128655	0.0758972
0.214095	0.126557
0.222837	0.0917037
0.264628	0.12709
0.278689	0.12135
0.306952	0.0983542
0.338514	0.0745053
0.340389	0.10832
0.345955	0.0800558
0.349615	0.127136
0.355036	0.138803
0.360375	0.0942999
0.369102	0.150669
0.370823	0.0849461
0.384312	0.0939569
0.384312	0.107117
0.385965	0.130545
0.387611	0.111464
0.390882	0.179024
0.398942	0.15143
0.398942	0.107497
0.403701	0.102599
0.406843	0.0987903
0.42069	0.0961025
0.42819	0.0797161
0.42819	0.115356
0.437019	0.0981542
0.438474	0.119192
0.442808	0.052435
0.442808	0.0730416
0.45276	0.125508
0.459737	0.100321
0.463872	0.11297
0.473382	0.129404
0.476064	0.104674
0.478731	0.165403
0.478731	0.162617
0.478731	0.112172
0.484021	0.134056
0.486644	0.110014
0.486644	0.0947297
0.489254	0.15294
0.504627	0.130682
0.515856	0.261207
0.518318	0.116174
0.52199	0.131878
0.523208	0.176255
0.526846	0.0991092
0.528053	0.146259
0.530458	0.113675
0.532853	0.0976351
0.534046	0.141006
0.535237	0.176514
0.541152	0.0991208
0.542327	0.0966646
0.547002	0.165261
0.547002	0.141627
0.549325	0.114197
0.549325	0.176991
0.551638	0.132722
0.555089	0.114427
0.56306	0.111249
0.56306	0.122774
0.567565	0.0997177
0.567565	0.154936
0.568685	0.257877
0.568685	0.0999158
0.57092	0.154984
0.57092	0.125323
0.57092	0.153536
0.579772	0.215357
0.580869	0.110531
0.591727	0.116082
0.599211	0.179017
0.600272	0.126661
0.603446	0.216774
0.603446	0.110273
0.608698	0.176796
0.609743	0.13562
0.615975	0.133704
0.621121	0.147518
0.629267	0.0965503
0.638308	0.0801578
0.638308	0.0839538
0.670413	0.150316
0.674201	0.150265
0.674201	0.13329
0.677967	0.123732
0.685438	0.104263
0.690988	0.199068
0.69832	0.14843
0.709175	0.212318
0.710968	0.152236
0.71365	0.118827
0.730402	0.245533
0.739928	0.118952
0.773578	0.194305
0.781764	0.0837758
0.786635	0.109029
0.793083	0.0766917
0.806614	0.214905
0.811335	0.116839
0.829186	0.162902
0.838349	0.226527
0.844402	0.268272
0.85116	0.135743
0.89917	0.117128
0.939338	0.101454
0.960117	0.167004
0.986283	0.10006
1.03725	0.123125
1.05309	0.22804
1.12838	0.198373
1.15844	0.131083
1.23402	0.202501
1.2448	0.116271
1.31929	0.102023
1.33655	0.137624
1.66221	0.141611
0.634306		0.177949
0.45835		0.155629
0.392507		0.139727
0.423706		0.147168
0.659885		0.216184
0.374241		0.225383
0.328976		0.149939
0.374241		0.0758155
0.365637		0.109113
0.510895		0.128639
0.505886		0.187898
0.4471		0.148751
0.661811		0.12756
0.394126		0.144598
0.41151		0.141614
0.42069		0.119568
0.334731		0.136231
0.298541		0.118957
0.445674		0.144461
0.431153		0.156264
0.518318		0.127419
0.42819		0.117582
0.480059		0.150633
0.356825		0.146008
0.363891		0.107671
0.502097		0.140783
0.283221		0.176733
0.402121		0.131383
0.438474		0.123098
0.394126		0.135228
0.4471		0.113508
0.525636		0.128537
0.438474		0.159689
0.474725		0.19859
0.659885		0.139743
0.425206		0.247158
0.395738		0.137854
0.517088		0.163167
0.558519		0.108795
0.499555		0.145125
0.455563		0.166865
0.4267		0.11647
0.508397		0.123161
0.442808		0.146866
0.408405		0.124011
0.363891		0.124974
0.317153		0.0829691
0.330906		0.137112
0.387611		0.0925504
0.574255		0.141912
0.369102		0.0869878
0.327035		0.155221
0.296401		0.108102
0.222837		0.0896109
0.374241		0.142087
0.445674		0.115926
0.264628		0.116331
0.370823		0.165673
0.382652		0.144557
0.422201		0.103853
0.578673		0.132143
0.344109		0.122753
0.330906		0.0847018
0.332824		0.211628
0.498279		0.107094
0.406843		0.163651
0.553941		0.198144
0.382652		0.111953
0.69558		0.176212
0.505886		0.11172
0.456959		0.151461
0.520769		0.117843
0.596015		0.214877
0.353239		0.158612
0.395738		0.135177
0.309019		0.131618
0.327035		0.105268
0.550483		0.186041
0.353239		0.127019
0.419174		0.116756
0.559658		0.234833
0.601332		0.233123
0.382652		0.108935
0.45276		0.146004
0.442808		0.130355
0.370823		0.117424
0.525636		0.152449
0.332824		0.142223
0.392507		0.127474
0.289886		0.146652
0.487951		0.0875899
0.397343		0.135525
0.349615		0.119445
0.499555		0.166949
0.315139		0.176035
0.466609		0.175032
0.338514		0.0881416
0.425206		0.126046
0.400535		0.120461
0.338514		0.148967
0.280964		0.186346
0.641293		0.215666
0.694664		0.222639
0.603446		0.207378
1.00925		0.321298
0.666604		0.221404
0.505886		0.191603
1.15404		0.285241
0.442808		0.21116
0.551638		0.23438
0.775222		0.26071
0.306952		0.20311
0.57092		0.245594
0.728657		0.192325
0.60239		0.199558
1.21583		0.310342
0.558519		0.172199
0.975249		0.258098
1.41745		0.285035
0.901998		0.245609
0.365637		0.165871
1.24122		0.228619
0.499555		0.240647
0.704673		0.199613
0.848913		0.240504
0.717209		0.210599
0.842892		0.266105
1.27562		0.336376
1.02179		0.258942
1.00038		0.243963
0.845155		0.201063
1.1424		0.270524
1.14629		0.21687
0.825338		0.224777
0.432627		0.210527
0.504627		0.210913
0.851908		0.213682
0.79228		0.144674
0.768624		0.302131
0.543499		0.254418
0.718982		0.227675
0.414593		0.220492
1.05067		0.245807
0.567565		0.230698
0.745072		0.219991
0.762804		0.206271
0.797885		0.236395
0.809764		0.256213
1.22157		0.291308
1.58737		0.326388
1.02304		0.218165
0.911127		0.274978
1.05188		0.205968
0.640299		0.243078
1.43042		0.216435
1.12102		0.183188
0.560794		0.182485
0.395738		0.183076
0.96078		0.264682
0.804242		0.332695
0.739928		0.239213
0.673256		0.238032
0.439923		0.167604
0.572034		0.230685
0.876221		0.294428
0.824567		0.221778
1.28506		0.241912
1.1947		0.170283
0.445674		0.18398
0.623168		0.108734
0.765304		0.166122
0.531657		0.18518
0.578673		0.169356
0.416126		0.140249
0.313113		0.164576
0.534046		0.166036
0.397343		0.195999
0.495717		0.163221
0.545837		0.118494
0.733012		0.223402
0.334731		0.176018
0.898462		0.244087
1.00166		0.232149
0.470684		0.19356
0.24201		0.123335
0.349615		0.149715
0.455563		0.16937
0.710072		0.144221
0.442808		0.196318
0.585236		0.190455
0.332824		0.150425
0.936623		0.295345
1.38428		0.215678
0.909728		0.244844
0.531657		0.199411
0.719867		0.166197
0.289886		0.113391
0.344109		0.138963
0.505886		0.171206
0.752723		0.232897
0.445674		0.195514
0.416126		0.192656
0.377628		0.145948
0.73388		0.197953
0.566442		0.164576
0.432627		0.130304
0.298541		0.182221
0.405275		0.155958
0.648204		0.232649
0.525636		0.214698
0.413055		0.176498
0.509648		0.216288
0.414593		0.173229
0.454164		0.17617
0.451352		0.208812
0.606602		0.182834
0.451352		0.210643
0.441368		0.191088
0.45835		0.193589
0.59065		0.25763
0.51214		0.195809
0.451352		0.195324
0.574255		0.204982
0.776043		0.224115
0.445674		0.119152
0.387611		0.149191
0.592802		0.177814
0.466609		0.18978
0.330906		0.14504
0.390882		0.186156
0.539974		0.196619
0.496999		0.171456
0.482704		0.156542
0.414593		0.15229
0.505886		0.193906
0.508397		0.146966
0.587408		0.152866
0.489254		0.20392
0.587408		0.232373
0.71365		0.281496
0.477399		0.155187
0.482704		0.158422
0.342254		0.108305
0.349615		0.174288
0.45835		0.206582
0.494431		0.185599
0.794687		0.255578
0.555089		0.144072
0.547002		0.157737
0.544669		0.165854
0.309019		0.145327
0.41151		0.181278
0.566442		0.225934
0.454164		0.17068
0.425206		0.121282
0.416126		0.192372
0.730402		0.274355
0.4267		0.154647
0.481383		0.177607
0.459737		0.158782
0.423706		0.169019
0.416126		0.150017
0.461119		0.185079
0.610786		0.170411
0.328976		0.121027
0.502097		0.163795
0.363891		0.154482
0.406843		0.158996
0.4267		0.187539
0.417653		0.191658
0.664691		0.255425
0.489254		0.223699
0.534046		0.119771
0.466609		0.120914
0.579772		0.172835
0.315139		0.15074
0.731273		0.369988
0.349615		0.227864
0.489254		0.176479
0.499555		0.233012
0.323119		0.127299
0.442808		0.169701
0.577571		0.197776
0.402121		0.213102
0.493142		0.22161
0.750181		0.279034
0.537611		0.224549
0.515856		0.174543
0.487951		0.240746
0.482704		0.173664
0.362138		0.20192
0.42069		0.148567
0.510895		0.0949709
0.474725		0.196557
0.377628		0.158474
0.861568		0.210156
0.626225		0.218058
0.626225		0.146554
0.735613		0.204623
0.995918		0.231805
0.534046			0.230644
0.365637			0.207155
0.534046			0.203712
0.345955			0.175897
0.439923			0.188452
0.85638			0.198836
0.510895			0.160188
0.45276			0.126411
0.315139			0.167766
0.706477			0.143087
0.531657			0.209856
0.555089			0.301048
0.591727			0.429582
0.382652			0.262349
0.313113			0.146444
0.783391			0.24901
0.711863			0.654608
0.573146			0.256253
0.657952			0.195669
0.422201			0.20029
0.387611			0.201338
0.37931			0.204481
0.712757			0.302503
0.660849			0.371134
0.890634			0.236917
0.860828			0.236066
0.617008			0.204882
0.745926			0.273709
0.296401			0.212503
0.42819			0.269645
0.933218			0.215114
0.550483			0.252565
0.489254			0.223033
1.05067			0.291071
0.287681			0.168649
0.374241			0.143292
0.543499			0.160874
0.267023			0.181245
0.252313			0.163336
0.309019			0.197754
0.945417			0.162215
0.397343			0.207298
0.491849			0.20309
0.403701			0.190568
0.278689			0.160318
0.454164			0.265308
0.568685			0.180743
0.577571			0.138208
0.356825			0.166061
1.03356			0.287911
1.00925			0.212312
0.338514			0.205338
0.43556			0.167076
0.425206			0.176784
0.306952			0.183351
0.688219			0.28201
0.605552			0.234859
0.395738			0.196252
0.785015			0.283817
0.382652			0.144944
0.677967			0.188461
0.345955			0.126614
0.538794			0.261812
0.750181			0.261438
0.319154			0.220034
0.678906			0.23804
0.59065			0.256933
0.903408			0.210745
0.278689			0.194683
0.499555			0.184002
0.868192			0.213845
0.85116			0.185895
0.539974			0.214113
0.937302			0.549858
0.431153			0.214754
0.542327			0.328292
0.482704			0.182954
0.459737			0.196625
0.580869			0.238835
0.283221			0.176824
0.800275			0.164204
0.889919			0.268236
0.454164			0.18225
0.239365			0.15063
0.419174			0.178316
0.499555			0.197775
1.2661			0.241572
0.831486			0.403486
0.42069			0.26998
0.520769			0.198924
0.926371			0.185119
0.59065			0.171311
0.532853			0.230262
0.311073			0.226431
0.45276			0.206709
0.543499			0.234299
0.2111			0.200042
0.711863			0.198736
0.449939			0.190198
0.523208			0.204036
0.496999			0.125167
0.682646			0.242628
0.63631			0.224026
0.473382			0.362832
0.353239			0.175956
0.731273			0.173257
0.217048			0.119689
0.276395			0.106555
0.643275			0.243922
0.345955			0.146259
0.405275			0.143849
0.485334			0.19472
0.374241			0.125716
0.921548			0.224152
0.559658			0.157438
0.332824			0.187716
0.323119			0.192237
0.715432			0.196631
0.465243			0.132892
0.338514			0.133267
0.42819			0.147059
0.952796			0.246133
0.20498			0.123625
0.398942			0.187031
0.944744			0.212786
0.829953			0.255134
0.560794			0.137405
0.618039			0.186391
0.482704			0.148305
0.46933			0.10864
0.868192			0.267153
0.552791			0.241561
0.294245			0.108633
0.325083			0.156718
0.767795			0.188321
0.438474			0.206965
0.702863			0.199709
0.587408			0.241869
0.27175			0.157118
0.615975			0.218745
0.355036			0.142984
0.594946			0.172337
0.482704			0.17802
0.988862			0.200583
0.765304			0.213765
0.292074			0.156229
0.726907			0.173826
0.756098			0.332749
0.739928			0.202687
0.402121			0.150727
0.519545			0.17905
0.382652			0.186369
1.09749			0.239202
0.684509			0.168823
0.502097			0.270355
0.551638			0.18989
0.456959			0.124684
0.355036			0.184028
0.434096			0.139156
0.470684			0.224615
0.550483			0.112653
0.402121			0.138984
0.28546			0.135607
0.665648			0.145716
0.510895			0.193258
0.276395			0.132702
0.385965			0.131536
0.890634			0.273081
0.434096			0.194142
0.397343			0.184147
0.88057			0.209593
0.568685			0.240214
0.236691			0.151095
0.997834			0.176868
0.963427			0.338253
0.334731			0.20957
0.233986			0.117314
0.981755			0.208598
0.461119			0.322969
1.06092			0.189438
0.761133			0.189671
0.578673			0.309363
0.315139			0.102567
0.442808			0.164811
0.627241			0.137294
0.423706			0.22947
0.638308			0.167181
0.358605			0.19709
0.456959			0.142903
0.609743			0.261611
1.29493			0.310297
0.454164			0.212986
0.304871			0.139903
0.462498			0.188989
0.675144			0.215413
0.311073			0.217949
0.547002			0.167183
0.340389			0.150907
0.287681			0.17865
0.567565			0.177652
0.770279			0.304752
0.874767			0.321322
0.509648			0.159705
0.659885			0.124378
0.349615			0.113043
0.296401			0.109688
0.567565			0.256426
0.799479			0.30799
0.659885			0.210134
0.374241			0.13487
0.63731			0.16984
0.657952			0.127769
0.635309			0.181439
0.628255			0.299742
0.726907			0.204134
0.355036			0.103421
0.801864			0.235481
0.818367			0.387459
0.528053			0.207332
0.542327			0.152882
0.583057			0.213046
0.645251			0.176087
0.759459			0.190255
0.801864			0.215327
0.429674			0.214913
0.719867			0.193173
0.535237			0.185179
0.703769			0.220402
0.387611			0.167841
0.587408			0.156149
0.644264			0.15681
0.738205			0.248531
0.52199			0.132781
0.499555			0.154172
0.397343			0.118516
1.1027			0.363893
0.690066			0.205767
0.916005			0.242143
0.545837			0.127101
0.445674			0.192266
0.419174			0.138274
0.81603			0.192863
0.746779			0.274577
0.462498			0.152738
0.796287			0.206901
0.747631			0.33406
0.449939			0.193736
0.445674			0.219764
0.52199			0.161636
0.455563			0.138557
0.977205			0.359778
0.879846			0.1937
0.45835			0.182923
0.981106			0.175808
0.783391			0.218993
0.499555			0.13361
0.793083			0.275725
0.529257			0.159343
0.56306			0.219968
1.18829			0.282986
0.727783			0.348769
0.397343			0.146258
0.852655			0.457291
0.857865			0.327569
0.782578			0.426341
0.751029			0.144734
0.612867			0.157812
0.509648			0.172966
0.63731			0.182595
0.155536			0.101588
0.330906			0.138204
0.267023			0.162164
0.548165			0.219157
0.618039			0.199541
0.400535			0.186201
1.30424			0.515516
0.538794			0.151595
0.555089			0.208587
0.298541			0.111659
0.690988			0.338407
0.374241			0.148332
0.466609			0.139351
0.598147			0.27176
0.896334			0.382847
0.538794			0.235045
0.659885			0.362193
0.4471			0.17642
0.315139			0.142489
0.560794			0.187382
0.233986			0.101409
0.799479			0.357945
0.85116			0.479884
1.03171			0.590649
0.776863			0.354689
0.911825			0.550472
0.585236			0.388167
0.639304			0.283031
0.659885			0.301135
0.544669			0.219111
0.886334			0.291215

## Sheet: B. Myelin thickness KO all ages
Axon diameter (μm)	FIREΔ/Δ - 1 mth	FIREΔ/Δ - 3-4 mths	FIREΔ/Δ - 6 mths
0.542327		0.228621
0.681713		0.137104
0.351432		0.152427
0.365637		0.164454
0.451352		0.150247
0.477399		0.204766
0.493142		0.191248
0.28546		0.11701
0.473382		0.21926
0.510895		0.190794
0.321142		0.105258
0.280964		0.132702
0.34779		0.124974
0.276395		0.153023
0.400535		0.159269
0.252313		0.125726
0.624189		0.193428
0.313113		0.123618
0.717209		0.204403
0.409961		0.179145
0.499555		0.0795677
0.336628		0.141646
0.328976		0.155187
0.313113		0.179747
0.611827		0.184045
0.780949		0.284067
0.833016		0.319418
0.568685		0.202641
0.617008		0.225077
0.536425		0.143631
0.353239		0.131913
0.623168		0.204557
0.648204		0.292965
0.349615		0.161356
0.520769		0.195786
0.9167		0.411624
0.988862		0.493496
0.323119		0.140072
0.327035		0.146795
0.583057		0.424875
0.349615		0.15452
0.370823		0.116394
0.409961		0.137028
0.422201		0.111992
0.672309		0.223761
0.525636		0.212569
0.351432		0.151982
0.486644		0.170382
0.56419		0.168639
0.46933		0.191434
0.304871		0.10474
0.739928		0.502476
0.558519		0.386388
0.561928		0.35354
0.69832		0.420256
0.738205		0.498078
0.406843		0.127471
0.495717		0.151145
0.313113		0.113735
0.306952		0.148494
0.377628		0.2106
0.349615		0.149659
0.34779		0.218078
0.236691		0.112287
0.380985		0.139798
0.208063		0.0994826
0.34779		0.159601
0.336628		0.12493
0.28546		0.121125
0.413055		0.160349
0.384312		0.186734
0.387611		0.150763
0.340389		0.160607
0.548165		0.227539
0.369102		0.117404
0.545837		0.227159
0.645251		0.297281
0.382652		0.150348
0.612867		0.2559
0.413055		0.234898
0.20498		0.116789
0.353239		0.154951
0.621121		0.170011
0.321142		0.158787
0.56419		0.204512
0.644264		0.225682
0.413055		0.3108
0.679843		0.191276
0.614941		0.184811
0.321142		0.126999
0.88777		0.349219
0.456959		0.179688
0.392507		0.153172
0.45276		0.152946
0.87112		0.255164
0.302776		0.147589
0.327035		0.172374
0.550483		0.191577
0.406843		0.257808
0.480059		0.189482
0.434096		0.105291
0.332824		0.121087
0.394126		0.127366
0.344109		0.101885
0.429674		0.156601
0.46933		0.170837
0.37931		0.239611
0.358605		0.147418
0.321142		0.11521
0.298541		0.170155
0.315139		0.179014
0.463872		0.231691
0.448522		0.132474
0.507143		0.144181
0.41151		0.166858
0.363891		0.116715
0.377628		0.146445
0.432627		0.0963359
0.431153		0.197283
0.45276		0.123135
0.367374		0.130445
0.369102		0.227605
0.408405		0.153134
0.304871		0.14069
0.751029		0.263886
0.289886		0.176164
0.432627		0.263107
0.815249		0.308982
0.491849		0.299984
0.439923		0.128297
0.476064		0.156294
0.387611		0.157982
0.422201		0.17896
0.478731		0.239838
0.477399		0.20469
0.454164		0.215371
0.476064		0.164904
0.351432		0.0994355
0.332824		0.137727
0.315139		0.14095
0.338514		0.166717
0.481383		0.195669
0.332824		0.172296
0.472035		0.144781
1.00673		0.187583
0.370823		0.148719
0.43556		0.135899
0.745072		0.263646
0.459737		0.160944
0.51462		0.262278
0.429674		0.141975
0.334731		0.160847
0.605552		0.21635
0.481383		0.195165
0.349615		0.138375
0.360375		0.169167
0.380985		0.129381
0.24201		0.212904
0.422201		0.183228
0.323119		0.203324
0.417653		0.22329
0.296401		0.143301
0.244627		0.147167
0.365637		0.126757
0.510895		0.197333
0.300666		0.139196
0.645251		0.266992
0.592802		0.20924
0.340389		0.0661465
0.481383		0.151066
0.51214		0.178657
0.372536		0.120302
0.138198		0.250384
0.51462		0.16346
0.387611		0.10471
0.325083		0.120046
0.45276		0.18344
0.342254		0.159121
0.280964		0.122318
0.278689		0.160438
0.300666		0.119372
0.259772		0.122722
0.615975		0.175017
0.518318		0.163632
0.558519		0.187074
0.583057		0.205369
0.726031		0.315832
0.523208		0.128906
0.525636		0.149271
0.626225		0.189466
0.584147		0.248306
0.653097		0.228767
0.478731		0.129192
0.476064		0.147774
0.403701		0.164184
0.325083		0.146528
0.518318		0.148016
0.560794		0.253055
0.402121		0.212573
0.580869		0.242865
0.732143		0.161401
1.68918		0.623662
0.826109		0.166454
0.838349		0.187397
0.656984		0.284302
0.837589		0.268543
0.500828		0.171151
0.482704		0.242543
0.473382		0.274247
0.622145		0.128012
0.80107		0.301653
0.477399		0.0970428
0.491849		0.151415
0.69558		0.166997
0.416126		0.164854
0.962766		0.410238
1.0823		0.480196
0.417653		0.164162
1.31009		0.560969
0.444243		0.175956
0.370823		0.148494
0.584147		0.31413
0.302776		0.14273
0.37931		0.155908
0.201851		0.11931
0.353239		0.20243
0.233986		0.164891
0.675144		0.143209
0.486644		0.222893
1.15183		0.330077
0.861568		0.323955
0.259772		0.198963
0.538794		0.284402
1.38013		0.586944
1.10616		0.291266
1.64449		0.592114
1.16119		0.464809
0.761133		0.232963
0.499555		0.143053
0.56419		0.237011
0.828418		0.434532
0.38925		0.167803
0.686366		0.312031
0.711863		0.310531
0.607651		0.283318
0.334731		0.103394
0.542327		0.177507
0.360375		0.174826
0.573146		0.229684
0.302776		0.168797
0.784203		0.220959
1.10501		0.422222
1.03848		0.255588
0.773578		0.233902
0.759459		0.155
0.77193		0.221626
0.438474		0.177763
0.557378		0.242417
0.304871		0.150893
0.37931		0.224444
0.548165		0.188067
0.454164		0.281023
0.621121		0.23218
0.848163		0.236011
0.344109		0.211117
0.362138		0.174971
0.539974		0.304963
0.587408		0.163342
0.854892		0.16341
0.466609		0.187091
0.56306		0.264493
0.548165		0.267969
0.518318		0.162307
0.814468		0.245576
0.518318		0.159073
0.367374		0.172678
1.20425		0.445214
0.402121		0.201502
0.323119		0.147927
0.550483		0.171635
0.897753		0.245289
0.499555		0.173152
0.681713		0.272607
0.857123		0.203768
1.01742		0.32574
0.657952		0.229433
0.650166		0.280585
0.439923		0.183779
0.612867		0.144087
1.21583		0.202673
0.677028		0.154328
0.406843		0.177362
0.327035		0.117459
1.48801		0.598851
0.467971		0.19658
0.587408		0.20346
0.966725		0.385515
0.800275		0.31127
0.437019		0.282768
0.916005		0.353111
0.249777	0.0525057
0.296401	0.106195
0.300666	0.082295
0.304871	0.0769501
0.311073	0.0554112
0.313113	0.127734
0.313113	0.0858137
0.317153	0.138994
0.317153	0.133579
0.319154	0.101132
0.327035	0.0686698
0.327035	0.143898
0.328976	0.0545186
0.334731	0.122893
0.334731	0.0753737
0.336628	0.115377
0.340389	0.102819
0.342254	0.0627231
0.344109	0.110305
0.34779	0.111043
0.351432	0.0544615
0.355036	0.0918824
0.356825	0.115147
0.356825	0.0924045
0.356825	0.0879691
0.358605	0.0709166
0.358605	0.0557289
0.360375	0.128629
0.360375	0.103382
0.365637	0.0891248
0.369102	0.135588
0.372536	0.0891118
0.372536	0.135918
0.375938	0.0999988
0.375938	0.0942999
0.377628	0.094183
0.380985	0.126561
0.380985	0.112838
0.385965	0.119749
0.38925	0.0770841
0.402121	0.0995828
0.405275	0.110701
0.408405	0.155889
0.41151	0.0471718
0.41151	0.108084
0.42069	0.101111
0.42069	0.105341
0.42069	0.167366
0.422201	0.103737
0.423706	0.0977687
0.425206	0.101846
0.429674	0.115626
0.431153	0.0910954
0.432627	0.140337
0.434096	0.119683
0.442808	0.117746
0.442808	0.118908
0.444243	0.12667
0.445674	0.101197
0.4471	0.0709032
0.4471	0.101765
0.448522	0.0653156
0.449939	0.0718437
0.461119	0.0950484
0.465243	0.0941721
0.467971	0.110419
0.467971	0.104033
0.467971	0.0916566
0.46933	0.0932207
0.470684	0.0990155
0.470684	0.0735619
0.472035	0.115568
0.473382	0.143493
0.478731	0.0829211
0.484021	0.084914
0.485334	0.0847793
0.486644	0.112908
0.486644	0.125979
0.487951	0.130154
0.487951	0.124814
0.491849	0.101459
0.494431	0.097032
0.495717	0.0821913
0.495717	0.102709
0.496999	0.154921
0.498279	0.0944554
0.499555	0.110628
0.504627	0.0600761
0.510895	0.154444
0.510895	0.115074
0.510895	0.138894
0.513382	0.157444
0.513382	0.119786
0.517088	0.132707
0.519545	0.0904922
0.52199	0.131085
0.530458	0.107843
0.530458	0.133468
0.534046	0.0984975
0.537611	0.116023
0.542327	0.129951
0.545837	0.113886
0.547002	0.113765
0.552791	0.143499
0.555089	0.0955505
0.556235	0.118847
0.561928	0.0997626
0.561928	0.139635
0.565317	0.109335
0.565317	0.0945276
0.567565	0.0799617
0.567565	0.235358
0.574255	0.139423
0.578673	0.137049
0.581964	0.147648
0.585236	0.126015
0.586323	0.0984335
0.587408	0.0997006
0.588491	0.15129
0.592802	0.154154
0.593875	0.101977
0.596015	0.108877
0.600272	0.149347
0.60239	0.15254
0.60239	0.110438
0.605552	0.0621886
0.607651	0.173002
0.610786	0.0994581
0.611827	0.180552
0.613905	0.105191
0.619068	0.152598
0.625208	0.149105
0.626225	0.13386
0.627241	0.116401
0.628255	0.108603
0.631288	0.112624
0.631288	0.0820056
0.632295	0.148142
0.635309	0.0999319
0.638308	0.0957515
0.652121	0.157224
0.652121	0.159276
0.660849	0.0716095
0.673256	0.102157
0.676087	0.172013
0.681713	0.0902949
0.682646	0.106095
0.687293	0.179663
0.689143	0.176501
0.689143	0.148499
0.690988	0.176104
0.712757	0.175088
0.71365	0.149517
0.715432	0.112142
0.716321	0.125976
0.718982	0.132258
0.720751	0.154773
0.743361	0.155619
0.767795	0.160536
0.768624	0.15189
0.79228	0.142736
0.794687	0.160773
0.805824	0.164487
0.811335	0.0813483
0.81212	0.157931
0.843647	0.148217
0.857865	0.123479
0.868925	0.158068
0.925684	0.0758557
1.08992	0.216518
1.094	0.155112
1.47899	0.139207
1.92156	0.106465
0.151388	0.130683
0.192156	0.10454
0.195441	0.108102
0.231249	0.0940683
0.247215	0.108461
0.249777	0.063304
0.262212	0.178418
0.264628	0.0818842
0.27175	0.119633
0.274082	0.185978
0.283221	0.129834
0.28546	0.106083
0.287681	0.242556
0.294245	0.114439
0.300666	0.125031
0.309019	0.119376
0.313113	0.11973
0.313113	0.137951
0.319154	0.173898
0.327035	0.0979841
0.327035	0.114108
0.327035	0.120992
0.332824	0.12899
0.338514	0.177457
0.338514	0.133251
0.342254	0.176126
0.342254	0.0970877
0.344109	0.111454
0.349615	0.123284
0.349615	0.139736
0.355036	0.150099
0.356825	0.102373
0.363891	0.124556
0.369102	0.147009
0.370823	0.202519
0.370823	0.146201
0.374241	0.10833
0.375938	0.13356
0.377628	0.121794
0.37931	0.149833
0.380985	0.155878
0.384312	0.173241
0.385965	0.210219
0.38925	0.107349
0.392507	0.145726
0.394126	0.0756126
0.394126	0.150907
0.397343	0.136056
0.406843	0.195162
0.408405	0.110925
0.413055	0.162543
0.414593	0.156279
0.419174	0.113401
0.42069	0.134768
0.425206	0.115639
0.4267	0.0632465
0.439923	0.114127
0.441368	0.12373
0.441368	0.15074
0.444243	0.0809535
0.4471	0.142201
0.448522	0.143921
0.455563	0.15513
0.455563	0.16149
0.45835	0.117523
0.461119	0.138824
0.462498	0.0823276
0.462498	0.0966228
0.465243	0.164586
0.465243	0.109039
0.465243	0.157411
0.467971	0.0991071
0.470684	0.113412
0.473382	0.15294
0.477399	0.129923
0.477399	0.0915519
0.477399	0.170626
0.480059	0.0847363
0.480059	0.112085
0.482704	0.0680446
0.486644	0.191422
0.487951	0.106583
0.489254	0.175429
0.493142	0.167238
0.494431	0.161399
0.503363	0.155281
0.504627	0.113818
0.505886	0.075828
0.510895	0.182301
0.513382	0.112602
0.51462	0.150405
0.517088	0.0759523
0.520769	0.198967
0.52199	0.155747
0.524423	0.152856
0.525636	0.103624
0.537611	0.132781
0.541152	0.159599
0.542327	0.179383
0.542327	0.186531
0.545837	0.157979
0.548165	0.131631
0.551638	0.122774
0.555089	0.122243
0.555089	0.135715
0.560794	0.0996004
0.561928	0.133326
0.565317	0.160804
0.568685	0.14282
0.575363	0.119374
0.577571	0.215912
0.579772	0.104041
0.580869	0.155539
0.580869	0.162911
0.584147	0.162309
0.584147	0.147503
0.588491	0.129163
0.588491	0.172604
0.593875	0.14364
0.607651	0.138508
0.609743	0.215673
0.615975	0.152583
0.619068	0.225241
0.630278	0.169854
0.632295	0.209728
0.633301	0.0992844
0.63731	0.196012
0.639304	0.152027
0.647222	0.205042
0.654071	0.0991626
0.655043	0.135562
0.662773	0.125638
0.667558	0.163119
0.667558	0.124353
0.669463	0.171994
0.679843	0.141673
0.683578	0.0727911
0.687293	0.0746993
0.699231	0.151551
0.707378	0.195945
0.717209	0.233162
0.718096	0.170141
0.718982	0.250265
0.728657	0.192325
0.745926	0.135438
0.750181	0.0779823
0.751029	0.130759
0.755256	0.218158
0.75694	0.102266
0.760296	0.26623
0.7744	0.13223
0.779317	0.123187
0.780134	0.167495
0.785825	0.0908965
0.805033	0.133769
0.805824	0.136323
0.819144	0.188344
0.821472	0.137339
0.822247	0.207816
0.84666	0.15328
0.850412	0.170937
0.85638	0.302098
0.869658	0.250323
0.869658	0.112922
0.890634	0.159379
0.892062	0.123474
0.900585	0.182781
0.90552	0.247007
0.925684	0.173531
0.946763	0.127202
0.953464	0.145831
0.961443	0.103978
0.967384	0.149805
1.00102	0.211904
1.01679	0.213306
1.01805	0.238356
1.02117	0.168222
1.02924	0.132189
1.03418	0.290411
1.04642	0.147036
1.094	0.163043
1.10039	0.21711
1.11018	0.161432
1.18238	0.165214
1.39482	0.105337
0.24201	0.145543
0.252313	0.0981915
0.25731	0.106767
0.259772	0.0702979
0.278689	0.0885621
0.28546	0.0456527
0.287681	0.127416
0.287681	0.109168
0.289886	0.0922127
0.292074	0.157441
0.294245	0.0757313
0.304871	0.0922379
0.309019	0.0797423
0.315139	0.139407
0.325083	0.150383
0.325083	0.128021
0.334731	0.111405
0.336628	0.111813
0.344109	0.127864
0.355036	0.110681
0.356825	0.103817
0.358605	0.132025
0.362138	0.152366
0.369102	0.108196
0.370823	0.0705185
0.374241	0.128902
0.374241	0.0927131
0.374241	0.112604
0.375938	0.120234
0.380985	0.120768
0.384312	0.145364
0.395738	0.120905
0.397343	0.134243
0.397343	0.0852398
0.402121	0.12892
0.416126	0.0717363
0.416126	0.0972272
0.417653	0.159965
0.419174	0.149329
0.4267	0.15419
0.437019	0.0908102
0.439923	0.095106
0.442808	0.115906
0.448522	0.075707
0.448522	0.17393
0.45276	0.0676092
0.454164	0.111349
0.454164	0.112276
0.45835	0.140038
0.459737	0.155506
0.461119	0.0862233
0.466609	0.123898
0.470684	0.157483
0.472035	0.105919
0.472035	0.161877
0.473382	0.159518
0.474725	0.121133
0.476064	0.128958
0.481383	0.158269
0.494431	0.0846436
0.499555	0.11572
0.505886	0.176448
0.505886	0.107094
0.507143	0.0994162
0.515856	0.134251
0.515856	0.128988
0.523208	0.124671
0.534046	0.128072
0.535237	0.187542
0.537611	0.123669
0.537611	0.1131
0.547002	0.0722279
0.548165	0.209475
0.551638	0.153162
0.558519	0.134684
0.57092	0.0916166
0.576468	0.121248
0.580869	0.156365
0.580869	0.169782
0.588491	0.0643905
0.599211	0.117651
0.608698	0.17673
0.639304	0.182849
0.642285	0.115116
0.650166	0.167876
0.651144	0.161486
0.655043	0.272482
0.656014	0.116803
0.658919	0.142879
0.664691	0.187977
0.670413	0.125692
0.678906	0.124767
0.683578	0.150492
0.685438	0.160103
0.687293	0.166236
0.687293	0.19284
0.704673	0.192985
0.71365	0.229953
0.718096	0.185757
0.723396	0.177211
0.728657	0.197782
0.72953	0.150749
0.733012	0.221792
0.733012	0.236214
0.739067	0.115625
0.752723	0.110509
0.763638	0.232861
0.77193	0.0879695
0.775222	0.0977212
0.777682	0.202577
0.779317	0.125411
0.789865	0.280889
0.819921	0.221849
0.828418	0.291242
0.831486	0.114348
0.835305	0.0728412
0.836828	0.158034
0.844402	0.181246
0.857865	0.204658
0.87112	0.141126
0.876221	0.148785
0.882014	0.17866
0.882736	0.142433
0.893488	0.231143
0.908328	0.245976
0.913221	0.155356
0.917394	0.198675
0.931169	0.241676
0.937981	0.213533
0.945417	0.155947
0.950119	0.351893
0.951459	0.219617
0.984345	0.240175
0.994639	0.265229
0.99911	0.15494
1.01867	0.0899028
1.02304	0.242082
1.04581	0.223342
1.0543	0.347007
1.06032	0.135882
1.0663	0.242232
1.07404	0.178986
1.07818	0.133682
1.10501	0.0827887
1.12272	0.213991
1.12838	0.206337
1.17102	0.271071
1.17319	0.252404
1.17373	0.291286
1.18507	0.196593
1.2016	0.275887
1.23195	0.273362
1.27462	0.253102
1.27512	0.152506
1.2905	0.116469
1.37412	0.200036
1.41431	0.194892
1.51051	0.131798
1.66565	0.191049
0.128655	0.0784927
0.219962	0.0658035
0.247215	0.102021
0.25731	0.0974401
0.269397	0.13384
0.283221	0.110947
0.28546	0.0455963
0.298541	0.070215
0.336628	0.0499112
0.336628	0.0546914
0.340389	0.063743
0.340389	0.216623
0.34779	0.0978311
0.349615	0.114125
0.349615	0.0440517
0.349615	0.135217
0.351432	0.111779
0.355036	0.0744053
0.355036	0.128732
0.355036	0.122638
0.355036	0.188277
0.356825	0.164782
0.356825	0.105555
0.356825	0.113131
0.358605	0.142005
0.362138	0.126529
0.370823	0.0779051
0.372536	0.0832847
0.374241	0.140159
0.377628	0.0808144
0.377628	0.0975609
0.380985	0.137028
0.382652	0.147335
0.385965	0.0527944
0.387611	0.108092
0.38925	0.0882055
0.390882	0.106033
0.394126	0.0940596
0.395738	0.151229
0.397343	0.115085
0.400535	0.136666
0.400535	0.0916934
0.402121	0.0960504
0.408405	0.0853433
0.408405	0.131705
0.413055	0.095898
0.414593	0.110925
0.416126	0.148971
0.417653	0.0858764
0.42069	0.0383296
0.42069	0.121882
0.42069	0.116507
0.42819	0.098003
0.429674	0.141593
0.429674	0.099878
0.429674	0.0971121
0.431153	0.103494
0.434096	0.116252
0.434096	0.0899545
0.43556	0.104621
0.439923	0.11435
0.441368	0.117811
0.441368	0.133751
0.442808	0.10447
0.444243	0.101576
0.445674	0.098049
0.448522	0.0920981
0.449939	0.10842
0.45276	0.172357
0.455563	0.112981
0.459737	0.0893769
0.459737	0.121981
0.459737	0.0807379
0.461119	0.0694516
0.467971	0.0842146
0.477399	0.1041
0.480059	0.21188
0.481383	0.0939622
0.482704	0.120024
0.485334	0.123967
0.487951	0.108391
0.490553	0.0809204
0.490553	0.126115
0.490553	0.0949944
0.495717	0.130623
0.496999	0.0705075
0.498279	0.129223
0.502097	0.0669784
0.504627	0.116323
0.505886	0.115292
0.507143	0.17167
0.507143	0.096273
0.507143	0.101895
0.508397	0.152738
0.509648	0.0529862
0.510895	0.173921
0.518318	0.126083
0.519545	0.158288
0.523208	0.0964774
0.525636	0.0965164
0.529257	0.114333
0.530458	0.126556
0.530458	0.0832683
0.531657	0.111544
0.532853	0.15009
0.534046	0.246496
0.534046	0.10735
0.535237	0.119422
0.536425	0.104994
0.537611	0.109491
0.538794	0.0859819
0.545837	0.0986801
0.548165	0.129907
0.549325	0.102591
0.552791	0.117305
0.561928	0.0921675
0.56419	0.177364
0.565317	0.138528
0.565317	0.108903
0.565317	0.151599
0.569804	0.145113
0.57092	0.160193
0.578673	0.120914
0.583057	0.106906
0.585236	0.108888
0.585236	0.132088
0.589571	0.223674
0.59065	0.194844
0.594946	0.125561
0.599211	0.104324
0.599211	0.147782
0.60239	0.145498
0.607651	0.144611
0.608698	0.127693
0.608698	0.197953
0.610786	0.158329
0.615975	0.180293
0.625208	0.120256
0.628255	0.0941036
0.635309	0.218114
0.63731	0.151244
0.639304	0.149942
0.639304	0.17463
0.649186	0.0932633
0.649186	0.138251
0.656014	0.208605
0.669463	0.119642
0.670413	0.123522
0.673256	0.206993
0.677028	0.215015
0.678906	0.184054
0.678906	0.221786
0.679843	0.0851911
0.688219	0.123129
0.761133	0.166223
0.761133	0.164566
0.761133	0.101362
0.769452	0.117868
0.776863	0.151221
0.7785	0.264892
0.779317	0.191252
0.780949	0.140826
0.783391	0.148393
0.787444	0.12188
0.793083	0.113459
0.819921	0.281702
0.821472	0.160804
0.874039	0.184839
0.879846	0.255603
0.88057	0.18883
0.889919	0.209541
0.891348	0.106345
0.914614	0.165109
0.937981	0.166194
0.941369	0.208648
0.968699	0.213961
1.04581	0.234862
1.08817	0.17459
1.11018	0.221008
1.24736	0.146702
1.88544	0.111502
0.485334			0.252835
0.503363			0.168024
0.515856			0.265478
0.451352			0.122638
0.480059			0.168077
0.520769			0.245101
0.606602			0.183065
0.537611			0.128705
0.688219			0.236711
0.712757			0.273765
0.605552			0.332311
0.432627			0.225701
0.363891			0.162119
0.680778			0.191596
0.332824			0.165365
0.836067			0.20633
0.517088			0.159324
0.317153			0.166673
0.700141			0.134975
0.467971			0.231062
0.789865			0.20761
0.584147			0.17237
0.437019			0.258086
0.432627			0.157236
0.340389			0.101582
0.493142			0.216124
0.507143			0.31864
0.555089			0.297828
0.496999			0.183422
0.217048			0.132761
0.744217			0.276841
0.539974			0.120884
0.493142			0.360618
0.403701			0.213635
0.459737			0.224721
0.727783			0.213544
0.338514			0.148022
0.491849			0.221858
0.382652			0.178176
0.294245			0.0928077
0.482704			0.195718
0.28546			0.145748
0.400535			0.168366
0.783391			0.20737
0.345955			0.150672
0.592802			0.171921
0.735613			0.189813
0.461119			0.365609
0.593875			0.189497
0.244627			0.118024
0.429674			0.151791
0.355036			0.178629
0.304871			0.130298
0.619068			0.337965
0.375938			0.184604
0.397343			0.197102
0.342254			0.212274
0.372536			0.129582
0.385965			0.251055
0.300666			0.2742
0.476064			0.243958
0.313113			0.143526
0.663733			0.159094
0.568685			0.148865
0.432627			0.158524
0.824567			0.343645
0.382652			0.211114
0.358605			0.150708
0.289886			0.19772
0.332824			0.219901
0.45835			0.233476
0.431153			0.167399
0.477399			0.164033
0.417653			0.164068
0.325083			0.151049
0.327035			0.200268
0.538794			0.206124
0.367374			0.230992
0.332824			0.239941
0.390882			0.154647
0.662773			0.274924
0.296401			0.132776
0.338514			0.13202
0.56306			0.171429
0.400535			0.169188
0.608698			0.238512
0.587408			0.177107
0.456959			0.155218
0.59065			0.529119
0.598147			0.487211
0.519545			0.865725
0.598147			0.368505
0.578673			0.335001
0.444243			0.253466
0.334731			0.170155
0.309019			0.169901
0.278689			0.125655
0.708277			0.227433
0.323119			0.114664
0.244627			0.119689
0.351432			0.267432
0.315139			0.211424
0.596015			0.317163
0.822247			0.169273
0.332824			0.223339
0.332824			0.177836
0.387611			0.145129
0.634306			0.271482
0.403701			0.233622
0.561928			0.332252
0.535237			0.270936
0.349615			0.232622
0.434096			0.313793
0.816809			0.188254
0.289886			0.188224
0.332824			0.213924
0.395738			0.241369
0.531657			0.326816
0.353239			0.296777
0.416126			0.163966
0.614941			0.143814
0.491849			0.16053
0.442808			0.151205
0.627241			0.131113
0.494431			0.16526
0.429674			0.185902
0.442808			0.228629
0.538794			0.271795
0.709175			0.175251
0.380985			0.161446
0.528053			0.257277
0.254824			0.194509
0.600272			0.441301
0.552791			0.216389
0.565317			0.443901
0.535237			0.334073
0.579772			0.163835
0.596015			0.424859
0.476064			0.348169
0.362138			0.149284
0.535237			0.148381
0.402121			0.170794
0.298541			0.180578
0.495717			0.261308
0.879846			0.202106
0.494431			0.274236
0.400535			0.227174
0.520769			0.181084
0.304871			0.239406
0.4267			0.282969
0.4267			0.20446
0.674201			0.242252
0.254824			0.169279
0.405275			0.230121
0.289886			0.152324
0.363891			0.164122
0.520769			0.195893
0.358605			0.191062
0.365637			0.187661
0.367374			0.29536
0.454164			0.111183
0.437019			0.308337
0.559658			0.301875
0.454164			0.15419
0.34779			0.16526
0.323119			0.19939
0.586323			0.228738
0.276395			0.189537
0.274082			0.147455
0.487951			0.380567
1.06331			0.17683
0.498279			0.216661
0.372536			0.383402
0.302776			0.275414
0.244627			0.228695
0.431153			0.338063
0.292074			0.185462
0.280964			0.161665
0.278689			0.206205
0.306952			0.153535
0.345955			0.182935
0.437019			0.290918
0.477399			0.313316
0.535237			0.328036
0.362138			0.245517
0.487951			0.161171
0.493142			0.208412
0.451352			0.186466
0.448522			0.191742
0.441368			0.121527
0.249777			0.161738
0.461119			0.400088
0.380985			0.12413
0.423706			0.175667
0.374241			0.231465
0.498279			0.254604
0.441368			0.216885
0.459737			0.16314
0.201851			0.161258
0.607651			0.372443
0.20498			0.0982837
0.249777			0.149273
0.365637			0.0963621
0.394126			0.142372
0.25731			0.148664
0.353239			0.0941369
0.233986			0.170018
0.334731			0.102932
0.252313			0.100786
0.445674			0.120346
0.283221			0.0945674
0.309019			0.171776
0.327035			0.159843
0.394126			0.150945
0.529257			0.199548
0.451352			0.197031
0.480059			0.203021
0.589571			0.156975
0.398942			0.191802
0.413055			0.123153
0.302776			0.132171
0.405275			0.202747
0.556235			0.13311
0.894912			0.214395
0.423706			0.127632
0.480059			0.214864
0.773578			0.234095
0.365637			0.149474
0.231249			0.111588
0.353239			0.138682
0.591727			0.209383
0.405275			0.192176
0.402121			0.160536
0.358605			0.153062
0.25731			0.104589
0.46933			0.186865
0.484021			0.152487
0.484021			0.179967
0.332824			0.194494
0.749332			0.153202
0.377628			0.202381
0.367374			0.194489
0.594946			0.289324
0.647222			0.284467
0.56306			0.179936
0.25731			0.117594
0.395738			0.137061
0.342254			0.141317
0.296401			0.171346
0.247215			0.124311
0.328976			0.123608
0.355036			0.13632
0.558519			0.170242
0.382652			0.142548
0.247215			0.147226
0.395738			0.107458
0.402121			0.153148
0.451352			0.125404
0.490553			0.200317
0.505886			0.164592
0.567565			0.150546
0.597082			0.146193
0.369102			0.147995
0.336628			0.245702
0.403701			0.165444
0.338514			0.150672
0.217048			0.105629
0.269397			0.15417
0.592802			0.18503
0.414593			0.17619
0.231249			0.154882
0.611827			0.200271
0.334731			0.106961
0.461119			0.129191
0.592802			0.162525
0.505886			0.142382
0.455563			0.220032
0.573146			0.120146
0.465243			0.126453
0.41151			0.192501
0.523208			0.19034
0.27175			0.153115
0.37931			0.155778
0.509648			0.211167
0.344109			0.136202
1.30082			0.210422
0.274082			0.129923
0.233986			0.101426
0.2111			0.121114
0.208063			0.120158
0.526846			0.127922
0.525636			0.153345
0.384312			0.11826
0.675144			0.200444
0.538794			0.182559
0.692828			0.215708
0.400535			0.128735
0.513382			0.248275
0.6045			0.172202
0.327035			0.162781
0.520769			0.179797
0.544669			0.233905
0.463872			0.164625
1.11818			0.254356
0.666604			0.162165
1.15459			0.300137
0.956796			0.233122
0.785825			0.321361
0.423706			0.2057
0.367374			0.167322
0.790671			0.380329
0.249777			0.121829
0.327035			0.14238
0.425206			0.152124
0.569804			0.237422
0.392507			0.184779
0.677967			0.20444
0.28546			0.1742
0.517088			0.250626
0.826879			0.176185
0.888487			0.253459
0.448522			0.140446
0.423706			0.121199
0.520769			0.165216
0.581964			0.149329
0.494431			0.218987
0.384312			0.196642
0.569804			0.187344
0.549325			0.172297
0.470684			0.165011
0.738205			0.154718
0.93866			0.180018
0.363891			0.109768
0.397343			0.143417
0.735613			0.20497
0.760296			0.137709
0.493142			0.182256
0.474725			0.156822
0.419174			0.159741
0.63731			0.190638
0.579772			0.181674
0.523208			0.142362
0.508397			0.126526
0.508397			0.1773
0.467971			0.161606
0.51462			0.109993
0.236691			0.122279
0.340389			0.134072
0.580869			0.117334
0.508397			0.18255
0.300666			0.203175
0.356825			0.125771
0.317153			0.0809205
0.298541			0.123197
0.638308			0.14522
0.596015			0.130855
0.531657			0.170296
0.588491			0.170576
0.759459			0.138413
0.756098			0.191286
0.462498			0.137834
0.584147			0.224258
0.422201			0.124947
0.467971			0.158044
0.38925			0.124459
0.581964			0.166556
0.441368			0.226396
0.832251			0.136297
0.351432			0.10509
0.791476			0.154754
0.666604			0.216344
0.738205			0.132449
0.405275			0.114529
0.390882			0.159237
0.441368			0.181232
0.292074			0.105527
0.360375			0.189548
0.70105			0.136232
0.655043			0.148225
0.507143			0.144859
0.4267			0.172206
0.773578			0.249112
0.24201			0.122737
1.09807			0.15067
0.548165			0.116539
0.523208			0.153425
0.323119			0.115377
0.313113			0.103901
0.34779			0.160996
0.380985			0.104952
0.799479			0.129693
0.750181			0.121964
0.494431			0.283596
0.422201			0.1681
0.598147			0.146529
0.24201			0.137493
0.432627			0.172206
0.517088			0.144535
0.336628			0.137596
0.559658			0.112759

## Sheet: C. Myelin all genotypes + ages
Axon diameter (μm)	FIRE+/+- 1 mth	FIRE+/+- 3-4 mths	FIRE+/+- 6 mths	FIREΔ/Δ- 1 mth	FIREΔ/Δ- 3-4 mths	FIREΔ/Δ- 6 mths
0.188814	0.0621751
0.214095	0.111438
0.233986	0.113588
0.236691	0.110947
0.239365	0.104471
0.249777	0.124201
0.267023	0.0960843
0.27175	0.0966706
0.274082	0.0974683
0.276395	0.109497
0.278689	0.123439
0.278689	0.0958138
0.283221	0.132776
0.304871	0.120498
0.309019	0.122183
0.311073	0.107177
0.319154	0.129641
0.321142	0.0855877
0.323119	0.145987
0.323119	0.0958453
0.325083	0.100078
0.325083	0.0933915
0.342254	0.114317
0.342254	0.114918
0.345955	0.135297
0.353239	0.109584
0.355036	0.0797423
0.355036	0.141611
0.356825	0.0875041
0.358605	0.112253
0.360375	0.105419
0.360375	0.0994355
0.362138	0.14763
0.370823	0.137028
0.375938	0.0638698
0.37931	0.136318
0.382652	0.0567119
0.382652	0.151393
0.382652	0.10063
0.395738	0.10159
0.397343	0.126484
0.397343	0.109612
0.398942	0.0772561
0.402121	0.131447
0.402121	0.152507
0.405275	0.135087
0.406843	0.161246
0.408405	0.109371
0.414593	0.12026
0.414593	0.130608
0.419174	0.185305
0.419174	0.121886
0.422201	0.112507
0.423706	0.11426
0.423706	0.160949
0.425206	0.21398
0.42819	0.0880443
0.437019	0.155192
0.437019	0.0894386
0.444243	0.200968
0.451352	0.139417
0.454164	0.103716
0.456959	0.134566
0.463872	0.134699
0.478731	0.111043
0.490553	0.101202
0.490553	0.138429
0.494431	0.153344
0.499555	0.0886318
0.51462	0.071982
0.519545	0.168693
0.526846	0.141493
0.535237	0.106923
0.536425	0.122464
0.541152	0.0864959
0.544669	0.0702692
0.549325	0.160571
0.550483	0.156773
0.550483	0.166152
0.555089	0.26493
0.558519	0.151096
0.586323	0.0900005
0.588491	0.105054
0.593875	0.178201
0.599211	0.152235
0.603446	0.151339
0.605552	0.13168
0.618039	0.153496
0.623168	0.192756
0.629267	0.206557
0.644264	0.226522
0.646237	0.185993
0.666604	0.141732
0.668511	0.136906
0.674201	0.14453
0.684509	0.145099
0.686366	0.0891112
0.693747	0.146979
0.712757	0.120008
0.726031	0.169958
0.739067	0.081728
0.748482	0.0894212
0.755256	0.164845
0.77193	0.134104
0.796287	0.141914
0.81055	0.13373
0.826109	0.190029
0.853401	0.142951
0.864518	0.117136
0.886334	0.134279
0.9167	0.158729
0.952127	0.130755
0.988862	0.205814
1.06152	0.15226
1.18721	0.124727
1.26509	0.141362
1.37967	0.132636
0.239365	0.0971179
0.289886	0.129122
0.292074	0.115688
0.311073	0.129833
0.319154	0.159999
0.321142	0.120485
0.321142	0.152114
0.323119	0.153062
0.332824	0.131383
0.336628	0.118652
0.34779	0.122536
0.351432	0.107056
0.360375	0.104311
0.367374	0.198983
0.375938	0.163849
0.377628	0.16552
0.392507	0.100031
0.397343	0.140308
0.402121	0.100925
0.41151	0.110098
0.413055	0.115109
0.416126	0.109929
0.417653	0.13213
0.419174	0.119436
0.423706	0.159985
0.425206	0.107458
0.425206	0.115373
0.4267	0.119152
0.4267	0.093803
0.4267	0.142204
0.429674	0.137046
0.431153	0.0726284
0.431153	0.124463
0.434096	0.227567
0.43556	0.136458
0.442808	0.146756
0.455563	0.121285
0.45835	0.130423
0.459737	0.0817801
0.461119	0.112459
0.461119	0.115235
0.461119	0.101152
0.461119	0.113859
0.466609	0.128642
0.481383	0.129983
0.484021	0.157814
0.486644	0.128142
0.489254	0.0829704
0.499555	0.151143
0.504627	0.138429
0.504627	0.258125
0.51462	0.160086
0.51462	0.169952
0.51462	0.117993
0.515856	0.111544
0.52199	0.104954
0.52199	0.0916441
0.52199	0.127719
0.526846	0.157508
0.529257	0.0846436
0.529257	0.110295
0.532853	0.260878
0.537611	0.154107
0.538794	0.178333
0.538794	0.155052
0.544669	0.149697
0.545837	0.140315
0.550483	0.127187
0.556235	0.158485
0.572034	0.125486
0.579772	0.0787328
0.579772	0.101725
0.581964	0.150671
0.583057	0.176593
0.585236	0.119742
0.592802	0.121151
0.593875	0.0935636
0.599211	0.184476
0.599211	0.180213
0.60239	0.160384
0.606602	0.111389
0.624189	0.102568
0.630278	0.151643
0.632295	0.0891679
0.638308	0.097729
0.639304	0.0953282
0.640299	0.172567
0.645251	0.15011
0.647222	0.18578
0.648204	0.140366
0.648204	0.108068
0.659885	0.243594
0.666604	0.147417
0.673256	0.201857
0.687293	0.167924
0.693747	0.124475
0.69832	0.169069
0.716321	0.13445
0.728657	0.177097
0.733012	0.178028
0.745926	0.164241
0.753568	0.207156
0.756098	0.132659
0.761133	0.268477
0.777682	0.196483
0.780134	0.13177
0.790671	0.118663
0.794687	0.142198
0.815249	0.164171
0.821472	0.11142
0.829186	0.12005
0.847412	0.224701
0.859348	0.17559
0.863781	0.123093
0.86599	0.0824896
0.882014	0.158915
0.891348	0.303607
0.921548	0.138531
1.01491	0.161758
1.36109	0.162137
0.100925	0.0844863
0.128655	0.0758972
0.214095	0.126557
0.222837	0.0917037
0.264628	0.12709
0.278689	0.12135
0.306952	0.0983542
0.338514	0.0745053
0.340389	0.10832
0.345955	0.0800558
0.349615	0.127136
0.355036	0.138803
0.360375	0.0942999
0.369102	0.150669
0.370823	0.0849461
0.384312	0.0939569
0.384312	0.107117
0.385965	0.130545
0.387611	0.111464
0.390882	0.179024
0.398942	0.15143
0.398942	0.107497
0.403701	0.102599
0.406843	0.0987903
0.42069	0.0961025
0.42819	0.0797161
0.42819	0.115356
0.437019	0.0981542
0.438474	0.119192
0.442808	0.052435
0.442808	0.0730416
0.45276	0.125508
0.459737	0.100321
0.463872	0.11297
0.473382	0.129404
0.476064	0.104674
0.478731	0.165403
0.478731	0.162617
0.478731	0.112172
0.484021	0.134056
0.486644	0.110014
0.486644	0.0947297
0.489254	0.15294
0.504627	0.130682
0.515856	0.261207
0.518318	0.116174
0.52199	0.131878
0.523208	0.176255
0.526846	0.0991092
0.528053	0.146259
0.530458	0.113675
0.532853	0.0976351
0.534046	0.141006
0.535237	0.176514
0.541152	0.0991208
0.542327	0.0966646
0.547002	0.165261
0.547002	0.141627
0.549325	0.114197
0.549325	0.176991
0.551638	0.132722
0.555089	0.114427
0.56306	0.111249
0.56306	0.122774
0.567565	0.0997177
0.567565	0.154936
0.568685	0.257877
0.568685	0.0999158
0.57092	0.154984
0.57092	0.125323
0.57092	0.153536
0.579772	0.215357
0.580869	0.110531
0.591727	0.116082
0.599211	0.179017
0.600272	0.126661
0.603446	0.216774
0.603446	0.110273
0.608698	0.176796
0.609743	0.13562
0.615975	0.133704
0.621121	0.147518
0.629267	0.0965503
0.638308	0.0801578
0.638308	0.0839538
0.670413	0.150316
0.674201	0.150265
0.674201	0.13329
0.677967	0.123732
0.685438	0.104263
0.690988	0.199068
0.69832	0.14843
0.709175	0.212318
0.710968	0.152236
0.71365	0.118827
0.730402	0.245533
0.739928	0.118952
0.773578	0.194305
0.781764	0.0837758
0.786635	0.109029
0.793083	0.0766917
0.806614	0.214905
0.811335	0.116839
0.829186	0.162902
0.838349	0.226527
0.844402	0.268272
0.85116	0.135743
0.89917	0.117128
0.939338	0.101454
0.960117	0.167004
0.986283	0.10006
1.03725	0.123125
1.05309	0.22804
1.12838	0.198373
1.15844	0.131083
1.23402	0.202501
1.2448	0.116271
1.31929	0.102023
1.33655	0.137624
1.66221	0.141611
0.634306		0.177949
0.45835		0.155629
0.392507		0.139727
0.423706		0.147168
0.659885		0.216184
0.374241		0.225383
0.328976		0.149939
0.374241		0.0758155
0.365637		0.109113
0.510895		0.128639
0.505886		0.187898
0.4471		0.148751
0.661811		0.12756
0.394126		0.144598
0.41151		0.141614
0.42069		0.119568
0.334731		0.136231
0.298541		0.118957
0.445674		0.144461
0.431153		0.156264
0.518318		0.127419
0.42819		0.117582
0.480059		0.150633
0.356825		0.146008
0.363891		0.107671
0.502097		0.140783
0.283221		0.176733
0.402121		0.131383
0.438474		0.123098
0.394126		0.135228
0.4471		0.113508
0.525636		0.128537
0.438474		0.159689
0.474725		0.19859
0.659885		0.139743
0.425206		0.247158
0.395738		0.137854
0.517088		0.163167
0.558519		0.108795
0.499555		0.145125
0.455563		0.166865
0.4267		0.11647
0.508397		0.123161
0.442808		0.146866
0.408405		0.124011
0.363891		0.124974
0.317153		0.0829691
0.330906		0.137112
0.387611		0.0925504
0.574255		0.141912
0.369102		0.0869878
0.327035		0.155221
0.296401		0.108102
0.222837		0.0896109
0.374241		0.142087
0.445674		0.115926
0.264628		0.116331
0.370823		0.165673
0.382652		0.144557
0.422201		0.103853
0.578673		0.132143
0.344109		0.122753
0.330906		0.0847018
0.332824		0.211628
0.498279		0.107094
0.406843		0.163651
0.553941		0.198144
0.382652		0.111953
0.69558		0.176212
0.505886		0.11172
0.456959		0.151461
0.520769		0.117843
0.596015		0.214877
0.353239		0.158612
0.395738		0.135177
0.309019		0.131618
0.327035		0.105268
0.550483		0.186041
0.353239		0.127019
0.419174		0.116756
0.559658		0.234833
0.601332		0.233123
0.382652		0.108935
0.45276		0.146004
0.442808		0.130355
0.370823		0.117424
0.525636		0.152449
0.332824		0.142223
0.392507		0.127474
0.289886		0.146652
0.487951		0.0875899
0.397343		0.135525
0.349615		0.119445
0.499555		0.166949
0.315139		0.176035
0.466609		0.175032
0.338514		0.0881416
0.425206		0.126046
0.400535		0.120461
0.338514		0.148967
0.280964		0.186346
0.641293		0.215666
0.694664		0.222639
0.603446		0.207378
1.00925		0.321298
0.666604		0.221404
0.505886		0.191603
1.15404		0.285241
0.442808		0.21116
0.551638		0.23438
0.775222		0.26071
0.306952		0.20311
0.57092		0.245594
0.728657		0.192325
0.60239		0.199558
1.21583		0.310342
0.558519		0.172199
0.975249		0.258098
1.41745		0.285035
0.901998		0.245609
0.365637		0.165871
1.24122		0.228619
0.499555		0.240647
0.704673		0.199613
0.848913		0.240504
0.717209		0.210599
0.842892		0.266105
1.27562		0.336376
1.02179		0.258942
1.00038		0.243963
0.845155		0.201063
1.1424		0.270524
1.14629		0.21687
0.825338		0.224777
0.432627		0.210527
0.504627		0.210913
0.851908		0.213682
0.79228		0.144674
0.768624		0.302131
0.543499		0.254418
0.718982		0.227675
0.414593		0.220492
1.05067		0.245807
0.567565		0.230698
0.745072		0.219991
0.762804		0.206271
0.797885		0.236395
0.809764		0.256213
1.22157		0.291308
1.58737		0.326388
1.02304		0.218165
0.911127		0.274978
1.05188		0.205968
0.640299		0.243078
1.43042		0.216435
1.12102		0.183188
0.560794		0.182485
0.395738		0.183076
0.96078		0.264682
0.804242		0.332695
0.739928		0.239213
0.673256		0.238032
0.439923		0.167604
0.572034		0.230685
0.876221		0.294428
0.824567		0.221778
1.28506		0.241912
1.1947		0.170283
0.445674		0.18398
0.623168		0.108734
0.765304		0.166122
0.531657		0.18518
0.578673		0.169356
0.416126		0.140249
0.313113		0.164576
0.534046		0.166036
0.397343		0.195999
0.495717		0.163221
0.545837		0.118494
0.733012		0.223402
0.334731		0.176018
0.898462		0.244087
1.00166		0.232149
0.470684		0.19356
0.24201		0.123335
0.349615		0.149715
0.455563		0.16937
0.710072		0.144221
0.442808		0.196318
0.585236		0.190455
0.332824		0.150425
0.936623		0.295345
1.38428		0.215678
0.909728		0.244844
0.531657		0.199411
0.719867		0.166197
0.289886		0.113391
0.344109		0.138963
0.505886		0.171206
0.752723		0.232897
0.445674		0.195514
0.416126		0.192656
0.377628		0.145948
0.73388		0.197953
0.566442		0.164576
0.432627		0.130304
0.298541		0.182221
0.405275		0.155958
0.648204		0.232649
0.525636		0.214698
0.413055		0.176498
0.509648		0.216288
0.414593		0.173229
0.454164		0.17617
0.451352		0.208812
0.606602		0.182834
0.451352		0.210643
0.441368		0.191088
0.45835		0.193589
0.59065		0.25763
0.51214		0.195809
0.451352		0.195324
0.574255		0.204982
0.776043		0.224115
0.445674		0.119152
0.387611		0.149191
0.592802		0.177814
0.466609		0.18978
0.330906		0.14504
0.390882		0.186156
0.539974		0.196619
0.496999		0.171456
0.482704		0.156542
0.414593		0.15229
0.505886		0.193906
0.508397		0.146966
0.587408		0.152866
0.489254		0.20392
0.587408		0.232373
0.71365		0.281496
0.477399		0.155187
0.482704		0.158422
0.342254		0.108305
0.349615		0.174288
0.45835		0.206582
0.494431		0.185599
0.794687		0.255578
0.555089		0.144072
0.547002		0.157737
0.544669		0.165854
0.309019		0.145327
0.41151		0.181278
0.566442		0.225934
0.454164		0.17068
0.425206		0.121282
0.416126		0.192372
0.730402		0.274355
0.4267		0.154647
0.481383		0.177607
0.459737		0.158782
0.423706		0.169019
0.416126		0.150017
0.461119		0.185079
0.610786		0.170411
0.328976		0.121027
0.502097		0.163795
0.363891		0.154482
0.406843		0.158996
0.4267		0.187539
0.417653		0.191658
0.664691		0.255425
0.489254		0.223699
0.534046		0.119771
0.466609		0.120914
0.579772		0.172835
0.315139		0.15074
0.731273		0.369988
0.349615		0.227864
0.489254		0.176479
0.499555		0.233012
0.323119		0.127299
0.442808		0.169701
0.577571		0.197776
0.402121		0.213102
0.493142		0.22161
0.750181		0.279034
0.537611		0.224549
0.515856		0.174543
0.487951		0.240746
0.482704		0.173664
0.362138		0.20192
0.42069		0.148567
0.510895		0.0949709
0.474725		0.196557
0.377628		0.158474
0.861568		0.210156
0.626225		0.218058
0.626225		0.146554
0.735613		0.204623
0.995918		0.231805
0.534046			0.230644
0.365637			0.207155
0.534046			0.203712
0.345955			0.175897
0.439923			0.188452
0.85638			0.198836
0.510895			0.160188
0.45276			0.126411
0.315139			0.167766
0.706477			0.143087
0.531657			0.209856
0.555089			0.301048
0.591727			0.429582
0.382652			0.262349
0.313113			0.146444
0.783391			0.24901
0.711863			0.654608
0.573146			0.256253
0.657952			0.195669
0.422201			0.20029
0.387611			0.201338
0.37931			0.204481
0.712757			0.302503
0.660849			0.371134
0.890634			0.236917
0.860828			0.236066
0.617008			0.204882
0.745926			0.273709
0.296401			0.212503
0.42819			0.269645
0.933218			0.215114
0.550483			0.252565
0.489254			0.223033
1.05067			0.291071
0.287681			0.168649
0.374241			0.143292
0.543499			0.160874
0.267023			0.181245
0.252313			0.163336
0.309019			0.197754
0.945417			0.162215
0.397343			0.207298
0.491849			0.20309
0.403701			0.190568
0.278689			0.160318
0.454164			0.265308
0.568685			0.180743
0.577571			0.138208
0.356825			0.166061
1.03356			0.287911
1.00925			0.212312
0.338514			0.205338
0.43556			0.167076
0.425206			0.176784
0.306952			0.183351
0.688219			0.28201
0.605552			0.234859
0.395738			0.196252
0.785015			0.283817
0.382652			0.144944
0.677967			0.188461
0.345955			0.126614
0.538794			0.261812
0.750181			0.261438
0.319154			0.220034
0.678906			0.23804
0.59065			0.256933
0.903408			0.210745
0.278689			0.194683
0.499555			0.184002
0.868192			0.213845
0.85116			0.185895
0.539974			0.214113
0.937302			0.549858
0.431153			0.214754
0.542327			0.328292
0.482704			0.182954
0.459737			0.196625
0.580869			0.238835
0.283221			0.176824
0.800275			0.164204
0.889919			0.268236
0.454164			0.18225
0.239365			0.15063
0.419174			0.178316
0.499555			0.197775
1.2661			0.241572
0.831486			0.403486
0.42069			0.26998
0.520769			0.198924
0.926371			0.185119
0.59065			0.171311
0.532853			0.230262
0.311073			0.226431
0.45276			0.206709
0.543499			0.234299
0.2111			0.200042
0.711863			0.198736
0.449939			0.190198
0.523208			0.204036
0.496999			0.125167
0.682646			0.242628
0.63631			0.224026
0.473382			0.362832
0.353239			0.175956
0.731273			0.173257
0.217048			0.119689
0.276395			0.106555
0.643275			0.243922
0.345955			0.146259
0.405275			0.143849
0.485334			0.19472
0.374241			0.125716
0.921548			0.224152
0.559658			0.157438
0.332824			0.187716
0.323119			0.192237
0.715432			0.196631
0.465243			0.132892
0.338514			0.133267
0.42819			0.147059
0.952796			0.246133
0.20498			0.123625
0.398942			0.187031
0.944744			0.212786
0.829953			0.255134
0.560794			0.137405
0.618039			0.186391
0.482704			0.148305
0.46933			0.10864
0.868192			0.267153
0.552791			0.241561
0.294245			0.108633
0.325083			0.156718
0.767795			0.188321
0.438474			0.206965
0.702863			0.199709
0.587408			0.241869
0.27175			0.157118
0.615975			0.218745
0.355036			0.142984
0.594946			0.172337
0.482704			0.17802
0.988862			0.200583
0.765304			0.213765
0.292074			0.156229
0.726907			0.173826
0.756098			0.332749
0.739928			0.202687
0.402121			0.150727
0.519545			0.17905
0.382652			0.186369
1.09749			0.239202
0.684509			0.168823
0.502097			0.270355
0.551638			0.18989
0.456959			0.124684
0.355036			0.184028
0.434096			0.139156
0.470684			0.224615
0.550483			0.112653
0.402121			0.138984
0.28546			0.135607
0.665648			0.145716
0.510895			0.193258
0.276395			0.132702
0.385965			0.131536
0.890634			0.273081
0.434096			0.194142
0.397343			0.184147
0.88057			0.209593
0.568685			0.240214
0.236691			0.151095
0.997834			0.176868
0.963427			0.338253
0.334731			0.20957
0.233986			0.117314
0.981755			0.208598
0.461119			0.322969
1.06092			0.189438
0.761133			0.189671
0.578673			0.309363
0.315139			0.102567
0.442808			0.164811
0.627241			0.137294
0.423706			0.22947
0.638308			0.167181
0.358605			0.19709
0.456959			0.142903
0.609743			0.261611
1.29493			0.310297
0.454164			0.212986
0.304871			0.139903
0.462498			0.188989
0.675144			0.215413
0.311073			0.217949
0.547002			0.167183
0.340389			0.150907
0.287681			0.17865
0.567565			0.177652
0.770279			0.304752
0.874767			0.321322
0.509648			0.159705
0.659885			0.124378
0.349615			0.113043
0.296401			0.109688
0.567565			0.256426
0.799479			0.30799
0.659885			0.210134
0.374241			0.13487
0.63731			0.16984
0.657952			0.127769
0.635309			0.181439
0.628255			0.299742
0.726907			0.204134
0.355036			0.103421
0.801864			0.235481
0.818367			0.387459
0.528053			0.207332
0.542327			0.152882
0.583057			0.213046
0.645251			0.176087
0.759459			0.190255
0.801864			0.215327
0.429674			0.214913
0.719867			0.193173
0.535237			0.185179
0.703769			0.220402
0.387611			0.167841
0.587408			0.156149
0.644264			0.15681
0.738205			0.248531
0.52199			0.132781
0.499555			0.154172
0.397343			0.118516
1.1027			0.363893
0.690066			0.205767
0.916005			0.242143
0.545837			0.127101
0.445674			0.192266
0.419174			0.138274
0.81603			0.192863
0.746779			0.274577
0.462498			0.152738
0.796287			0.206901
0.747631			0.33406
0.449939			0.193736
0.445674			0.219764
0.52199			0.161636
0.455563			0.138557
0.977205			0.359778
0.879846			0.1937
0.45835			0.182923
0.981106			0.175808
0.783391			0.218993
0.499555			0.13361
0.793083			0.275725
0.529257			0.159343
0.56306			0.219968
1.18829			0.282986
0.727783			0.348769
0.397343			0.146258
0.852655			0.457291
0.857865			0.327569
0.782578			0.426341
0.751029			0.144734
0.612867			0.157812
0.509648			0.172966
0.63731			0.182595
0.155536			0.101588
0.330906			0.138204
0.267023			0.162164
0.548165			0.219157
0.618039			0.199541
0.400535			0.186201
1.30424			0.515516
0.538794			0.151595
0.555089			0.208587
0.298541			0.111659
0.690988			0.338407
0.374241			0.148332
0.466609			0.139351
0.598147			0.27176
0.896334			0.382847
0.538794			0.235045
0.659885			0.362193
0.4471			0.17642
0.315139			0.142489
0.560794			0.187382
0.233986			0.101409
0.799479			0.357945
0.85116			0.479884
1.03171			0.590649
0.776863			0.354689
0.911825			0.550472
0.585236			0.388167
0.639304			0.283031
0.659885			0.301135
0.544669			0.219111
0.886334			0.291215
0.542327					0.228621
0.681713					0.137104
0.351432					0.152427
0.365637					0.164454
0.451352					0.150247
0.477399					0.204766
0.493142					0.191248
0.28546					0.11701
0.473382					0.21926
0.510895					0.190794
0.321142					0.105258
0.280964					0.132702
0.34779					0.124974
0.276395					0.153023
0.400535					0.159269
0.252313					0.125726
0.624189					0.193428
0.313113					0.123618
0.717209					0.204403
0.409961					0.179145
0.499555					0.0795677
0.336628					0.141646
0.328976					0.155187
0.313113					0.179747
0.611827					0.184045
0.780949					0.284067
0.833016					0.319418
0.568685					0.202641
0.617008					0.225077
0.536425					0.143631
0.353239					0.131913
0.623168					0.204557
0.648204					0.292965
0.349615					0.161356
0.520769					0.195786
0.9167					0.411624
0.988862					0.493496
0.323119					0.140072
0.327035					0.146795
0.583057					0.424875
0.349615					0.15452
0.370823					0.116394
0.409961					0.137028
0.422201					0.111992
0.672309					0.223761
0.525636					0.212569
0.351432					0.151982
0.486644					0.170382
0.56419					0.168639
0.46933					0.191434
0.304871					0.10474
0.739928					0.502476
0.558519					0.386388
0.561928					0.35354
0.69832					0.420256
0.738205					0.498078
0.406843					0.127471
0.495717					0.151145
0.313113					0.113735
0.306952					0.148494
0.377628					0.2106
0.349615					0.149659
0.34779					0.218078
0.236691					0.112287
0.380985					0.139798
0.208063					0.0994826
0.34779					0.159601
0.336628					0.12493
0.28546					0.121125
0.413055					0.160349
0.384312					0.186734
0.387611					0.150763
0.340389					0.160607
0.548165					0.227539
0.369102					0.117404
0.545837					0.227159
0.645251					0.297281
0.382652					0.150348
0.612867					0.2559
0.413055					0.234898
0.20498					0.116789
0.353239					0.154951
0.621121					0.170011
0.321142					0.158787
0.56419					0.204512
0.644264					0.225682
0.413055					0.3108
0.679843					0.191276
0.614941					0.184811
0.321142					0.126999
0.88777					0.349219
0.456959					0.179688
0.392507					0.153172
0.45276					0.152946
0.87112					0.255164
0.302776					0.147589
0.327035					0.172374
0.550483					0.191577
0.406843					0.257808
0.480059					0.189482
0.434096					0.105291
0.332824					0.121087
0.394126					0.127366
0.344109					0.101885
0.429674					0.156601
0.46933					0.170837
0.37931					0.239611
0.358605					0.147418
0.321142					0.11521
0.298541					0.170155
0.315139					0.179014
0.463872					0.231691
0.448522					0.132474
0.507143					0.144181
0.41151					0.166858
0.363891					0.116715
0.377628					0.146445
0.432627					0.0963359
0.431153					0.197283
0.45276					0.123135
0.367374					0.130445
0.369102					0.227605
0.408405					0.153134
0.304871					0.14069
0.751029					0.263886
0.289886					0.176164
0.432627					0.263107
0.815249					0.308982
0.491849					0.299984
0.439923					0.128297
0.476064					0.156294
0.387611					0.157982
0.422201					0.17896
0.478731					0.239838
0.477399					0.20469
0.454164					0.215371
0.476064					0.164904
0.351432					0.0994355
0.332824					0.137727
0.315139					0.14095
0.338514					0.166717
0.481383					0.195669
0.332824					0.172296
0.472035					0.144781
1.00673					0.187583
0.370823					0.148719
0.43556					0.135899
0.745072					0.263646
0.459737					0.160944
0.51462					0.262278
0.429674					0.141975
0.334731					0.160847
0.605552					0.21635
0.481383					0.195165
0.349615					0.138375
0.360375					0.169167
0.380985					0.129381
0.24201					0.212904
0.422201					0.183228
0.323119					0.203324
0.417653					0.22329
0.296401					0.143301
0.244627					0.147167
0.365637					0.126757
0.510895					0.197333
0.300666					0.139196
0.645251					0.266992
0.592802					0.20924
0.340389					0.0661465
0.481383					0.151066
0.51214					0.178657
0.372536					0.120302
0.138198					0.250384
0.51462					0.16346
0.387611					0.10471
0.325083					0.120046
0.45276					0.18344
0.342254					0.159121
0.280964					0.122318
0.278689					0.160438
0.300666					0.119372
0.259772					0.122722
0.615975					0.175017
0.518318					0.163632
0.558519					0.187074
0.583057					0.205369
0.726031					0.315832
0.523208					0.128906
0.525636					0.149271
0.626225					0.189466
0.584147					0.248306
0.653097					0.228767
0.478731					0.129192
0.476064					0.147774
0.403701					0.164184
0.325083					0.146528
0.518318					0.148016
0.560794					0.253055
0.402121					0.212573
0.580869					0.242865
0.732143					0.161401
1.68918					0.623662
0.826109					0.166454
0.838349					0.187397
0.656984					0.284302
0.837589					0.268543
0.500828					0.171151
0.482704					0.242543
0.473382					0.274247
0.622145					0.128012
0.80107					0.301653
0.477399					0.0970428
0.491849					0.151415
0.69558					0.166997
0.416126					0.164854
0.962766					0.410238
1.0823					0.480196
0.417653					0.164162
1.31009					0.560969
0.444243					0.175956
0.370823					0.148494
0.584147					0.31413
0.302776					0.14273
0.37931					0.155908
0.201851					0.11931
0.353239					0.20243
0.233986					0.164891
0.675144					0.143209
0.486644					0.222893
1.15183					0.330077
0.861568					0.323955
0.259772					0.198963
0.538794					0.284402
1.38013					0.586944
1.10616					0.291266
1.64449					0.592114
1.16119					0.464809
0.761133					0.232963
0.499555					0.143053
0.56419					0.237011
0.828418					0.434532
0.38925					0.167803
0.686366					0.312031
0.711863					0.310531
0.607651					0.283318
0.334731					0.103394
0.542327					0.177507
0.360375					0.174826
0.573146					0.229684
0.302776					0.168797
0.784203					0.220959
1.10501					0.422222
1.03848					0.255588
0.773578					0.233902
0.759459					0.155
0.77193					0.221626
0.438474					0.177763
0.557378					0.242417
0.304871					0.150893
0.37931					0.224444
0.548165					0.188067
0.454164					0.281023
0.621121					0.23218
0.848163					0.236011
0.344109					0.211117
0.362138					0.174971
0.539974					0.304963
0.587408					0.163342
0.854892					0.16341
0.466609					0.187091
0.56306					0.264493
0.548165					0.267969
0.518318					0.162307
0.814468					0.245576
0.518318					0.159073
0.367374					0.172678
1.20425					0.445214
0.402121					0.201502
0.323119					0.147927
0.550483					0.171635
0.897753					0.245289
0.499555					0.173152
0.681713					0.272607
0.857123					0.203768
1.01742					0.32574
0.657952					0.229433
0.650166					0.280585
0.439923					0.183779
0.612867					0.144087
1.21583					0.202673
0.677028					0.154328
0.406843					0.177362
0.327035					0.117459
1.48801					0.598851
0.467971					0.19658
0.587408					0.20346
0.966725					0.385515
0.800275					0.31127
0.437019					0.282768
0.916005					0.353111
0.249777				0.0525057
0.296401				0.106195
0.300666				0.082295
0.304871				0.0769501
0.311073				0.0554112
0.313113				0.127734
0.313113				0.0858137
0.317153				0.138994
0.317153				0.133579
0.319154				0.101132
0.327035				0.0686698
0.327035				0.143898
0.328976				0.0545186
0.334731				0.122893
0.334731				0.0753737
0.336628				0.115377
0.340389				0.102819
0.342254				0.0627231
0.344109				0.110305
0.34779				0.111043
0.351432				0.0544615
0.355036				0.0918824
0.356825				0.115147
0.356825				0.0924045
0.356825				0.0879691
0.358605				0.0709166
0.358605				0.0557289
0.360375				0.128629
0.360375				0.103382
0.365637				0.0891248
0.369102				0.135588
0.372536				0.0891118
0.372536				0.135918
0.375938				0.0999988
0.375938				0.0942999
0.377628				0.094183
0.380985				0.126561
0.380985				0.112838
0.385965				0.119749
0.38925				0.0770841
0.402121				0.0995828
0.405275				0.110701
0.408405				0.155889
0.41151				0.0471718
0.41151				0.108084
0.42069				0.101111
0.42069				0.105341
0.42069				0.167366
0.422201				0.103737
0.423706				0.0977687
0.425206				0.101846
0.429674				0.115626
0.431153				0.0910954
0.432627				0.140337
0.434096				0.119683
0.442808				0.117746
0.442808				0.118908
0.444243				0.12667
0.445674				0.101197
0.4471				0.0709032
0.4471				0.101765
0.448522				0.0653156
0.449939				0.0718437
0.461119				0.0950484
0.465243				0.0941721
0.467971				0.110419
0.467971				0.104033
0.467971				0.0916566
0.46933				0.0932207
0.470684				0.0990155
0.470684				0.0735619
0.472035				0.115568
0.473382				0.143493
0.478731				0.0829211
0.484021				0.084914
0.485334				0.0847793
0.486644				0.112908
0.486644				0.125979
0.487951				0.130154
0.487951				0.124814
0.491849				0.101459
0.494431				0.097032
0.495717				0.0821913
0.495717				0.102709
0.496999				0.154921
0.498279				0.0944554
0.499555				0.110628
0.504627				0.0600761
0.510895				0.154444
0.510895				0.115074
0.510895				0.138894
0.513382				0.157444
0.513382				0.119786
0.517088				0.132707
0.519545				0.0904922
0.52199				0.131085
0.530458				0.107843
0.530458				0.133468
0.534046				0.0984975
0.537611				0.116023
0.542327				0.129951
0.545837				0.113886
0.547002				0.113765
0.552791				0.143499
0.555089				0.0955505
0.556235				0.118847
0.561928				0.0997626
0.561928				0.139635
0.565317				0.109335
0.565317				0.0945276
0.567565				0.0799617
0.567565				0.235358
0.574255				0.139423
0.578673				0.137049
0.581964				0.147648
0.585236				0.126015
0.586323				0.0984335
0.587408				0.0997006
0.588491				0.15129
0.592802				0.154154
0.593875				0.101977
0.596015				0.108877
0.600272				0.149347
0.60239				0.15254
0.60239				0.110438
0.605552				0.0621886
0.607651				0.173002
0.610786				0.0994581
0.611827				0.180552
0.613905				0.105191
0.619068				0.152598
0.625208				0.149105
0.626225				0.13386
0.627241				0.116401
0.628255				0.108603
0.631288				0.112624
0.631288				0.0820056
0.632295				0.148142
0.635309				0.0999319
0.638308				0.0957515
0.652121				0.157224
0.652121				0.159276
0.660849				0.0716095
0.673256				0.102157
0.676087				0.172013
0.681713				0.0902949
0.682646				0.106095
0.687293				0.179663
0.689143				0.176501
0.689143				0.148499
0.690988				0.176104
0.712757				0.175088
0.71365				0.149517
0.715432				0.112142
0.716321				0.125976
0.718982				0.132258
0.720751				0.154773
0.743361				0.155619
0.767795				0.160536
0.768624				0.15189
0.79228				0.142736
0.794687				0.160773
0.805824				0.164487
0.811335				0.0813483
0.81212				0.157931
0.843647				0.148217
0.857865				0.123479
0.868925				0.158068
0.925684				0.0758557
1.08992				0.216518
1.094				0.155112
1.47899				0.139207
1.92156				0.106465
0.151388				0.130683
0.192156				0.10454
0.195441				0.108102
0.231249				0.0940683
0.247215				0.108461
0.249777				0.063304
0.262212				0.178418
0.264628				0.0818842
0.27175				0.119633
0.274082				0.185978
0.283221				0.129834
0.28546				0.106083
0.287681				0.242556
0.294245				0.114439
0.300666				0.125031
0.309019				0.119376
0.313113				0.11973
0.313113				0.137951
0.319154				0.173898
0.327035				0.0979841
0.327035				0.114108
0.327035				0.120992
0.332824				0.12899
0.338514				0.177457
0.338514				0.133251
0.342254				0.176126
0.342254				0.0970877
0.344109				0.111454
0.349615				0.123284
0.349615				0.139736
0.355036				0.150099
0.356825				0.102373
0.363891				0.124556
0.369102				0.147009
0.370823				0.202519
0.370823				0.146201
0.374241				0.10833
0.375938				0.13356
0.377628				0.121794
0.37931				0.149833
0.380985				0.155878
0.384312				0.173241
0.385965				0.210219
0.38925				0.107349
0.392507				0.145726
0.394126				0.0756126
0.394126				0.150907
0.397343				0.136056
0.406843				0.195162
0.408405				0.110925
0.413055				0.162543
0.414593				0.156279
0.419174				0.113401
0.42069				0.134768
0.425206				0.115639
0.4267				0.0632465
0.439923				0.114127
0.441368				0.12373
0.441368				0.15074
0.444243				0.0809535
0.4471				0.142201
0.448522				0.143921
0.455563				0.15513
0.455563				0.16149
0.45835				0.117523
0.461119				0.138824
0.462498				0.0823276
0.462498				0.0966228
0.465243				0.164586
0.465243				0.109039
0.465243				0.157411
0.467971				0.0991071
0.470684				0.113412
0.473382				0.15294
0.477399				0.129923
0.477399				0.0915519
0.477399				0.170626
0.480059				0.0847363
0.480059				0.112085
0.482704				0.0680446
0.486644				0.191422
0.487951				0.106583
0.489254				0.175429
0.493142				0.167238
0.494431				0.161399
0.503363				0.155281
0.504627				0.113818
0.505886				0.075828
0.510895				0.182301
0.513382				0.112602
0.51462				0.150405
0.517088				0.0759523
0.520769				0.198967
0.52199				0.155747
0.524423				0.152856
0.525636				0.103624
0.537611				0.132781
0.541152				0.159599
0.542327				0.179383
0.542327				0.186531
0.545837				0.157979
0.548165				0.131631
0.551638				0.122774
0.555089				0.122243
0.555089				0.135715
0.560794				0.0996004
0.561928				0.133326
0.565317				0.160804
0.568685				0.14282
0.575363				0.119374
0.577571				0.215912
0.579772				0.104041
0.580869				0.155539
0.580869				0.162911
0.584147				0.162309
0.584147				0.147503
0.588491				0.129163
0.588491				0.172604
0.593875				0.14364
0.607651				0.138508
0.609743				0.215673
0.615975				0.152583
0.619068				0.225241
0.630278				0.169854
0.632295				0.209728
0.633301				0.0992844
0.63731				0.196012
0.639304				0.152027
0.647222				0.205042
0.654071				0.0991626
0.655043				0.135562
0.662773				0.125638
0.667558				0.163119
0.667558				0.124353
0.669463				0.171994
0.679843				0.141673
0.683578				0.0727911
0.687293				0.0746993
0.699231				0.151551
0.707378				0.195945
0.717209				0.233162
0.718096				0.170141
0.718982				0.250265
0.728657				0.192325
0.745926				0.135438
0.750181				0.0779823
0.751029				0.130759
0.755256				0.218158
0.75694				0.102266
0.760296				0.26623
0.7744				0.13223
0.779317				0.123187
0.780134				0.167495
0.785825				0.0908965
0.805033				0.133769
0.805824				0.136323
0.819144				0.188344
0.821472				0.137339
0.822247				0.207816
0.84666				0.15328
0.850412				0.170937
0.85638				0.302098
0.869658				0.250323
0.869658				0.112922
0.890634				0.159379
0.892062				0.123474
0.900585				0.182781
0.90552				0.247007
0.925684				0.173531
0.946763				0.127202
0.953464				0.145831
0.961443				0.103978
0.967384				0.149805
1.00102				0.211904
1.01679				0.213306
1.01805				0.238356
1.02117				0.168222
1.02924				0.132189
1.03418				0.290411
1.04642				0.147036
1.094				0.163043
1.10039				0.21711
1.11018				0.161432
1.18238				0.165214
1.39482				0.105337
0.24201				0.145543
0.252313				0.0981915
0.25731				0.106767
0.259772				0.0702979
0.278689				0.0885621
0.28546				0.0456527
0.287681				0.127416
0.287681				0.109168
0.289886				0.0922127
0.292074				0.157441
0.294245				0.0757313
0.304871				0.0922379
0.309019				0.0797423
0.315139				0.139407
0.325083				0.150383
0.325083				0.128021
0.334731				0.111405
0.336628				0.111813
0.344109				0.127864
0.355036				0.110681
0.356825				0.103817
0.358605				0.132025
0.362138				0.152366
0.369102				0.108196
0.370823				0.0705185
0.374241				0.128902
0.374241				0.0927131
0.374241				0.112604
0.375938				0.120234
0.380985				0.120768
0.384312				0.145364
0.395738				0.120905
0.397343				0.134243
0.397343				0.0852398
0.402121				0.12892
0.416126				0.0717363
0.416126				0.0972272
0.417653				0.159965
0.419174				0.149329
0.4267				0.15419
0.437019				0.0908102
0.439923				0.095106
0.442808				0.115906
0.448522				0.075707
0.448522				0.17393
0.45276				0.0676092
0.454164				0.111349
0.454164				0.112276
0.45835				0.140038
0.459737				0.155506
0.461119				0.0862233
0.466609				0.123898
0.470684				0.157483
0.472035				0.105919
0.472035				0.161877
0.473382				0.159518
0.474725				0.121133
0.476064				0.128958
0.481383				0.158269
0.494431				0.0846436
0.499555				0.11572
0.505886				0.176448
0.505886				0.107094
0.507143				0.0994162
0.515856				0.134251
0.515856				0.128988
0.523208				0.124671
0.534046				0.128072
0.535237				0.187542
0.537611				0.123669
0.537611				0.1131
0.547002				0.0722279
0.548165				0.209475
0.551638				0.153162
0.558519				0.134684
0.57092				0.0916166
0.576468				0.121248
0.580869				0.156365
0.580869				0.169782
0.588491				0.0643905
0.599211				0.117651
0.608698				0.17673
0.639304				0.182849
0.642285				0.115116
0.650166				0.167876
0.651144				0.161486
0.655043				0.272482
0.656014				0.116803
0.658919				0.142879
0.664691				0.187977
0.670413				0.125692
0.678906				0.124767
0.683578				0.150492
0.685438				0.160103
0.687293				0.166236
0.687293				0.19284
0.704673				0.192985
0.71365				0.229953
0.718096				0.185757
0.723396				0.177211
0.728657				0.197782
0.72953				0.150749
0.733012				0.221792
0.733012				0.236214
0.739067				0.115625
0.752723				0.110509
0.763638				0.232861
0.77193				0.0879695
0.775222				0.0977212
0.777682				0.202577
0.779317				0.125411
0.789865				0.280889
0.819921				0.221849
0.828418				0.291242
0.831486				0.114348
0.835305				0.0728412
0.836828				0.158034
0.844402				0.181246
0.857865				0.204658
0.87112				0.141126
0.876221				0.148785
0.882014				0.17866
0.882736				0.142433
0.893488				0.231143
0.908328				0.245976
0.913221				0.155356
0.917394				0.198675
0.931169				0.241676
0.937981				0.213533
0.945417				0.155947
0.950119				0.351893
0.951459				0.219617
0.984345				0.240175
0.994639				0.265229
0.99911				0.15494
1.01867				0.0899028
1.02304				0.242082
1.04581				0.223342
1.0543				0.347007
1.06032				0.135882
1.0663				0.242232
1.07404				0.178986
1.07818				0.133682
1.10501				0.0827887
1.12272				0.213991
1.12838				0.206337
1.17102				0.271071
1.17319				0.252404
1.17373				0.291286
1.18507				0.196593
1.2016				0.275887
1.23195				0.273362
1.27462				0.253102
1.27512				0.152506
1.2905				0.116469
1.37412				0.200036
1.41431				0.194892
1.51051				0.131798
1.66565				0.191049
0.128655				0.0784927
0.219962				0.0658035
0.247215				0.102021
0.25731				0.0974401
0.269397				0.13384
0.283221				0.110947
0.28546				0.0455963
0.298541				0.070215
0.336628				0.0499112
0.336628				0.0546914
0.340389				0.063743
0.340389				0.216623
0.34779				0.0978311
0.349615				0.114125
0.349615				0.0440517
0.349615				0.135217
0.351432				0.111779
0.355036				0.0744053
0.355036				0.128732
0.355036				0.122638
0.355036				0.188277
0.356825				0.164782
0.356825				0.105555
0.356825				0.113131
0.358605				0.142005
0.362138				0.126529
0.370823				0.0779051
0.372536				0.0832847
0.374241				0.140159
0.377628				0.0808144
0.377628				0.0975609
0.380985				0.137028
0.382652				0.147335
0.385965				0.0527944
0.387611				0.108092
0.38925				0.0882055
0.390882				0.106033
0.394126				0.0940596
0.395738				0.151229
0.397343				0.115085
0.400535				0.136666
0.400535				0.0916934
0.402121				0.0960504
0.408405				0.0853433
0.408405				0.131705
0.413055				0.095898
0.414593				0.110925
0.416126				0.148971
0.417653				0.0858764
0.42069				0.0383296
0.42069				0.121882
0.42069				0.116507
0.42819				0.098003
0.429674				0.141593
0.429674				0.099878
0.429674				0.0971121
0.431153				0.103494
0.434096				0.116252
0.434096				0.0899545
0.43556				0.104621
0.439923				0.11435
0.441368				0.117811
0.441368				0.133751
0.442808				0.10447
0.444243				0.101576
0.445674				0.098049
0.448522				0.0920981
0.449939				0.10842
0.45276				0.172357
0.455563				0.112981
0.459737				0.0893769
0.459737				0.121981
0.459737				0.0807379
0.461119				0.0694516
0.467971				0.0842146
0.477399				0.1041
0.480059				0.21188
0.481383				0.0939622
0.482704				0.120024
0.485334				0.123967
0.487951				0.108391
0.490553				0.0809204
0.490553				0.126115
0.490553				0.0949944
0.495717				0.130623
0.496999				0.0705075
0.498279				0.129223
0.502097				0.0669784
0.504627				0.116323
0.505886				0.115292
0.507143				0.17167
0.507143				0.096273
0.507143				0.101895
0.508397				0.152738
0.509648				0.0529862
0.510895				0.173921
0.518318				0.126083
0.519545				0.158288
0.523208				0.0964774
0.525636				0.0965164
0.529257				0.114333
0.530458				0.126556
0.530458				0.0832683
0.531657				0.111544
0.532853				0.15009
0.534046				0.246496
0.534046				0.10735
0.535237				0.119422
0.536425				0.104994
0.537611				0.109491
0.538794				0.0859819
0.545837				0.0986801
0.548165				0.129907
0.549325				0.102591
0.552791				0.117305
0.561928				0.0921675
0.56419				0.177364
0.565317				0.138528
0.565317				0.108903
0.565317				0.151599
0.569804				0.145113
0.57092				0.160193
0.578673				0.120914
0.583057				0.106906
0.585236				0.108888
0.585236				0.132088
0.589571				0.223674
0.59065				0.194844
0.594946				0.125561
0.599211				0.104324
0.599211				0.147782
0.60239				0.145498
0.607651				0.144611
0.608698				0.127693
0.608698				0.197953
0.610786				0.158329
0.615975				0.180293
0.625208				0.120256
0.628255				0.0941036
0.635309				0.218114
0.63731				0.151244
0.639304				0.149942
0.639304				0.17463
0.649186				0.0932633
0.649186				0.138251
0.656014				0.208605
0.669463				0.119642
0.670413				0.123522
0.673256				0.206993
0.677028				0.215015
0.678906				0.184054
0.678906				0.221786
0.679843				0.0851911
0.688219				0.123129
0.761133				0.166223
0.761133				0.164566
0.761133				0.101362
0.769452				0.117868
0.776863				0.151221
0.7785				0.264892
0.779317				0.191252
0.780949				0.140826
0.783391				0.148393
0.787444				0.12188
0.793083				0.113459
0.819921				0.281702
0.821472				0.160804
0.874039				0.184839
0.879846				0.255603
0.88057				0.18883
0.889919				0.209541
0.891348				0.106345
0.914614				0.165109
0.937981				0.166194
0.941369				0.208648
0.968699				0.213961
1.04581				0.234862
1.08817				0.17459
1.11018				0.221008
1.24736				0.146702
1.88544				0.111502
0.485334						0.252835
0.503363						0.168024
0.515856						0.265478
0.451352						0.122638
0.480059						0.168077
0.520769						0.245101
0.606602						0.183065
0.537611						0.128705
0.688219						0.236711
0.712757						0.273765
0.605552						0.332311
0.432627						0.225701
0.363891						0.162119
0.680778						0.191596
0.332824						0.165365
0.836067						0.20633
0.517088						0.159324
0.317153						0.166673
0.700141						0.134975
0.467971						0.231062
0.789865						0.20761
0.584147						0.17237
0.437019						0.258086
0.432627						0.157236
0.340389						0.101582
0.493142						0.216124
0.507143						0.31864
0.555089						0.297828
0.496999						0.183422
0.217048						0.132761
0.744217						0.276841
0.539974						0.120884
0.493142						0.360618
0.403701						0.213635
0.459737						0.224721
0.727783						0.213544
0.338514						0.148022
0.491849						0.221858
0.382652						0.178176
0.294245						0.0928077
0.482704						0.195718
0.28546						0.145748
0.400535						0.168366
0.783391						0.20737
[truncated: 356 more rows]

## Sheet: D.Inner tongue all genotype+age
Axon diameter (μm)	FIRE+/+- 1 mth	FIRE+/+- 3-4 mths	FIRE+/+- 6 mths	FIREΔ/Δ- 1 mth	FIREΔ/Δ- 3-4 mths	FIREΔ/Δ- 6 mths
0.188814	0.24086
0.214095	0.11294
0.233986	0.0791268
0.236691	0.0922854
0.239365	0.122772
0.249777	0.0571749
0.267023	0.122227
0.27175	0.0552857
0.274082	0.0625455
0.276395	0.0525809
0.278689	0.0463938
0.278689	0.0654203
0.283221	0.101091
0.304871	0.105089
0.309019	0.104035
0.311073	0.0748924
0.319154	0.0923566
0.321142	0.0302894
0.323119	0.0661313
0.323119	0.0407727
0.325083	0.0956074
0.325083	0.0508554
0.342254	0.0962193
0.342254	0.0268481
0.345955	0.103984
0.353239	0.056722
0.355036	0.0761169
0.355036	0.0686698
0.356825	0.0577682
0.358605	0.0559885
0.360375	0.0881464
0.360375	0.0572773
0.362138	0.0383972
0.370823	0.0902961
0.375938	0.220077
0.37931	0.0428908
0.382652	0.21762
0.382652	0.0756978
0.382652	0.0288585
0.395738	0.0735919
0.397343	0.0678993
0.397343	0.0879909
0.398942	0.0156507
0.402121	0.0406868
0.402121	0.0392468
0.405275	0.0502883
0.406843	0.0692208
0.408405	0.0782395
0.414593	0.139348
0.414593	0.0465263
0.419174	0.0687764
0.419174	0.183215
0.422201	0.0760779
0.423706	0.042903
0.423706	0.0456238
0.425206	0.0806806
0.42819	0.070089
0.437019	0.129422
0.437019	0.066344
0.444243	0.0666521
0.451352	0.0862591
0.454164	0.0402671
0.456959	0.0576613
0.463872	0.0737385
0.478731	0.050526
0.490553	0.0564491
0.490553	0.0610848
0.494431	0.0640882
0.499555	0.0451147
0.51462	0.0596351
0.519545	0.0754011
0.526846	0.0638046
0.535237	0.0543341
0.536425	0.0209529
0.541152	0.0559305
0.544669	0.0815556
0.549325	0.0919679
0.550483	0.0858273
0.550483	0.0561197
0.555089	0.0525616
0.558519	0.073776
0.586323	0.0618815
0.588491	0.0498171
0.593875	0.0708161
0.599211	0.060674
0.603446	0.0612455
0.605552	0.0973116
0.618039	0.0476094
0.623168	0.0631985
0.629267	0.0533787
0.644264	0.0631137
0.646237	0.0753963
0.666604	0.0620531
0.668511	0.0442459
0.674201	0.033177
0.684509	0.0502386
0.686366	0.0192092
0.693747	0.0427314
0.712757	0.0441827
0.726031	0.0392729
0.739067	0.0691237
0.748482	0.0397697
0.755256	0.0505681
0.77193	0.0155136
0.796287	0.0344329
0.81055	0.0413574
0.826109	0.0638093
0.853401	0.0415112
0.864518	0.0388902
0.886334	0.0468835
0.9167	0.0467275
0.952127	0.0341561
0.988862	0.0496148
1.06152	0.0330696
1.18721	0.0570771
1.26509	0.033278
1.37967	0.0467356
0.239365	0.0857175
0.289886	0.0843552
0.292074	0.0683017
0.311073	0.138866
0.319154	0.0464828
0.321142	0.110011
0.321142	0.0547959
0.323119	0.057866
0.332824	0.090882
0.336628	0.124491
0.34779	0.0637206
0.351432	0.0707691
0.360375	0.106234
0.367374	0.0578322
0.375938	0.121061
0.377628	0.0549992
0.392507	0.0602526
0.397343	0.0497569
0.402121	0.0520427
0.41151	0.0711932
0.413055	0.060327
0.416126	0.0559092
0.417653	0.128184
0.419174	0.0487971
0.423706	0.0732935
0.425206	0.149049
0.425206	0.046829
0.4267	0.0533583
0.4267	0.0625531
0.4267	0.0573203
0.429674	0.082466
0.431153	0.0759903
0.431153	0.192015
0.434096	0.101141
0.43556	0.13536
0.442808	0.0477451
0.455563	0.0664263
0.45835	0.0475367
0.459737	0.0987826
0.461119	0.0657262
0.461119	0.0447672
0.461119	0.0547364
0.461119	0.0522622
0.466609	0.0827158
0.481383	0.0609438
0.484021	0.058306
0.486644	0.0603579
0.489254	0.0600713
0.499555	0.0566801
0.504627	0.0516083
0.504627	0.118541
0.51462	0.0416148
0.51462	0.04844
0.51462	0.0684365
0.515856	0.056178
0.52199	0.129154
0.52199	0.0643333
0.52199	0.0421999
0.526846	0.0734267
0.529257	0.0752428
0.529257	0.050515
0.532853	0.0663577
0.537611	0.0710867
0.538794	0.04317
0.538794	0.0529334
0.544669	0.0566624
0.545837	0.0691037
0.550483	0.0716628
0.556235	0.0514159
0.572034	0.0501116
0.579772	0.0762427
0.579772	0.19545
0.581964	0.0483146
0.583057	0.0532532
0.585236	0.0460513
0.592802	0.0612688
0.593875	0.066974
0.599211	0.0815676
0.599211	0.0489937
0.60239	0.0477761
0.606602	0.0806909
0.624189	0.162446
0.630278	0.0495643
0.632295	0.165589
0.638308	0.0554391
0.639304	0.0743454
0.640299	0.0813343
0.645251	0.0557982
0.647222	0.0823085
0.648204	0.0707776
0.648204	0.0400143
0.659885	0.0885973
0.666604	0.0629263
0.673256	0.0268851
0.687293	0.0552112
0.693747	0.0418665
0.69832	0.0493111
0.716321	0.0498146
0.728657	0.106649
0.733012	0.0576587
0.745926	0.0479591
0.753568	0.0647986
0.756098	0.0653742
0.761133	0.0649758
0.777682	0.0507362
0.780134	0.0960875
0.790671	0.0942258
0.794687	0.0564734
0.815249	0.0566018
0.821472	0.06558
0.829186	0.0600169
0.847412	0.0630159
0.859348	0.0426499
0.863781	0.0728412
0.86599	0.0651796
0.882014	0.0640762
0.891348	0.0786643
0.921548	0.0569591
1.01491	0.0691523
1.36109	0.0812955
0.100925	0
0.128655	0.00954264
0.214095	0.0143845
0.222837	0.0923021
0.264628	0.0525245
0.278689	0.117049
0.306952	0.0516522
0.338514	0.196723
0.340389	0.0521181
0.345955	0.0513888
0.349615	0.0525057
0.355036	0.0342137
0.360375	0.0852987
0.369102	0.0330187
0.370823	0.0588508
0.384312	0.0836593
0.384312	0.061362
0.385965	0.0510543
0.387611	0.110668
0.390882	0.038792
0.398942	0.0676667
0.398942	0.0566212
0.403701	0.103442
0.406843	0.220398
0.42069	0.0877069
0.42819	0.154867
0.42819	0.0273736
0.437019	0.0522342
0.438474	0.126843
0.442808	0.235159
0.442808	0.226655
0.45276	0.0728758
0.459737	0.0548835
0.463872	0.0544457
0.473382	0.0375138
0.476064	0.0615471
0.478731	0.0659387
0.478731	0.0624209
0.478731	0.157579
0.484021	0.0330676
0.486644	0.0485931
0.486644	0.0775454
0.489254	0.0669813
0.504627	0.126661
0.515856	0.0505862
0.518318	0.0647386
0.52199	0.0444521
0.523208	0.0532602
0.526846	0.0723652
0.528053	0.0517192
0.530458	0.0623437
0.532853	0.0768894
0.534046	0.0501009
0.535237	0.0401255
0.541152	0.0644002
0.542327	0.0547554
0.547002	0.0522087
0.547002	0.0564434
0.549325	0.0402465
0.549325	0.0707706
0.551638	0.235806
0.555089	0.060886
0.56306	0.0508446
0.56306	0.0651949
0.567565	0.0337673
0.567565	0.0617028
0.568685	0.0726075
0.568685	0.120458
0.57092	0.0293525
0.57092	0.047119
0.57092	0.0240262
0.579772	0.054534
0.580869	0.0838223
0.591727	0.0796349
0.599211	0.061638
0.600272	0.0350363
0.603446	0.0957855
0.603446	0.0457403
0.608698	0.0482866
0.609743	0.0265673
0.615975	0.036146
0.621121	0.0387636
0.629267	0.0477601
0.638308	0.0681695
0.638308	0.0780132
0.670413	0.0591171
0.674201	0.0725784
0.674201	0.133202
0.677967	0.0679589
0.685438	0.0317709
0.690988	0.0217687
0.69832	0.0552481
0.709175	0.0212269
0.710968	0.0409081
0.71365	0.0305675
0.730402	0.0698724
0.739928	0.051548
0.773578	0.040108
0.781764	0.0350453
0.786635	0.0463811
0.793083	0.081684
0.806614	0.0960898
0.811335	0.0619749
0.829186	0.0390063
0.838349	0.0601134
0.844402	0.0632249
0.85116	0.0330171
0.89917	0.0695287
0.939338	0.0578586
0.960117	0.0389921
0.986283	0.0643824
1.03725	0.0438763
1.05309	0.0333262
1.12838	0.0721654
1.15844	0.0484462
1.23402	0.0731521
1.2448	0.060416
1.31929	0.0399298
1.33655	0.0193884
1.66221	0.0337442
0.249777				0.0998381
0.296401				0.0761351
0.300666				0.137808
0.304871				0.136497
0.311073				0.040359
0.313113				0.10148
0.313113				0.0594235
0.317153				0.0896901
0.317153				0.0449848
0.319154				0.0394507
0.327035				0.0280009
0.327035				0.0522746
0.328976				0.00575512
0.334731				0.0752292
0.334731				0.0752292
0.336628				0.0526221
0.340389				0.122109
0.342254				0.10342
0.344109				0.0451405
0.34779				0.0668032
0.351432				0.0538434
0.355036				0.0701696
0.356825				0.0500181
0.356825				0.120574
0.356825				0.0623494
0.358605				0.153535
0.358605				0.0590482
0.360375				0.0751848
0.360375				0.0867248
0.365637				0.118384
0.369102				0.0561034
0.372536				0.0615601
0.372536				0.0981482
0.375938				0.0960966
0.375938				0.0697358
0.377628				0.0957537
0.380985				0.0486893
0.380985				0.070367
0.385965				0.0751542
0.38925				0.0759927
0.402121				0.0275528
0.405275				0.0626963
0.408405				0.0527146
0.41151				0.0777431
0.41151				0.0645532
0.42069				0.0513446
0.42069				0.149113
0.42069				0.0814068
0.422201				0.0291508
0.423706				0.0483289
0.425206				0.0614383
0.429674				0.0686048
0.431153				0.0684017
0.432627				0.0461036
0.434096				0.0433029
0.442808				0.0876503
0.442808				0.0438362
0.444243				0.0553114
0.445674				0.239764
0.4471				0.101064
0.4471				0.0650397
0.448522				0.28882
0.449939				0.302784
0.461119				0.0472778
0.465243				0.055526
0.467971				0.0303074
0.467971				0.0552365
0.467971				0.0696394
0.46933				0.0440517
0.470684				0.0263152
0.470684				0.046404
0.472035				0.0761298
0.473382				0.0449364
0.478731				0.0786475
0.484021				0.058306
0.485334				0.0955345
0.486644				0.0996788
0.486644				0.082041
0.487951				0.0437064
0.487951				0.0413061
0.491849				0.0597887
0.494431				0.0606582
0.495717				0.0673432
0.495717				0.0851518
0.496999				0.124122
0.498279				0.0880443
0.499555				0.0321023
0.504627				0.0481641
0.510895				0.0384294
0.510895				0.0677772
0.510895				0.0384294
0.513382				0.0508081
0.513382				0.0751091
0.517088				0.0593798
0.519545				0.0754011
0.52199				0.0632465
0.530458				0.0708736
0.530458				0.0515054
0.534046				0.0630356
0.537611				0.0573351
0.542327				0.0736484
0.545837				0.0512451
0.547002				0.101202
0.552791				0.0453568
0.555089				0.056738
0.556235				0.0699902
0.561928				0.0773759
0.561928				0.0703669
0.565317				0.0496239
0.565317				0.0945679
0.567565				0.0453021
0.567565				0.147867
0.574255				0.127702
0.578673				0.0495823
0.581964				0.0513376
0.585236				0.0590278
0.586323				0.0888212
0.587408				0.0715115
0.588491				0.042797
0.592802				0.0776111
0.593875				0.0543296
0.596015				0.0512066
0.600272				0.0625004
0.60239				0.0642141
0.60239				0.039895
0.605552				0.0287539
0.607651				0.0712547
0.610786				0.0947897
0.611827				0.073611
0.613905				0.0173829
0.619068				0.0388845
0.625208				0.0602305
0.626225				0.082052
0.627241				0.0364917
0.628255				0.0325939
0.631288				0.0868085
0.631288				0.0652067
0.632295				0.045672
0.635309				0.0473375
0.638308				0.0717648
0.652121				0.0588473
0.652121				0.0516474
0.660849				0.0501196
0.673256				0.0421758
0.676087				0.0595267
0.681713				0.0486893
0.682646				0.0503663
0.687293				0.0378606
0.689143				0.0377642
0.689143				0.0983005
0.690988				0.0271078
0.712757				0.0977932
0.71365				0.0929639
0.715432				0.0573228
0.716321				0.0646284
0.718982				0.0716889
0.720751				0.119115
0.743361				0.0624626
0.767795				0.0521255
0.768624				0.0481852
0.79228				0.0729745
0.794687				0.071303
0.805824				0.0601658
0.811335				0.0323122
0.81212				0.0360434
0.843647				0.0916149
0.857865				0.034197
0.868925				0.0951624
0.925684				0.0350966
1.08992				0.0690711
1.094				0.0556143
1.47899				0.0474483
1.92156				0.0522969
0.151388				0.0853029
0.192156				0.120956
0.195441				0.115632
0.231249				0.195452
0.247215				0.0448582
0.249777				0.211342
0.262212				0.0981638
0.264628				0.0831614
0.27175				0.120758
0.274082				0.0265836
0.283221				0
0.28546				0.0695764
0.287681				0.0949706
0.294245				0.104697
0.300666				0.0950719
0.309019				0.0899229
0.313113				0.0577107
0.313113				0.0793948
0.319154				0.0954392
0.327035				0.202221
0.327035				0.0455007
0.327035				0.0860192
0.332824				0.0863502
0.338514				0.0821765
0.338514				0.0821765
0.342254				0.0829515
0.342254				0.055089
0.344109				0.11424
0.349615				0.0379955
0.349615				0.0634391
0.355036				0.0407017
0.356825				0.120574
0.363891				0.0491632
0.369102				0.042408
0.370823				0.0528828
0.370823				0.0437697
0.374241				0.223906
0.375938				0.0625354
0.377628				0.0737238
0.37931				0.115121
0.380985				0.0883451
0.384312				0.102332
0.385965				0.123683
0.38925				0.0908088
0.392507				0.133128
0.394126				0.19111
0.394126				0.104153
0.397343				0.0540084
0.406843				0.0501158
0.408405				0.0756161
0.413055				0.234167
0.414593				0.0694278
0.419174				0.0349896
0.42069				0.0362685
0.425206				0.0454784
0.4267				0.0952893
0.439923				0.0440976
0.441368				0.0781769
0.441368				0.0491851
0.444243				0.0264409
0.4471				0.0637952
0.448522				0.0855246
0.455563				0.102956
0.455563				0.0983777
0.45835				0.10584
0.461119				0.0472778
0.462498				0.0762958
0.462498				0.0558202
0.465243				0.0481389
0.465243				0.0932765
0.465243				0.082922
0.467971				0.124831
0.470684				0.0451714
0.473382				0.0828532
0.477399				0.0946346
0.477399				0.0470242
0.477399				0.0566474
0.480059				0.191303
0.480059				0.0773195
0.482704				0.194324
0.486644				0.0462089
0.487951				0.0739777
0.489254				0.0290644
0.493142				0.036115
0.494431				0.190078
0.503363				0.0585649
0.504627				0.0816965
0.505886				0.153033
0.510895				0.0754276
0.513382				0.0804933
0.51462				0.0662487
0.517088				0.1071
0.520769				0.0644675
0.52199				0.0950181
0.524423				0.082179
0.525636				0.079916
0.537611				0.0432579
0.541152				0.109014
0.542327				0.0777687
0.542327				0.0879515
0.545837				0.0239665
0.548165				0.0921346
0.551638				0.0766171
0.555089				0.0451831
0.555089				0.0619186
0.560794				0.0541465
0.561928				0.0446739
0.565317				0.0391827
0.568685				0.117681
0.575363				0.0689013
0.577571				0.0486536
0.579772				0.0351691
0.580869				0.0453563
0.580869				0.03717
0.584147				0.0328604
0.584147				0.0369738
0.588491				0.046818
0.588491				0.0518087
0.593875				0.0434346
0.607651				0.0906692
0.609743				0.0794007
0.615975				0.0796045
0.619068				0.0427435
0.630278				0.0643855
0.632295				0.0641991
0.633301				0.0352099
0.63731				0.203314
0.639304				0.0761273
0.647222				0.107191
0.654071				0.175883
0.655043				0.0238622
0.662773				0.044605
0.667558				0.019735
0.667558				0.0893816
0.669463				0.0477463
0.679843				0.0626618
0.683578				0.137119
0.687293				0.00828649
0.699231				0.0441303
0.707378				0.0653767
0.717209				0.165527
0.718096				0.031236
0.718982				0.0512968
0.728657				0.0457434
0.745926				0.055938
0.750181				0.0516828
0.751029				0.0307346
0.755256				0.0723932
0.75694				0.0385475
0.760296				0.0343901
0.7744				0.0501662
0.779317				0.0272964
0.780134				0.0521177
0.785825				0.0371958
0.805033				0.0513461
0.805824				0.0179702
0.819144				0.0364917
0.821472				0.0415717
0.822247				0.051063
0.84666				0.0693444
0.850412				0.0287108
0.85638				0.0630937
0.869658				0.0911227
0.869658				0.043563
0.890634				0.0162913
0.892062				0.0825336
0.900585				0.0285308
0.90552				0.0405707
0.925684				0.0331067
0.946763				0.0356397
0.953464				0.0256938
0.961443				0.0274193
0.967384				0.0753755
1.00102				0.0556884
1.01679				0.0584274
1.01805				0.0326202
1.02117				0.0716722
1.02924				0.0412343
1.03418				0.0679443
1.04642				0.0317622
1.094				0.0622404
1.10039				0.0431242
1.11018				0.0355572
1.18238				0.0181668
1.39482				0.0694712
0.24201				0.148872
0.252313				0.22375
0.25731				0.17825
0.259772				0.15788
0.278689				0.0364501
0.28546				0.179783
0.287681				0.0982837
0.287681				0.165079
0.289886				0.105852
0.292074				0.122519
0.294245				0.0713914
0.304871				0.0355179
0.309019				0.122134
0.315139				0.117488
0.325083				0.0738594
0.325083				0.0833218
0.334731				0.0610065
0.336628				0.0686472
0.344109				0.0500165
0.355036				0.130298
0.356825				0.038913
0.358605				0.0913345
0.362138				0.0630682
0.369102				0.241683
0.370823				0.0453024
0.374241				0.0700023
0.374241				0.266058
0.374241				0.0613192
0.375938				0.0245966
0.380985				0.0646894
0.384312				0.0378887
0.395738				0.0598256
0.397343				0.0382169
0.397343				0.17246
0.402121				0.0766096
0.416126				0.160342
0.416126				0.0394378
0.417653				0.0475899
0.419174				0.0433236
0.4267				0.0453344
0.437019				0.113463
0.439923				0.0480274
0.442808				0.0265218
0.448522				0.194753
0.448522				0.0611259
0.45276				0.257312
0.454164				0.0504626
0.454164				0.102071
0.45835				0.0944409
0.459737				0.056119
0.461119				0.271024
0.466609				0.0417881
0.470684				0.0488605
0.472035				0.112113
0.472035				0.0487338
0.473382				0.0375138
0.474725				0.053328
0.476064				0.0567894
0.481383				0.20776
0.494431				0.110069
0.499555				0.0532359
0.505886				0.0661472
0.505886				0.0469041
0.507143				0.0835068
0.515856				0.109352
0.515856				0.0415225
0.523208				0.139565
0.534046				0.0630356
0.535237				0.0940302
0.537611				0.0594713
0.537611				0.07004
0.547002				0.0338666
0.548165				0.106879
0.551638				0.136581
0.558519				0.0595195
0.57092				0.0850947
0.576468				0.0717363
0.580869				0.053437
0.580869				0.0504188
0.588491				0.0713942
0.599211				0.061638
0.608698				0.070208
0.639304				0.0770166
0.642285				0.0356825
0.650166				0.0508838
0.651144				0.0526244
0.655043				0.05682
0.656014				0.0377323
0.658919				0.0538377
0.664691				0.0507405
0.670413				0.0315441
0.678906				0.0444903
0.683578				0.0406973
0.685438				0.0536287
0.687293				0.156354
0.687293				0.14725
0.704673				0.0631229
0.71365				0.0794332
0.718096				0.0286829
0.723396				0.0394086
0.728657				0.038309
0.72953				0.0481516
0.733012				0.0430304
0.733012				0.0544314
0.739067				0.0730527
0.752723				0.0331024
0.763638				0.0986677
0.77193				0.0235572
0.775222				0.0684254
0.777682				0.0606668
0.779317				0.0514029
0.789865				0.0805239
0.819921				0.0563001
0.828418				0.0686259
0.831486				0.0410947
0.835305				0.0284759
0.836828				0.0630496
0.844402				0.0660262
0.857865				0.0476548
0.87112				0.0372073
0.876221				0.0335073
0.882014				0.083393
0.882736				0.0740605
0.893488				0.120171
0.908328				0.117815
0.913221				0.148296
0.917394				0.0823527
0.931169				0.0596222
0.937981				0.0553772
0.945417				0.054329
0.950119				0.0969046
0.951459				0.0634557
0.984345				0.0485996
0.994639				0.065677
0.99911				0.0369122
1.01867				0.0410448
1.02304				0.0813929
1.04581				0.0511027
1.0543				0.0802732
1.06032				0.0383334
1.0663				0.0609468
1.07404				0.0777946
1.07818				0.0360072
1.10501				0.0301239
1.12272				0.0852225
1.12838				0.0673834
1.17102				0.0696879
1.17319				0.037389
1.17373				0.0771929
1.18507				0.0734681
1.2016				0.0472823
1.23195				0.0496421
1.27462				0.0878725
1.27512				0.0929686
1.2905				0.0450902
1.37412				0.0757454
1.41431				0.0659803
1.51051				0.0513869
1.66565				0.0582242
0.128655				0.0348627
0.219962				0.11477
0.247215				0.0699374
0.25731				0.0598428
0.269397				0.0537218
0.283221				0.0457553
0.28546				0.292112
0.298541				0.0380868
0.336628				0.123109
0.336628				0.276239
0.340389				0.216989
0.340389				0.144945
0.34779				0.0848373
0.349615				0.061895
0.349615				0.119714
0.349615				0.138335
0.351432				0.184994
0.355036				0.33503
0.355036				0.015787
0.355036				0.0819832
0.355036				0.0580184
0.356825				0.04371
0.356825				0.0608279
0.356825				0.0593009
0.358605				0.0590482
0.362138				0.0878013
0.370823				0.0805284
0.372536				0.0673871
0.374241				0.0598551
0.377628				0.227924
0.377628				0.0564682
0.380985				0.0801346
0.382652				0.031941
0.385965				0.0940936
0.387611				0.0707388
0.38925				0.0718694
0.390882				0.0784478
0.394126				0.100305
0.395738				0.0843208
0.397343				0.0706281
0.400535				0.104092
0.400535				0.0465654
0.402121				0.0999759
0.408405				0.0636302
0.408405				0.042947
0.413055				0.0368844
0.414593				0.0694278
0.416126				0.0692086
0.417653				0.162119
0.42069				0.0750266
0.42069				0.0459187
0.42069				0.0620134
0.42819				0.081458
0.429674				0.0660429
0.429674				0.0621751
0.429674				0.0396558
0.431153				0.0645638
0.434096				0.0499246
0.434096				0.0446346
0.43556				0.0536933
0.439923				0.0596316
0.441368				0.0346958
0.441368				0.0914852
0.442808				0.0655892
0.444243				0.0753015
0.445674				0.0701816
0.448522				0.0722468
0.449939				0.306159
0.45276				0.125913
0.455563				0.0401534
0.459737				0.0511588
0.459737				0.0585814
0.459737				0.0755006
0.461119				0.063304
0.467971				0.0720026
0.477399				0.0637526
0.480059				0.0539878
0.481383				0.122063
0.482704				0.0513428
0.485334				0.0329838
0.487951				0.0863046
0.490553				0.0747638
0.490553				0.0622376
0.490553				0.487303
0.495717				0.0774286
0.496999				0.0546383
0.498279				0.0381466
0.502097				0.0632198
0.504627				0.0446983
0.505886				0.0549077
0.507143				0.0856586
0.507143				0.0398587
0.507143				0.0479458
0.508397				0.0362723
0.509648				0.268852
0.510895				0.0829795
0.518318				0.0447421
0.519545				0.0689458
0.523208				0.0488258
0.525636				0.0725116
0.529257				0.042777
0.530458				0.0803275
0.530458				0.230675
0.531657				0.0403767
0.532853				0.100448
0.534046				0.0555249
0.534046				0.0468222
0.535237				0.0554129
0.536425				0.0356084
0.537611				0.0762938
0.538794				0.0771815
0.545837				0.0628605
0.548165				0.0435623
0.549325				0.0509474
0.552791				0.0506549
0.561928				0.0550795
0.56419				0.0434612
0.565317				0.0639506
0.565317				0.0349554
0.565317				0.0433807
0.569804				0.0420236
0.57092				0.0325258
0.578673				0.0505948
0.583057				0.0602185
0.585236				0.0560565
0.585236				0.0379315
0.589571				0.05568
0.59065				0.0536138
0.594946				0.0571753
0.599211				0.0626007
0.599211				0.0721511
0.60239				0.0555628
0.607651				0.0464199
0.608698				0.0453732
0.608698				0.208891
0.610786				0.0699927
0.615975				0.0601114
0.625208				0.103449
0.628255				0.0553231
0.635309				0.040778
0.63731				0.0573543
0.639304				0.0414741
0.639304				0.0644643
0.649186				0.0482218
0.649186				0.0967402
0.656014				0.0423055
0.669463				0.0635496
0.670413				0.0512206
0.673256				0.0536517
0.677028				0.0533747
0.678906				0.0695765
0.678906				0.0541068
0.679843				0.0846291
0.688219				0.0619624
0.761133				0.0749339
0.761133				0.0502019
0.761133				0.048631
0.769452				0.0627993
0.776863				0.0652742
0.7785				0.0984475
0.779317				0.0770624
0.780949				0.0482367
0.783391				0.0519145
0.787444				0.0448076
0.793083				0.0647823
0.819921				0.13754
0.821472				0.0562006
0.874039				0.0530193
0.879846				0.0608456
0.88057				0.0499157
0.889919				0.0534766
0.891348				0.0432332
0.914614				0.0361754
0.937981				0.0706409
0.941369				0.0710335
0.968699				0.0430741
1.04581				0.0700907
1.08817				0.0570103
1.11018				0.0813174
1.24736				0.0549317
1.88544				0.0457042
0.634306		0.035157
0.45835		0.0487936
0.392507		0.0296935
0.423706		0.0304579
0.659885		0.0447878
0.374241		0.0214968
0.328976		0.0206393
0.374241		0.108463
0.365637		0.0348982
0.510895		0.0532942
0.505886		0.0269666
0.4471		0.0434528
0.661811		0.0180311
0.394126		0.03108
0.41151		0.0166793
0.42069		0.0306614
0.334731		0.0130585
0.298541		0.0165981
0.445674		0.046175
0.431153		0.0244104
0.518318		0.027519
0.42819		0.0273736
0.480059		0.0320813
0.356825		0.0105488
0.363891		0.0552829
0.502097		0.0198927
0.283221		0.017445
0.402121		0.0215848
0.438474		0.0481705
0.394126		0.0325745
0.4471		0.0289635
0.525636		0.0143382
0.438474		0.0198761
0.474725		0.0158285
0.659885		0.0264815
0.425206		0.0359134
0.395738		0.029468
0.517088		0.0333942
0.558519		0.0190522
0.499555		0.00254228
0.455563		0.0218356
0.4267		0.028863
0.508397		0.024456
0.442808		0.0169287
0.408405		0.042947
0.363891		0.0269907
0.317153		0.170798
0.330906		0.0416303
0.387611		0.026982
0.574255		0.0142354
0.369102		0.0850614
0.327035		0.00959251
0.296401		0.0146717
0.222837		0.0165283
0.374241		0.011724
0.445674		0.0290505
0.264628		0.0274453
0.370823		0.0151418
0.382652		0.0162903
0.422201		0.0162729
0.578673		0.0393661
0.344109		0.0197819
0.330906		0.0852199
0.332824		0.0186077
0.498279		0.0545119
0.406843		0.0287173
0.553941		0.0345495
0.382652		0.0162903
0.69558		0.0400336
0.505886		0.0422782
0.456959		0.0137255
0.520769		0.0523768
0.596015		0.0342633
0.353239		0.0210025
0.395738		0.026463
0.309019		0.012123
0.327035		0.0315692
0.550483		0.0237727
0.353239		0.0192975
0.419174		0.0349896
0.559658		0.0521693
0.601332		0.0248931
0.382652		0.0304026
0.45276		0.0192749
0.442808		0.0292269
0.370823		0.0312979
0.525636		0.0328834
0.332824		0.0257805
0.392507		0.028183
0.289886		0.0448455
0.487951		0.0279051
0.397343		0.0610065
0.349615		0.0330365
0.499555		0.0309035
0.315139		0.0308154
0.466609		0.027822
0.338514		0.00744075
0.425206		0.0521932
0.400535		0.0201554
0.338514		0.0357273
0.280964		0.0460712
0.641293		0.0272184
0.694664		0.0461238
0.603446		0.0388392
1.00925		0.0486589
0.666604		0.0594273
0.505886		0.0694762
1.15404		0.0491529
0.442808		0.0425263
0.551638		0.0292309
0.775222		0.0345424
0.306952		0.0334369
0.57092		0.039866
0.728657		0.0358148
0.60239		0.050707
1.21583		0.0587937
0.558519		0.0245374
0.975249		0.0352651
1.41745		0.0481377
0.901998		0.00422484
0.365637		0.0119913
1.24122		0.0423607
0.499555		0.0309035
0.704673		0.260735
0.848913		0.0367027
0.717209		0.0329722
0.842892		0.0455942
1.27562		0.0286248
1.02179		0.0312959
1.00038		0.0362529
0.845155		0.0390218
1.1424		0.0378252
1.14629		0.019276
0.825338		0.0280626
0.432627		0.0215367
0.504627		0.0388729
0.851908		0.0422929
0.79228		0.0330585
0.768624		0.0348261
0.543499		0.0274203
0.718982		0.0311991
0.414593		0.015081
1.05067		0.0566416
0.567565		0.0400862
0.745072		0.0391311
0.762804		0.041438
0.797885		0.0480236
0.809764		0.0361438
1.22157		0.0379747
1.58737		0.0516962
1.02304		0.0438641
0.911127		0.018674
1.05188		0.0351218
0.640299		0.0186201
1.43042		0.0438342
1.12102		0.0280439
0.560794		0.0352207
0.395738		0.0412815
0.96078		0.0421451
0.804242		0.0416659
0.739928		0.0426502
0.673256		0.0395013
0.439923		0.0156403
0.572034		0.0439414
0.876221		0.0576788
0.824567		0.0347815
1.28506		0.0308401
1.1947		0.0174572
0.445674		0.0263608
0.623168		0.136291
0.765304		0.0483818
0.531657		0.00831693
0.578673		0.0546286
0.416126		0.0266823
0.313113		0.126811
0.534046		0.0424216
0.397343		0.0308465
0.495717		0.0311287
0.545837		0.179317
0.733012		0.0272842
0.334731		0.0185072
0.898462		0.0175429
1.00166		0.0312897
0.470684		0.0377128
0.24201		0.0731288
0.349615		0.0177581
0.455563		0.0310807
0.710072		0.0212008
0.442808		0.0265218
0.585236		0.0348592
0.332824		0.0448039
0.936623		0.0301026
1.38428		0.0250672
0.909728		0.0234896
0.531657		0.00713666
0.719867		0.051238
0.289886		0.035197
0.344109		0.0720163
0.505886		0.0257705
0.752723		0.0274109
0.542327					0.0590051
0.681713					0.0530344
0.351432					0.0443062
0.365637					0.0786067
0.451352					0.0921477
0.477399					0.0482367
0.493142					0.0503577
0.28546					0.0586495
0.473382					0.0412385
0.510895					0.0510329
0.321142					0.212904
0.280964					0.0556637
0.34779					0.0430922
0.276395					0.05064
0.400535					0.0674365
0.252313					0.0240821
0.624189					0.0327957
0.313113					0.0216188
0.717209					0.0464295
0.409961					0.0299627
0.499555					0.140744
0.336628					0.0509831
0.328976					0.0569888
0.313113					0.0999421
0.611827					0.0294656
0.780949					0.0272412
0.833016					0.0576177
0.568685					0.0431419
0.617008					0.0341364
0.536425					0.0300165
0.353239					0.0441048
0.623168					0.065051
0.648204					0.0636588
0.349615					0.019487
0.520769					0.0479165
0.9167					0.0900271
0.988862					0.0750506
0.323119					0.0477046
0.327035					0.0505925
0.583057					0.0690646
0.349615					0.0263228
0.370823					0.0468295
0.409961					0.0511588
0.422201					0.0220425
0.672309					0.069337
0.525636					0.0419288
0.351432					0.0459116
0.486644					0.0521495
0.56419					0.0800744
0.46933					0.030225
0.304871					0.0317566
0.739928					0.051548
0.558519					0.0374958
0.561928					0.147247
0.69832					0.0883149
0.738205					0.0723453
0.406843					0.0388312
0.495717					0.0226011
0.313113					0.0890086
0.306952					0.090391
0.377628					0.0460781
0.349615					0.0477278
0.34779					0.0365223
0.236691					0.0303324
0.380985					0.0227165
0.208063					0.0365639
0.34779					0.0430922
0.336628					0.0493372
0.28546					0.0376588
0.413055					0.0268686
0.384312					0.0541616
0.387611					0.0479492
0.340389					0.00740063
0.548165					0.0403259
0.369102					0.0439521
0.545837					0.0944622
0.645251					0.0327158
0.382652					0.0756978
0.612867					0.0527813
0.413055					0.0521881
0.20498					0.047333
0.353239					0.00889909
0.621121					0.054023
0.321142					0.0444943
0.56419					0.0650778
0.644264					0.0383821
0.413055					0.0521881
0.679843					0.0266345
0.614941					0.0332637
0.321142					0.0564856
0.88777					0.0696916
0.456959					0.04132
0.392507					0.0545929
0.45276					0.0493371
0.87112					0.0641419
0.302776					0.0504626
0.327035					0.0225801
0.550483					0.058215
0.406843					0.0198575
0.480059					0.0333228
0.434096					0.0392855
0.332824					0.0692971
0.394126					0.0370272
0.344109					0.0548329
0.429674					0.0530297
0.46933					0.0340336
0.37931					0.0428908
0.358605					0.051356
0.321142					0.0356825
0.298541					0.0653503
0.315139					0.0469985
0.463872					0.0495092
0.448522					0.0523057
0.507143					0.0433392
0.41151					0.0468393
0.363891					0.0413837
0.377628					0.0490725
0.432627					0.107347
0.431153					0.0187859
0.45276					0.0543834
0.367374					0.045681
0.369102					0.0737055
0.408405					0.0471588
0.304871					0.0410832
0.751029					0.0603059
0.289886					0.0448455
0.432627					0.0770207
0.815249					0.0336641
0.491849					0.071211
0.439923					0.046721
0.476064					0.0323334
0.387611					0.0330793
0.422201					0.036149
0.478731					0.0729071
0.477399					0.0578382
0.454164					0.0441149
0.476064					0.0591735
0.351432					0.0662211
0.332824					0.0328126
0.315139					0.0434654
0.338514					0.0745408
0.481383					0.0357053
0.332824					0.0724511
0.472035					0.0887594
1.00673					0.0499809
0.370823					0.0513776
0.43556					0.119529
0.745072					0.0575855
0.459737					0.0610321
0.51462					0.04844
0.429674					0.0463897
0.334731					0.0479206
0.605552					0.0572209
0.481383					0.0538542
0.349615					0.0412665
0.360375					0.0480293
0.380985					0.223515
0.24201					0.079132
0.422201					0.0525237
0.323119					0.0354859
0.417653					0.0637303
0.296401					0.1073
0.244627					0.0408331
0.365637					0.0380646
0.510895					0.0453395
0.300666					0.0184879
0.645251					0.0557982
0.592802					0.0632125
0.340389					0.146255
0.481383					0.0667817
0.51214					0.0720074
0.372536					0.0541644
0.138198					0.0213793
0.51462					0.0618481
0.387611					0.0707388
0.325083					0.113391
0.45276					0.05938
0.342254					0.0302817
0.280964					0.0898591
0.278689					0.0617001
0.300666					0.076962
0.259772					0.0471799
0.615975					0.0458363
0.518318					0.0379169
0.558519					0.0353557
0.583057					0.0768282
0.726031					0.0654446
0.523208					0.0543635
0.525636					0.073575
0.626225					0.0451369
0.584147					0.0531621
0.653097					0.0506719
0.478731					0.0529263
0.476064					0.0790255
0.403701					0.0376667
0.325083					0.0491581
0.518318					0.0356231
0.560794					0.0447576
0.402121					0.0576155
0.580869					0.0473862
0.732143					0.0430786
1.68918					0.149766
0.826109					0.0544604
0.838349					0.0429438
0.656984					0.0293821
0.837589					0.0451471
0.500828					0.049655
0.482704					0.0417196
0.473382					0.0325049
0.622145					0.0299758
0.80107					0.0463423
0.477399					0.1629
0.491849					0.100953
0.69558					0.0443481
0.416126					0.0652573
0.962766					0.072026
1.0823					0.0722883
0.417653					0.039306
1.31009					0.0810727
0.444243					0.0358154
0.370823					0.0265201
0.584147					0.0410602
0.302776					0.0183664
0.37931					0.0368157
0.201851					0.0266288
0.353239					0.0141351
0.233986					0.0233244
0.675144					0.0578681
0.486644					0.0474023
1.15183					0.0428658
0.861568					0.0474608
0.259772					0.027909
0.538794					0.0442629
1.38013					0.0618105
1.10616					0.0312134
1.64449					0.257084
1.16119					0.0404153
0.761133					0.0214446
0.499555					0.029702
0.56419					0.0210466
0.828418					0.0882817
0.38925					0.0921331
0.686366					0.0308428
0.711863					0.0349157
0.607651					0.0551219
0.334731					0.0445786
0.542327					0.0252378
0.360375					0.0692986
0.573146					0.0520621
0.302776					0.0163779
0.784203					0.0128831
1.10501					0.042396
1.03848					0.0791314
0.773578					0.0266969
0.759459					0.0255559
0.77193					0.171465
0.438474					0.0349079
0.557378					0.0698626
0.304871					0.0162711
0.37931					0.0473904
0.548165					0.176989
0.454164					0.0554839
0.621121					0.0661719
0.848163					0.0345729
0.344109					0.0418557
0.362138					0.0415636
0.539974					0.0298296
0.587408					0.0285674
0.854892					0.0256781
0.466609					0.045531
0.56306					0.0508446
0.548165					0.0970867
0.518318					0.0830139
0.814468					0.0426548
0.518318					0.0344726
0.367374					0.0218763
1.20425					0.0588285
0.402121					0.0215848
0.323119					0.0246712
0.550483					0.105532
0.897753					0.0722593
0.499555					0.0646348
0.681713					0.0390379
0.857123					0.0719933
1.01742					0.0314263
0.657952					0.0181341
0.650166					0.044498
0.439923					0.0570763
0.612867					0.0264375
1.21583					0.061787
0.677028					0.0419546
0.406843					0.0213469
0.327035					0.0315692
1.48801					0.103768
0.467971					0.0328561
0.587408					0.0367807
0.966725					0.0625148
0.800275					0.0380739
0.437019					0.0227173
0.916005					0.0414566
0.445674		0.0589524
0.416126		0.0559092
0.377628		0.029215
0.73388		0.0837081
0.566442		0.0359478
0.432627		0.0298707
0.298541		0.0226013
0.405275		0.0229147
0.648204		0.0372336
0.525636		0.0756961
0.413055		0.0180985
0.509648		0.00620787
0.414593		0.035346
0.454164		0.017871
0.451352		0.0570454
0.606602		0.0366729
0.451352		0.0326691
0.441368		0.0127959
0.45835		0.0334993
0.59065		0.066334
0.51214		0.0336971
0.451352		0.161515
0.574255		0.0375719
0.776043		0.0492955
0.445674		0.0343846
0.387611		0.0285147
0.592802		0.0415038
0.466609		0.0121217
0.330906		0.0223328
0.390882		0.0221726
0.539974		0.0287112
0.496999		0.0262084
0.482704		0.0368411
0.414593		0.015081
0.505886		0.0340874
0.508397		0.0982051
0.587408		0.0149818
0.489254		0.0518981
0.587408		0.0306309
0.71365		0.0524857
0.477399		0.0234284
0.482704		0.0368411
0.342254		0.00917735
0.349615		0.0125221
0.45835		0.0177139
0.494431		0.0164644
0.794687		0.0639202
0.555089		0.013596
0.547002		0.0239176
0.544669		0.0172588
0.309019		0.025712
0.41151		0.0211166
0.566442		0.03911
0.454164		0.0311704
0.425206		0.023316
0.416126		0.0237975
0.730402		0.0698724
0.4267		0.0146675
0.481383		0.0319985
0.459737		0.0743099
0.423706		0.019102
0.416126		0.022348
0.461119		0.0242149
0.610786		0.0324894
0.328976		0.02606
0.502097		0.0378769
0.363891		0.0204207
0.406843		0.0301765
0.4267		0.0260595
0.417653		0.0379107
0.664691		0.052518
0.489254		0.0278347
0.534046		0.0651643
0.466609		0.162658
0.579772		0.0299708
0.315139		0.0233746
0.731273		0.0713843
0.349615		0.0477278
0.489254		0.0141098
0.499555		0.0451147
0.323119		0.0283131
0.442808		0.023801
0.577571		0.0445739
0.402121		0.0230847
0.493142		0.0596489
0.750181		0.0388778
0.537611		0.027706
0.515856		0.0205697
0.487951		0.0659905
0.482704		0.0206597
0.362138		0.0287444
0.42069		0.0192329
0.510895		0.2125
0.474725		0.0197064
0.377628		0.029215
0.861568		0.0481608
0.626225		0.0413331
0.626225		0.0346238
0.735613		0.0363169
0.995918		0.0443957
0.534046			0.0323954
0.365637			0.0655164
0.534046			0.0891213
0.345955			0.065556
0.439923			0.0401355
0.85638			0.033539
0.510895			0.120392
0.45276			0.103475
0.315139			0.0487522
0.706477			0.0317278
0.531657			0.0611449
0.555089			0.0366379
0.591727			0.0574588
0.382652			0.0273085
0.313113			0.0309969
0.783391			0.0840677
0.711863			0.0150441
0.573146			0.0489998
0.657952			0.0153033
0.422201			0.0148185
0.387611			0.0207937
0.37931			0.0228112
0.712757			0.0219903
0.660849			0.091874
0.890634			0.103365
0.860828			0.0621003
0.617008			0.0822232
0.745926			0.0382772
0.296401			0.0227529
0.42819			0.034308
0.933218			0.0335073
0.550483			0.0390888
0.489254			0.0471718
1.05067			0.0439201
0.287681			0.0432244
0.374241			0.011724
0.543499			0.0329688
0.267023			0.0357527
0.252313			0.0440877
0.309019			0.0460169
0.945417			0.0291782
0.397343			0.0425799
0.491849			0.0398079
0.403701			0.0154731
0.278689			0.0541349
0.454164			0.0466637
0.568685			0.052436
0.577571			0.122569
0.356825			0.0546856
1.03356			0.0231468
1.00925			0.0420186
0.338514			0.0424709
0.43556			0.11723
0.425206			0.0481758
0.306952			0.115249
0.688219			0.0737505
0.605552			0.0387122
0.395738			0.0219149
0.785015			0.0510527
0.382652			0.0499751
0.677967			0.0418998
0.345955			0.023148
0.538794			0.0354615
0.750181			0.0492975
0.319154			0.0482198
0.678906			0.0418453
0.59065			0.066334
0.903408			0.0243362
0.278689			0.0261822
0.499555			0.0415969
0.868192			0.0281415
0.85116			0.0387586
0.539974			0.0397978
0.937302			0.0509158
0.431153			0.0395312
0.542327			0.065324
0.482704			0.0417196
0.459737			0.0474067
0.580869			0.0194035
0.283221			0.0496031
0.800275			0.0403489
0.889919			0.0748292
0.454164			0.041553
0.239365			0.0276579
0.419174			0.0307647
0.499555			0.0356825
1.2661			0.0361886
0.831486			0.0775422
0.42069			0.0526914
0.520769			0.0262334
0.926371			0.023078
0.59065			0.0149016
0.532853			0.021088
0.311073			0.0311817
0.45276			0.0506034
0.543499			0.0240652
0.2111			0.0675887
0.711863			0.0408595
0.449939			0.0139333
0.523208			0.0144029
0.496999			0.142305
0.682646			0.0933966
0.63631			0.0331529
0.473382			0.0312449
0.353239			0.105111
0.731273			0.0455894
0.217048			0.106071
0.276395			0.0467233
0.643275			0.0412336
0.345955			0.0161831
0.405275			0.0317443
0.485334			0.0777258
0.374241			0.0642327
0.921548			0.0484644
0.559658			0.0490397
0.332824			0.0345496
0.323119			0.0477046
0.715432			0.0507038
0.465243			0.0240109
0.338514			0.0391141
0.42819			0.091355
0.952796			0.0596062
0.20498			0.047333
0.398942			0.191708
0.944744			0.0707974
0.829953			0.0330907
0.560794			0.0562136
0.618039			0.016267
0.482704			0.0269441
0.46933			0.161958
0.868192			0.025296
0.552791			0.0538116
0.294245			0.0147741
0.325083			0.0190265
0.767795			0.0575427
0.438474			0.0240241
0.702863			0.0292799
0.587408			0.0233779
0.27175			0.0629817
0.615975			0.00514608
0.355036			0.0276158
0.594946			0.0503055
0.482704			0.0219228
0.988862			0.0756488
0.765304			0.0420984
0.292074			0.0250791
0.726907			0.0138802
0.756098			0.0417863
0.739928			0.0507433
0.402121			0.037802
0.519545			0.055818
0.382652			0.0194692
1.09749			0.0257998
0.684509			0.0493716
0.502097			0.0149913
0.551638			0.0507518
0.456959			0.0576613
0.355036			0.0580184
0.434096			0.00871183
0.470684			0.0377128
0.550483			0.0487282
0.402121			0.0230847
0.28546			0.031693
0.665648			0.0435272
0.510895			0.0183613
0.276395			0.0602325
0.385965			0.0177361
0.890634			0.0218896
0.434096			0.0459626
0.397343			0.0187824
0.88057			0.0200155
0.568685			0.0241167
0.236691			0.0206192
0.997834			0.0295486
0.963427			0.0305719
0.334731			0.0343711
0.233986			0.0492352
0.981755			0.0431466
0.461119			0.0535008
1.06092			0.0440888
0.761133			0.0603391
0.578673			0.0403953
0.315139			0.0308154
0.442808			0.0503338
0.627241			0.0460149
0.423706			0.0219681
0.638308			0.024465
0.358605			0.0435166
0.456959			0.0551812
0.609743			0.0235587
1.29493			0.055825
0.454164			0.0311704
0.304871			0.0483673
0.462498			0.0762958
0.675144			0.0535127
0.311073			0.0385428
0.547002			0.0205625
0.340389			0.0355491
0.287681			0.04705
0.567565			0.0316461
0.770279			0.103031
0.874767			0.0998289
0.509648			0.0522805
0.659885			0.0456906
0.349615			0.0556596
0.296401			0.0550307
0.567565			0.0515033
0.799479			0.0738313
0.659885			0.0590973
0.374241			0.0539488
0.63731			0.0536788
0.657952			0.234823
0.635309			0.0529103
0.628255			0.0459457
0.726907			0.062958
0.355036			0.0549243
0.801864			0.0779823
0.818367			0.0772565
0.528053			0.080645
0.542327			0.0558206
0.583057			0.0245942
0.645251			0.0512429
0.759459			0.058908
0.801864			0.0395165
0.429674			0.0582766
0.719867			0.0667679
0.535237			0.0356825
0.703769			0.0901166
0.387611			0.0594892
0.587408			0.03576
0.644264			0.0365144
0.738205			0.0596796
0.52199			0.058879
0.499555			0.0344917
0.397343			0.0483308
1.1027			0.0764443
0.690066			0.060963
0.916005			0.0487429
0.545837			0.0317344
0.445674			0.0277076
0.419174			0.0687764
0.81603			0.0447987
0.746779			0.103633
0.462498			0.0821716
0.796287			0.1218
0.747631			0.0534387
0.449939			0.0841075
0.445674			0.0614693
0.52199			0.058879
0.455563			0.0540844
0.977205			0.067384
0.879846			0.0815962
0.45835			0.0487936
0.981106			0.100609
0.783391			0.0722449
0.499555			0.0578234
0.793083			0.0595717
0.529257			0.0383079
0.56306			0.0910106
1.18829			0.0560051
0.727783			0.0944643
0.397343			0.0692657
0.852655			0.0853265
0.857865			0.105562
0.782578			0.0435313
0.751029			0.0299199
0.612867			0.0343548
0.509648			0.0442933
0.63731			0.0628313
0.155536			0.0192714
0.330906			0.0882685
0.267023			0.0915813
0.548165			0.0800902
0.618039			0.0542708
0.400535			0.0465654
1.30424			0.096494
0.538794			0.0321261
0.555089			0.0792165
0.298541			0.0618343
0.690988			0.0540838
0.374241			0.092368
0.466609			0.0850288
0.598147			0.0741621
0.896334			0.0795675
0.538794			0.0343519
0.659885			0.0800429
0.4471			0.0276243
0.315139			0.0469985
0.560794			0.0623735
0.233986			0.104528
0.799479			0.097565
0.85116			0.0922352
1.03171			0.114024
0.776863			0.0832258
0.911825			0.127877
0.585236			0.0964766
0.639304			0.0716642
0.659885			0.0774573
0.544669			0.0692352
0.886334			0.0611009
0.485334						0.0378737
0.503363						0.0377883
0.515856						0.0276437
0.451352						0.0791066
0.480059						0.041931
0.520769						0.0709583
0.606602						0.0425837
0.537611						0.0410618
0.688219						0.032532
0.712757						0.034022
0.605552						0.0367329
0.432627						0.0271095
0.363891						0.0537614
0.680778						0.0574266
0.332824						0.0310673
0.836067						0.0481098
0.517088						0.0425696
0.317153						0.0502208
0.700141						0.0483412
0.467971						0.039172
0.789865						0.0477234
0.584147						0.0129347
0.437019						0.0185441
0.432627						0.0353443
0.340389						0.0287133
0.493142						0.0114848
0.507143						0.0467977
0.555089						0.0761984
0.496999						0.0429745
0.217048						0.0570343
0.744217						0.14068
0.539974						0.0842146
0.493142						0.0432836
0.403701						0.0139515
0.459737						0.0398181
0.727783						0.0299976
0.338514						0.0218617
0.491849						0.022771
0.382652						0.135666
0.294245						0.0229076
0.482704						0.0537217
0.28546						0.0435164
0.400535						0.0900182
0.783391						0.0707555
[truncated: 356 more rows]

## Sheet: E. Myelin bins all ages
Axon diameter (um)	FIRE+/+- 1 mth				FIRE+/+- 3-4 mths				FIRE+/+- 6 mths				FIREΔ/Δ- 1 mth				FIREΔ/Δ- 3-4 mths				FIREΔ/Δ- 6 mths
<0.3	0.105906	0.112473	0.101633		0.126064	0.141024	0.182221		0.178692	0.135202	0.117302		0.0731538	0.125982	0.101544	0.0899127	0.122268	0.167284	0.161055		0.133148	0.178995	0.128933	0.129609
0.3-0.4	0.114576	0.123783	0.111435		0.131384	0.16975	0.156862		0.187933	0.165892	0.134775		0.0976448	0.13753	0.113307	0.107808	0.148563	0.143048	0.164258		0.175687	0.21437	0.147848	0.141547
0.4-0.5	0.135287	0.125	0.114404		0.141382	0.190648	0.178603		0.200711	0.18104	0.170994		0.104454	0.131287	0.12252	0.108701	0.177946	0.174372	0.194288		0.208724	0.229267	0.167193	0.169886
0.5-1.0	0.14633	0.147226	0.138828		0.159527	0.218945	0.203369		0.248469	0.210776	0.24764		0.127435	0.153674	0.169462	0.145377	0.267091	0.212941	0.238916		0.256904	0.262244	0.185654	0.175879
>1.0	0.138099	0.145753	0.163139			0.252595			0.258216	0.246312	0.438261		0.154325	0.186057	0.207871	0.175442		0.187583	0.441452			0.17683	0.210422	0.235054

## Sheet: F. Inner tongue bins all ages
Axon diameter (um)	FIRE+/+- 1 mth				FIRE+/+- 3-4 mths				FIRE+/+- 6 mths				FIREΔ/Δ- 1 mth				FIREΔ/Δ- 3-4 mths				FIREΔ/Δ- 6 mths
<0.3	0.0819409	0.0790458	0.0529057		0.0229223	0.0514657	0.0226013		0.0412205	0.0465265	0.0664492		0.0654998	0.0991683	0.135283	0.0866161	0.0426154	0.0619533	0.025954		0.0452922	0.0396343	0.047966	0.0504201
0.3-0.4	0.0864185	0.0736605	0.0880236		0.0348805	0.0441614	0.0252502		0.0427167	0.0468639	0.0632504		0.0781835	0.0989165	0.0924492	0.100219	0.0517915	0.0592933	0.0362282		0.0537505	0.0494012	0.0400744	0.0504798
0.4-0.5	0.0698214	0.0788529	0.0967247		0.029342	0.0277432	0.0362935		0.0451371	0.0514827	0.0566862		0.0774067	0.0815155	0.0915595	0.0794035	0.0481107	0.0568202	0.05065		0.0434548	0.0527164	0.0468048	0.0423598
0.5-1.0	0.0591248	0.0697411	0.063619		0.0319214	0.0439487	0.0469002		0.0481182	0.0403957	0.0685082		0.0638669	0.0615356	0.0697442	0.0642949	0.0565592	0.0527008	0.0510396		0.0552192	0.0535175	0.0422741	0.0415033
>1.0	0.0427382	0.0701681	0.0512914			0.0382004			0.0363185	0.0419045	0.0857419		0.0561076	0.0483554	0.0680215	0.0601473		0.0499809	0.079561			0.0219263	0.0189485	0.0491979
