# Supplementary material for: Microglia regulate central nervous system myelin growth and integrity
Source: Nature. 2022 Dec 14;613(7942):120–9. doi: 10.1038/s41586-022-05534-y (PMC9812791; doi:10.1038/s41586-022-05534-y)
Supplement: Supplementary file 14 — Source Data Extended Data Fig. 4 [file 41586_2022_5534_MOESM14_ESM.xlsx]

## Sheet: B. Primary latency training
	Primary latency (seconds)
Sample	Day 1	Day 2	Day 3	Day 4	Day 5	Day 6	Genotype unblind			Averaged across 2 trials per day, 1hr apart
1	21	27.5	10	7	9	4.5	FIRE+/+
2	35	26.5	10	15	8	13.5	FIRE+/+
3	27.5	18.5	12.5	26	6.5	11	FIRE+/+
4	21.5	8.5	14	7	11.5	2.5	FIRE+/+
5	10.5	5	3	21.5	9.5	8	FIRE+/+
6	8	7.5	5	6.5	3	3	FIRE+/+
7	28.5	5	2.5	4.5	4	3	FIRE+/+
8	7	11.5	46.5	6	1.5	3.5	FIRE+/+
9	16	3	3	7	1	1.5	FIRE+/+
10	75.5	13.5	19	3.5	2	3	FIRE+/+
11	40	7.5	3.5	2	7.5	12	FIRE+/+
12	5.5	4.5	6.5	14.5	17.5	22.5	FIRE+/+
13	17	5.5	4.5	3.5	2	8	FIRE+/+
14	42.5	15	3.5	11.5	9	7	FIREΔ/Δ
15	15.5	7.5	38.5	15.5	4	14.5	FIREΔ/Δ
16	91	21	12	6.5	4.5	2.5	FIREΔ/Δ
17	69	13	21.5	10	11	2.5	FIREΔ/Δ
18	9.5	10	14	25.5	25.5	28	FIREΔ/Δ
19	11	12	5.5	4	5	2.5	FIREΔ/Δ
20	60	5	5	18.5	10.5	2.5	FIREΔ/Δ
21	58	6.5	4.5	7.5	4.5	3.5	FIREΔ/Δ
22	19	7	35.5	6.5	4	1.5	FIREΔ/Δ
23	86.5	67	14	37.5	9.5	18.5	FIREΔ/Δ

## Sheet: C. Primary errors training
	Training primary errors
Sample	Day 1	Day 2	Day 3	Day 4	Day 5	Day 6	Genotype unblind			Averaged across 2 trials per day, 1hr apart
1	6	5.5	0	1	2	0.5	FIRE+/+
2	9	7	2	4.5	2.5	5.5	FIRE+/+
3	6.5	4.5	2	7.5	1	3	FIRE+/+
4	2	0.5	3.5	1.5	2.5	1	FIRE+/+
5	4	2.5	1.5	9.5	3.5	4	FIRE+/+
6	2.5	3.5	2	2.5	1	1	FIRE+/+
7	7	2	0.5	1.5	1	0.5	FIRE+/+
8	12	5	12	2.5	0	6.5	FIRE+/+
9	4.5	0.5	0.5	2.5	0	0.5	FIRE+/+
10	8.5	3	5	1	1.5	1	FIRE+/+
11	6.5	2.5	0.5	0.5	3	3.5	FIRE+/+
12	1	0	0.5	2	1	3	FIRE+/+
13	3.5	1	1	0.5	0.5	0.5	FIRE+/+
14	11	11	1.5	6.5	9	7.5	FIREΔ/Δ
15	3.5	1.5	9	6	1.5	9	FIREΔ/Δ
16	23.5	7.5	4.5	4	2	1.5	FIREΔ/Δ
17	7	1	2	0	1	0	FIREΔ/Δ
18	1.5	5.5	7.5	11	8.5	13	FIREΔ/Δ
19	2	8.5	4	1.5	3	1.5	FIREΔ/Δ
20	4.5	2	1.5	8.5	1.5	0.5	FIREΔ/Δ
21	5	2	0.5	5.5	0.5	0.5	FIREΔ/Δ
22	1.5	0.5	5	2	0.5	0	FIREΔ/Δ
23	8	10.5	3	4.5	1	2.5	FIREΔ/Δ

## Sheet: D. Probes training
	FIRE+/+													FIREΔ/Δ
1hr probe	61.67	38.33	46.67	70	55	63.33	53.33	45	33.33	78.33	70	33.33	65	56.67	80	56.67	83.33	68.33	53.33	68.33	55	70		Averaged across 2 trials per day, 1hr apart
3d probe	21.67	55	43.33	45	51.67	80	85	46.67	70	75	31.67	16.67	71.67	51.67	90	20	16.67	56.67	48.33	76.67	53.33	83.33

## Sheet: E. Nose pokes 1h probe training
	FIRE+/+													FIREΔ/Δ
-9	1	0	0	0	0	0	0	0	0	0	1	0	1	1	0	0	0	1	1	2	0	0		Averaged across 2 trials per day, 1hr apart
-8	1	0	0	0	0	1	0	0	0	0	0	0	0	1	0	0	0	0	0	1	0	0
-7	0	0	1	0	0	1	0	0	0	0	0	2	0	1	0	1	0	0	0	0	0	0
-6	0	1	1	0	1	0	0	0	0	1	0	1	0	1	0	2	0	0	0	0	0	0
-5	0	1	2	1	2	0	1	1	1	0	0	1	0	1	0	2	1	0	0	0	0	0
-4	0	1	1	2	0	1	1	1	1	0	0	1	0	1	0	1	1	0	0	0	0	0
-3	1	0	0	0	0	1	0	0	0	0	0	1	1	1	1	1	0	1	1	1	0	0
-2	1	1	1	2	2	1	1	0	0	0	0	0	2	2	1	2	0	1	1	1	3	0
-1	1	1	5	4	4	3	1	1	1	2	0	1	2	3	2	3	1	3	3	2	3	2
Target	5	6	6	4	5	6	4	6	1	3	8	3	4	9	6	7	7	6	6	5	3	7
+1	1	0	2	1	1	5	1	2	1	1	6	1	3	5	5	2	0	4	6	2	0	2
+2	0	0	0	0	0	1	2	0	2	1	1	0	1	2	1	0	0	2	3	0	1	1
+3	0	0	0	0	1	0	2	0	2	1	1	0	1	2	1	0	0	2	1	0	0	1
+4	0	0	0	1	2	1	0	0	1	1	0	0	1	1	1	0	0	0	2	0	0	0
+5	1	2	0	1	3	0	0	1	2	0	1	1	1	2	1	1	0	0	1	0	2	0
+6	0	1	0	0	1	1	0	0	2	0	0	2	0	2	0	1	0	0	2	0	1	0
+7	0	0	0	0	0	0	0	0	1	0	1	0	0	1	0	0	0	1	0	0	0	0
+8	1	0	1	1	0	0	0	0	0	0	1	0	0	1	0	0	0	1	1	0	0	0
+9	1	1	1	0	0	0	0	1	1	0	0	0	0	1	0	0	0	1	1	0	1	0
Opposite	0	1	0	0	0	0	0	0	1	0	0	0	1	1	0	0	0	2	1	1	3	2

## Sheet: F. Nose prokes 3d probe trainin
	FIRE+/+													FIREΔ/Δ
-9	1	0	1	0	0	0	0	0	0	0	0	2	0	1	0	0	0	0	0	0	0	0		Averaged across 2 trials per day, 1hr apart
-8	2	0	1	0	1	0	0	0	0	0	0	0	0	0	0	1	0	0	0	0	0	0
-7	2	0	0	0	0	0	0	1	0	0	0	1	0	0	0	1	0	0	0	0	0	0
-6	2	0	0	1	0	0	0	2	0	0	1	0	1	0	0	2	0	0	1	0	0	0
-5	1	1	1	1	1	0	0	1	0	0	1	1	1	1	0	3	0	0	1	0	0	0
-4	1	0	1	1	0	1	1	0	0	0	1	0	0	1	1	1	1	1	1	0	0	0
-3	1	0	0	0	0	0	1	0	0	0	0	0	0	0	1	1	0	3	0	0	0	0
-2	2	1	2	0	0	0	1	1	0	0	0	0	1	1	1	1	0	4	0	0	0	0
-1	2	2	3	1	1	1	1	2	0	2	1	1	2	2	3	2	1	5	0	0	1	0
Target	1	4	3	3	4	4	3	6	7	5	2	2	6	7	4	3	1	2	5	4	3	5
+1	1	1	1	2	2	4	0	2	0	2	2	0	2	3	2	0	0	3	3	0	1	0
+2	1	0	0	0	2	1	0	0	0	2	1	0	0	3	2	0	0	3	2	0	0	0
+3	1	1	0	0	2	0	0	0	0	1	0	0	0	2	1	0	0	4	1	0	0	0
+4	1	1	1	0	1	0	1	0	0	1	0	0	0	2	1	0	0	4	1	0	2	0
+5	2	1	1	0	0	0	0	1	0	1	1	2	0	1	0	1	0	2	2	0	2	0
+6	2	1	0	0	0	0	0	1	0	1	1	0	0	1	0	1	0	1	0	0	0	0
+7	2	0	0	0	0	0	0	0	1	1	1	1	0	1	0	0	0	0	0	0	0	0
+8	1	1	0	0	0	0	0	0	0	1	0	0	0	1	0	0	3	0	0	0	1	0
+9	1	0	0	0	1	0	0	0	0	0	2	1	0	0	0	0	1	0	0	1	1	0
Opposite	4	0	1	0	0	0	0	0	0	0	1	0	0	1	0	0	0	0	2	1	1	0

## Sheet: H. Primary latency reversal
	Primary latency (seconds)
Sample	Day 1	Day 2	Day 3	Genotype unblind			Averaged across 2 trials per day, 1hr apart
1	17.5	7	9.5	FIRE+/+
2	56.5	10	10.5	FIRE+/+
3	12	5.5	5.5	FIRE+/+
4	15	12	9.5	FIRE+/+
5	38.5	10	6.5	FIRE+/+
6	58.5	14.5	6.5	FIRE+/+
7	32	4.5	7.5	FIRE+/+
8	80.5	8.5	4.5	FIRE+/+
9	16	12	12	FIRE+/+
10	46	5	6	FIRE+/+
11	54.5	17.5	3	FIRE+/+
12	33	36.5	20	FIRE+/+
13	88	15.5	15	FIRE+/+
14	15	21	13	FIREΔ/Δ
15	84	13	9	FIREΔ/Δ
16	47.5	18.5	8.5	FIREΔ/Δ
17	42.5	10	14	FIREΔ/Δ
18	61	53	22.5	FIREΔ/Δ
19	9.5	7.5	10.5	FIREΔ/Δ
20	61	5.5	4.5	FIREΔ/Δ
21	12	12.5	12	FIREΔ/Δ
22	51	49.5	14.5	FIREΔ/Δ

## Sheet: I. Primary errors reversal
	Reversal primary errors
Sample	Day 1	Day 2	Day 3	Genotype unblind			Averaged across 2 trials per day, 1hr apart
1	10	4	5	FIRE+/+
2	10.5	2	2	FIRE+/+
3	4	1.5	2	FIRE+/+
4	6	5	4	FIRE+/+
5	8.5	4	1.5	FIRE+/+
6	10.5	3.5	2	FIRE+/+
7	6	1	1.5	FIRE+/+
8	16	3	2	FIRE+/+
9	11.5	3.5	4.5	FIRE+/+
10	8.5	1.5	2	FIRE+/+
11	9	2.5	0.5	FIRE+/+
12	5	3.5	1.5	FIRE+/+
13	5.5	1	1.5	FIRE+/+
14	9	15.5	7	FIREΔ/Δ
15	17.5	7	3	FIREΔ/Δ
16	16	7	3	FIREΔ/Δ
17	7.5	3	4	FIREΔ/Δ
18	25.5	24	11.5	FIREΔ/Δ
19	6	7	4.5	FIREΔ/Δ
20	14.5	1.5	1	FIREΔ/Δ
21	11.5	3	1	FIREΔ/Δ
22	8.5	3.5	2	FIREΔ/Δ

## Sheet: J. Reversal probes
Sample	% time in target quadrant (sec)	Genotype unblind
1	35	FIRE+/+		Averaged across 2 trials per day, 1hr apart
2	20	FIRE+/+
3	38.33	FIRE+/+
4	30	FIRE+/+
5	41.67	FIRE+/+
6	43.33	FIRE+/+
7	48.33	FIRE+/+
8	41.67	FIRE+/+
9	55	FIRE+/+
10	40	FIRE+/+
11	18.33	FIRE+/+
12	40	FIRE+/+
13	18.33	FIRE+/+
14	55	FIREΔ/Δ
15	46.67	FIREΔ/Δ
16	36.67	FIREΔ/Δ
17	18.33	FIREΔ/Δ
18	21.67	FIREΔ/Δ
19	26.67	FIREΔ/Δ
20	46.67	FIREΔ/Δ
21	66.67	FIREΔ/Δ
22	28.33	FIREΔ/Δ

## Sheet: K. Nose pokes reversal
	FIRE+/+													FIREΔ/Δ
-9	2	0	2	1	0	3	1	0	0	1	0	0	1	0	1	1	0	2	2	1	0	1		Averaged across 2 trials per day, 1hr apart
-8	1	1	0	1	1	2	1	0	0	1	1	0	0	1	1	1	0	1	2	0	0	1
-7	3	1	1	1	1	1	0	0	0	1	1	0	0	1	0	1	0	2	2	0	0	0
-6	4	1	1	1	1	0	0	0	1	0	1	0	0	1	1	1	0	2	2	0	0	0
-5	2	1	2	1	1	0	0	1	0	1	0	1	1	2	1	2	0	0	2	0	0	0
-4	1	0	1	1	0	0	0	1	1	1	2	1	1	2	1	0	0	1	2	0	0	0
-3	2	1	1	0	1	0	0	1	1	0	0	1	0	2	0	0	2	1	1	1	0	0
-2	2	0	1	1	2	1	0	1	0	0	0	1	0	3	0	1	1	2	2	1	0	0
-1	4	1	1	3	3	2	2	2	2	2	0	1	2	4	2	3	0	3	0	2	0	0
Target	3	3	4	4	4	3	4	5	4	6	2	3	0	4	4	4	1	3	3	3	2	1
+1	2	0	2	3	0	3	0	0	0	1	3	0	0	4	2	1	1	2	0	2	0	0
+2	3	1	0	1	0	1	1	0	0	0	1	0	0	4	1	0	1	0	1	0	0	0
+3	3	2	0	2	0	0	1	0	0	0	0	1	0	1	1	0	1	1	2	1	0	0
+4	1	0	1	2	1	1	0	1	0	0	0	2	0	0	3	0	1	1	1	1	0	0
+5	0	0	3	3	1	1	0	1	0	0	0	1	1	1	2	2	0	3	0	1	0	0
+6	1	0	1	1	0	0	0	1	0	0	0	0	0	0	2	1	0	2	0	0	0	0
+7	2	0	0	1	0	0	0	0	0	0	2	0	0	0	0	0	2	1	1	0	0	0
+8	1	0	0	0	0	0	1	0	0	1	1	0	0	0	1	2	2	2	2	1	0	0
+9	2	1	0	2	0	0	2	3	1	1	0	0	0	0	2	2	2	2	2	0	0	0
Opposite	3	3	1	2	2	2	2	4	2	2	2	1	2	3	3	2	2	4	4	1	0	0

## Sheet: M. Total distance open field
Young		Middle-aged
FIRE+/+	FIREΔ/Δ	FIRE+/+	FIREΔ/Δ
45.319	31.677	48.671	49.311
45.266	33.698	58.098	40.067
54.642	46.051	64.632	44.031
40.141	50.469	47.56	35.498
50.536	40.341	17.66	63.073
48.66	39.27	38.021	22.057
46.494	45.174	25.636	64.451
	52.699	26.224	31.467
	38.598		25.352
	45.31		24.96
	39.185
	45.521

[truncated: 5 more sheets: N. %time in centre open field, O. Training distance travelled, P. Reversal distance travelled, Q. Training speed, R. Reversal speed]
