# Supplementary material for: Microglia regulate central nervous system myelin growth and integrity
Source: Nature. 2022 Dec 14;613(7942):120–9. doi: 10.1038/s41586-022-05534-y (PMC9812791; doi:10.1038/s41586-022-05534-y)
Supplement: Supplementary file 15 — Source Data Extended Data Fig. 5 [file 41586_2022_5534_MOESM15_ESM.xlsx]

## Sheet: B. OLIG2 EDU density
Sample	Cells per 1mm2	Genotype Unblind
1	157.659	FIRE+/+	20x mag. n=3 ROIs per replicate
2	247.75	FIRE+/+
3	185.813	FIRE+/+
4	165.167	FIRE+/+
5	131.383	FIRE+/+
6	129.506	FIRE+/+
7	187.69	FIRE+/+
8	225.228	FIRE+/+
9	191.443	FIRE+/+
10	213.966	FIREΔ/Δ
11	168.921	FIREΔ/Δ
12	127.629	FIREΔ/Δ
13	213.966	FIREΔ/Δ

## Sheet: C. OLIG2 EDU CC1 %
Sample	Total Olig2+ EdU+	Olig2+ EdU+ CC1+	Olig2+ EdU+ CC1-	% Olig2+ EdU+ CC1+	% Olig2+ EdU+ CC1-
1	157.659	112.614	45.0455	71.4286	28.5714	FIRE+/+
2	247.75	172.674	75.0759	69.697	30.303	FIRE+/+
3	185.813	123.875	61.9376	66.6667	33.3333	FIRE+/+
4	165.167	112.614	52.5531	68.1818	31.8182	FIRE+/+
5	131.383	118.244	13.1383	90	10	FIRE+/+
6	129.506	33.7841	95.7217	26.087	73.913	FIRE+/+
7	225.228	180.182	45.0455	80	20	FIRE+/+
8	187.69	135.137	52.5531	72	28	FIRE+/+
9	191.443	112.614	78.8297	58.8235	41.1765	FIRE+/+
10	213.966	112.614	101.352	52.6316	47.3684	FIREΔ/Δ
11	168.921	112.614	56.3069	66.6667	33.3333	FIREΔ/Δ
12	127.629	112.614	15.0152	88.2353	11.7647	FIREΔ/Δ
13	213.966	129.506	84.4603	60.5263	39.4737	FIREΔ/Δ

## Sheet: F. Myelinated axons
	Untrained			Trained
FIRE+/+	1.42665e+06	1.02288e+06	1.25168e+06	1.7362e+06	1.44011e+06	1.52086e+06	1.68237e+06
FIREΔ/Δ	1.45357e+06	1.33244e+06	1.03634e+06	1.38627e+06	1.72275e+06	1.48048e+06	915209	1.13055e+06	1.22476e+06

## Sheet: G. %increase myelinated axons
FIRE+/+	FIREΔ/Δ
22.6442	2.73973

## Sheet: H. Correlations
Reversal Day 1 (RD1)
Primary errors	FIRE+/+	FIREΔ/Δ			Primary errors averaged across 2 trials per day, 1hr apart
10	1.7362e+06
10.5	1.44011e+06
4	1.52086e+06
6	1.68237e+06
9		1.48048e+06
17.5		1.38627e+06
16		1.72275e+06
7.5		915209
25.5		1.22476e+06
6		1.13055e+06
Reversal Day 1-3
Average primary errors	FIRE+/+	FIREΔ/Δ
6.33333	1.7362e+06
4.83333	1.44011e+06
2.5	1.52086e+06
5	1.68237e+06
10.5		1.48048e+06
9.16667		1.38627e+06
8.66667		1.72275e+06
4.83333		915209
20.3333		1.22476e+06
5.83333		1.13055e+06
