# Supplementary material for: Microglia regulate central nervous system myelin growth and integrity
Source: Nature. 2022 Dec 14;613(7942):120–9. doi: 10.1038/s41586-022-05534-y (PMC9812791; doi:10.1038/s41586-022-05534-y)
Supplement: Supplementary file 16 — Source Data Extended Data Fig. 6 [file 41586_2022_5534_MOESM16_ESM.xlsx]

## Sheet: A. MAG+PLP pixel intensity
MAG
Sample	Mean pixel intensity	Genotype Unblind		20x mag. n=3 ROIs per replicate
1	10.135	FIRE+/+
2	13.1993	FIRE+/+
3	15.6297	FIRE+/+
4	21.2853	FIRE+/+
5	10.1917	FIRE+/+
6	16.5507	FIREΔ/Δ
7	16.4227	FIREΔ/Δ
8	16.2443	FIREΔ/Δ
PLP
Sample	Mean pixel intensity	Genotype Unblind		20x mag. n=3 ROIs per replicate
1	51.0617	FIRE+/+
2	32.1973	FIRE+/+
3	33.2613	FIRE+/+
4	25.9407	FIRE+/+
5	26.8463	FIRE+/+
6	26.0503	FIREΔ/Δ
7	61.1387	FIREΔ/Δ
8	43.6243	FIREΔ/Δ

## Sheet: B. Inner tongue axon bins
Axon diameter	<0.3	0.3-0.4	0.4-0.5	0.5-1.0	>1.0	Genotype Unblind
1	0.0412205	0.0427167	0.0451371	0.0481182	0.0363185	FIRE+/+
2	0.0465265	0.0468639	0.0514827	0.0403957	0.0419045	FIRE+/+
3	0.0664492	0.0632504	0.0566862	0.0685082	0.0857419	FIRE+/+
4	0.0452922	0.0537505	0.0434548	0.0552192		FIREΔ/Δ
5	0.0396343	0.0494012	0.0527164	0.0535175	0.0219263	FIREΔ/Δ
6	0.047966	0.0400744	0.0468048	0.0422741	0.0189485	FIREΔ/Δ
7	0.0504201	0.0504798	0.0423598	0.0415033	0.0491979	FIREΔ/Δ

## Sheet: C. Myelin axon bins
Axon diameter	<0.3	0.3-0.4	0.4-0.5	0.5-1.0	>1.0	Genotype Unblind
1	0.178692	0.187933	0.200711	0.248469	0.258216	FIRE+/+
2	0.135202	0.165892	0.18104	0.210776	0.246312	FIRE+/+
3	0.117302	0.134775	0.170994	0.24764	0.438261	FIRE+/+
4	0.133148	0.175687	0.208724	0.256904		FIREΔ/Δ
5	0.178995	0.21437	0.229267	0.262244	0.17683	FIREΔ/Δ
6	0.128933	0.147848	0.167193	0.185654	0.210422	FIREΔ/Δ
7	0.129609	0.141547	0.169886	0.175879	0.235054	FIREΔ/Δ

## Sheet: D. 6mth OLIG2 CC1 cells+prop
Sample	Cells per 1mm2	Genotype Unblind
1	1441.46	FIRE+/+	20x mag. n=3 ROIs per replicate
2	1497.76	FIRE+/+
3	1722.99	FIRE+/+
4	1644.16	FIRE+/+
5	1430.2	FIRE+/+
6	1407.67	FIREΔ/Δ
7	1340.1	FIREΔ/Δ
8	1722.99	FIREΔ/Δ
Sample	Total Olig2+ cells	Olig2+CC1-	Olig2+CC1+	Total	% Olig2+CC1-	% Olig2+CC1+	Genotype Unblind
1	1509.02	67.5683	1441.46	1509.02	4.47761	95.5224	FIRE+/+
2	1666.68	168.921	1497.76	1666.68	10.1351	89.8649	FIRE+/+
3	1925.7	202.705	1722.99	1925.7	10.5263	89.4737	FIRE+/+
4	1768.04	123.875	1644.16	1768.04	7.00637	92.9936	FIRE+/+
5	1542.81	112.614	1430.2	1542.81	7.29927	92.7007	FIRE+/+
6	1509.02	101.352	1407.67	1509.02	6.71642	93.2836	FIREΔ/Δ
7	1542.81	202.705	1340.1	1542.81	13.1387	86.8613	FIREΔ/Δ
8	1824.34	101.352	1722.99	1824.34	5.55556	94.4444	FIREΔ/Δ

## Sheet: E. 3-4mth OLIG2 CC1 cells+prop
Sample	Cells per 1mm2	Genotype Unblind
1	1599.12	FIRE+/+	20x mag. n=3 ROIs per replicate
2	1734.25	FIRE+/+
3	1745.51	FIRE+/+
4	1475.24	FIRE+/+
5	1430.2	FIRE+/+
6	1666.68	FIREΔ/Δ
7	1565.33	FIREΔ/Δ
8	1328.84	FIREΔ/Δ
9	1779.3	FIREΔ/Δ
10	1655.42	FIREΔ/Δ
Sample	Total Olig2+ cells	Olig2+CC1-	Olig2+CC1+	Total	% Olig2+CC1-	% Olig2+CC1+	Genotype Unblind
1	1745.51	146.398	1599.12	1745.51	8.3871	91.6129	FIRE+/+
2	1925.7	191.443	1734.25	1925.7	9.94152	90.0585	FIRE+/+
3	1948.22	202.705	1745.51	1948.22	10.4046	89.5954	FIRE+/+
4	1565.33	90.091	1475.24	1565.33	5.7554	94.2446	FIRE+/+
5	1554.07	123.875	1430.2	1554.07	7.97101	92.029	FIRE+/+
6	1813.08	146.398	1666.68	1813.08	8.07453	91.9255	FIREΔ/Δ
7	1734.25	168.921	1565.33	1734.25	9.74026	90.2597	FIREΔ/Δ
8	1486.5	157.659	1328.84	1486.5	10.6061	89.3939	FIREΔ/Δ
9	1959.48	180.182	1779.3	1959.48	9.1954	90.8046	FIREΔ/Δ
10	1835.6	180.182	1655.42	1835.6	9.81595	90.184	FIREΔ/Δ

## Sheet: G. Myelinated axons mm2
Sample	Myelinated axons per mm2	Genotype Unblind
1	1.09017e+06	FIRE+/+
2	1.03634e+06	FIRE+/+
3	1.19785e+06	FIRE+/+
4	578735	FIREΔ/Δ
5	767160	FIREΔ/Δ
6	699865	FIREΔ/Δ

## Sheet: H. Myelin axon bins 3-4mth
Axon diameter	<0.6um	>0.6um	Genotype Unblind
1	0.138436	0.178462	FIRE+/+
2	0.184643	0.236267	FIRE+/+
3	0.176076	0.23344	FIRE+/+
4	0.170066	0.283656	FIREΔ/Δ
5	0.165134	0.241652	FIREΔ/Δ
6	0.192035	0.303844	FIREΔ/Δ

## Sheet: I. Average axon diameter 4.5mth
Sample	Average diameter (um)	Genotype
1	0.730485	FIREΔ/Δ
2	0.708264	FIREΔ/Δ
3	0.748336	FIREΔ/Δ
