# Supplementary material for: Microglia regulate central nervous system myelin growth and integrity
Source: Nature. 2022 Dec 14;613(7942):120–9. doi: 10.1038/s41586-022-05534-y (PMC9812791; doi:10.1038/s41586-022-05534-y)
Supplement: Supplementary file 17 — Source Data Extended Data Fig. 7 [file 41586_2022_5534_MOESM17_ESM.xlsx]

## Sheet: C. IBA1+ HOECHST+ cells mm2
Sample	Cells per 1mm2	Condition Unblind
1	878.388	FIRE+/+		20x mag. n=3 ROIs per replicate
2	743.251	FIRE+/+
3	698.206	FIRE+/+
4	709.467	FIRE+/+
5	743.251	FIRE+/+
6	349.103	FIRE+/+ PLX
7	337.841	FIRE+/+ PLX
8	123.875	FIRE+/+ PLX

## Sheet: F+G. Inner tongue + myelin
Sample	Axon area (i)	Axon + inner tongue area (ii)	Axon + inner tongue + myelin area (iii)	Axon diameter [d(i)]	Axon + inner tongue diameter [d(ii)]	Axon + inner tongue + myelin diameter [d(iii)]	Inner tongue thickness [d(ii) - d(i)]	Myelin thickness [d(iii) - d(ii)]	Condition Unblind
1.1	1.08	1.233	2.311	1.17265	1.25296	1.71536	0.0803122	0.462401	FIRE+/+ PLX
	0.063	0.121	0.204	0.283221	0.392507	0.509648	0.109286	0.11714
	0.063	0.094	0.161	0.283221	0.345955	0.45276	0.0627336	0.106805
	0.124	0.188	0.38	0.397343	0.489254	0.69558	0.0919102	0.206326
	0.233	0.357	0.45	0.544669	0.674201	0.75694	0.129531	0.0827391
	0.334	0.396	0.55	0.652121	0.710072	0.836828	0.0579513	0.126756
	0.346	0.417	0.638	0.663733	0.728657	0.901292	0.0649244	0.172635
	0.255	0.293	0.429	0.569804	0.610786	0.739067	0.0409822	0.128281
	0.681	0.773	1.317	0.931169	0.992076	1.29493	0.0609065	0.302859
	0.359	0.448	0.744	0.676087	0.755256	0.973288	0.0791693	0.218033
	0.849	0.965	1.775	1.0397	1.10846	1.50333	0.0687546	0.394873
	0.148	0.166	0.236	0.434096	0.459737	0.548165	0.0256405	0.0884281
	0.505	0.579	0.91	0.801864	0.858607	1.07641	0.0567428	0.217798
	0.074	0.102	0.171	0.306952	0.360375	0.466609	0.0534231	0.106234
	0.208	0.239	0.437	0.51462	0.551638	0.745926	0.0370177	0.194288
	0.369	0.427	0.677	0.685438	0.737342	0.92843	0.0519039	0.191088
	1.607	1.749	2.93	1.43042	1.49228	1.93147	0.0618607	0.439195
	0.157	0.19	0.287	0.4471	0.491849	0.6045	0.0447489	0.112651
	0.168	0.198	0.324	0.462498	0.502097	0.642285	0.0395992	0.140188
	0.223	0.363	0.524	0.532853	0.679843	0.816809	0.14699	0.136967
	0.133	0.198	0.304	0.41151	0.502097	0.622145	0.0905866	0.120048
	0.084	0.106	0.164	0.327035	0.367374	0.456959	0.0403383	0.0895851
	0.513	0.576	0.899	0.808191	0.85638	1.06988	0.0481891	0.2135
	0.1	0.144	0.235	0.356825	0.42819	0.547002	0.071365	0.118812
	0.069	0.099	0.17	0.296401	0.355036	0.465243	0.0586353	0.110206
	0.124	0.154	0.28	0.397343	0.442808	0.597082	0.0454647	0.154274
	0.035	0.066	0.136	0.2111	0.289886	0.416126	0.0787854	0.12624
	0.032	0.075	0.153	0.201851	0.309019	0.441368	0.107169	0.132349
	0.243	0.289	0.433	0.556235	0.606602	0.742504	0.0503673	0.135902
	0.211	0.241	0.378	0.518318	0.553941	0.693747	0.0356231	0.139806
	0.471	0.524	0.723	0.7744	0.816809	0.959454	0.0424091	0.142645
	0.212	0.25	0.349	0.519545	0.56419	0.666604	0.0446448	0.102414
	0.303	0.343	0.444	0.621121	0.660849	0.751877	0.0397276	0.0910277
	0.107	0.133	0.196	0.369102	0.41151	0.499555	0.042408	0.0880443
	0.293	0.372	0.785	0.610786	0.688219	0.999746	0.0774331	0.311528
	0.175	0.227	0.359	0.472035	0.537611	0.676087	0.0655759	0.138476
	0.359	0.51	0.694	0.676087	0.805824	0.940015	0.129737	0.134191
	0.222	0.267	0.356	0.531657	0.583057	0.673256	0.0513996	0.0901992
	0.43	0.498	1.044	0.739928	0.796287	1.15294	0.0563595	0.356649
	0.555	0.611	0.942	0.840624	0.882014	1.09517	0.0413908	0.213153
	0.152	0.167	0.269	0.439923	0.461119	0.585236	0.0211961	0.124117
	0.205	0.272	0.686	0.510895	0.588491	0.934581	0.0775952	0.346091
	0.218	0.284	0.724	0.526846	0.601332	0.960117	0.0744863	0.358786
	0.063	0.093	0.205	0.283221	0.344109	0.510895	0.0608885	0.166786
	0.157	0.207	0.428	0.4471	0.513382	0.738205	0.0662813	0.224823
	0.206	0.255	0.395	0.51214	0.569804	0.709175	0.0576636	0.139372
	0.777	0.875	1.823	0.994639	1.0555	1.52352	0.0608629	0.468019
	0.433	0.477	0.744	0.742504	0.779317	0.973288	0.0368128	0.193971
	0.173	0.216	0.382	0.46933	0.524423	0.697408	0.0550935	0.172984
	0.091	0.122	0.213	0.340389	0.394126	0.520769	0.0537367	0.126643
	0.278	0.367	0.585	0.594946	0.683578	0.863044	0.0886321	0.179466
	0.08	0.107	0.193	0.319154	0.369102	0.495717	0.0499486	0.126614
	0.152	0.185	0.291	0.439923	0.485334	0.608698	0.045411	0.123363
	0.312	0.358	0.588	0.630278	0.675144	0.865254	0.0448659	0.19011
	0.367	0.414	0.723	0.683578	0.726031	0.959454	0.0424531	0.233423
	0.084	0.112	0.193	0.327035	0.377628	0.495717	0.0505925	0.118089
	0.071	0.088	0.19	0.300666	0.334731	0.491849	0.0340654	0.157118
	0.759	0.823	1.234	0.983051	1.02366	1.25347	0.0406074	0.229808
	1.059	1.139	2.063	1.16119	1.20425	1.62071	0.0430614	0.416457
	0.241	0.281	0.4	0.553941	0.598147	0.71365	0.0442063	0.115502
1.2	0.727	1.292	1.658	0.962105	1.28259	1.45294	0.320481	0.170353
	0.047	0.082	0.174	0.244627	0.323119	0.470684	0.0784918	0.147566
	0.336	0.448	0.77	0.654071	0.755256	0.990149	0.101185	0.234893
	1.721	1.985	3.455	1.48029	1.58977	2.09739	0.109488	0.507616
	0.354	0.416	0.853	0.671362	0.727783	1.04215	0.0564208	0.314366
	0.441	0.532	1.082	0.749332	0.823021	1.17373	0.0736888	0.35071
	0.128	0.161	0.333	0.403701	0.45276	0.651144	0.0490587	0.198384
	0.549	0.617	1.397	0.836067	0.886334	1.33368	0.0502672	0.447351
	0.487	0.575	1.064	0.787444	0.855636	1.16393	0.0681921	0.308291
	2.471	2.725	5.249	1.77375	1.86268	2.5852	0.0889343	0.722515
	0.242	0.284	0.514	0.555089	0.601332	0.808978	0.0462427	0.207646
	0.825	0.966	1.808	1.0249	1.10903	1.51724	0.0841296	0.408209
	0.382	0.444	0.918	0.697408	0.751877	1.08113	0.0544689	0.32925
	0.398	0.519	0.94	0.711863	0.812903	1.094	0.10104	0.281101
	0.129	0.17	0.438	0.405275	0.465243	0.746779	0.0599676	0.281536
	0.307	0.438	0.805	0.625208	0.746779	1.0124	0.121571	0.265623
	0.714	0.828	1.647	0.953464	1.02676	1.44811	0.0732993	0.421348
	0.112	0.134	0.232	0.377628	0.413055	0.543499	0.0354267	0.130445
	0.114	0.161	0.373	0.380985	0.45276	0.689143	0.0717753	0.236383
	0.337	0.369	0.851	0.655043	0.685438	1.04093	0.0303948	0.355488
	0.138	0.187	0.359	0.419174	0.487951	0.676087	0.0687764	0.188136
	0.159	0.209	0.451	0.449939	0.515856	0.75778	0.0659167	0.241925
	0.904	1.067	2.32	1.07285	1.16557	1.7187	0.0927164	0.553129
	1.144	1.193	1.847	1.20689	1.23247	1.53352	0.0255759	0.30105
	0.53	0.627	1.085	0.821472	0.893488	1.17536	0.0720158	0.281869
	0.142	0.235	0.347	0.425206	0.547002	0.664691	0.121796	0.117689
	0.572	0.679	1.015	0.853401	0.929801	1.13681	0.0764	0.20701
	0.269	0.301	0.604	0.585236	0.619068	0.876947	0.0338317	0.257879
	1.168	1.326	2.534	1.21949	1.29935	1.79622	0.079867	0.496863
	0.269	0.301	0.614	0.585236	0.619068	0.884177	0.0338317	0.265109
	0.765	0.815	1.26	0.986929	1.01867	1.2666	0.0317421	0.247932
	0.697	0.77	1.156	0.942045	0.990149	1.2132	0.0481041	0.223056
	0.228	0.386	0.526	0.538794	0.70105	0.818367	0.162256	0.117317
	0.157	0.239	0.332	0.4471	0.551638	0.650166	0.104538	0.098528
	0.278	0.35	0.59	0.594946	0.667558	0.866724	0.0726122	0.199166
	0.081	0.191	0.413	0.321142	0.493142	0.725154	0.171999	0.232012
	0.715	0.916	2.579	0.954131	1.07995	1.81209	0.125817	0.732146
1.3	0.994	1.245	2.031	1.12499	1.25904	1.60809	0.134052	0.349048
	0.356	0.507	0.779	0.673256	0.80345	0.995918	0.130195	0.192468
	0.214	0.279	0.507	0.52199	0.596015	0.80345	0.0740252	0.207435
2.1	1.471	1.808	3.24	1.36855	1.51724	2.03108	0.148688	0.513843	FIRE+/+ PLX
	1.904	2.25	3.632	1.557	1.69257	2.15044	0.135569	0.457874
	0.196	0.33	0.632	0.499555	0.648204	0.897044	0.14865	0.248839
	0.026	0.038	0.144	0.181946	0.219962	0.42819	0.0380159	0.208228
	0.044	0.058	0.159	0.236691	0.27175	0.449939	0.0350589	0.178189
	0.216	0.304	0.559	0.524423	0.622145	0.843647	0.0977221	0.221502
	0.063	0.071	0.169	0.283221	0.300666	0.463872	0.017445	0.163206
	0.235	0.268	0.415	0.547002	0.584147	0.726907	0.0371453	0.14276
	1.182	1.384	2.651	1.22677	1.32747	1.83721	0.100693	0.50975
	0.425	0.514	0.968	0.735613	0.808978	1.11018	0.0733646	0.3012
	0.07	0.097	0.229	0.298541	0.351432	0.539974	0.0528906	0.188542
	0.261	0.323	0.612	0.576468	0.641293	0.882736	0.0648246	0.241443
	1.065	1.401	2.531	1.16447	1.33559	1.79515	0.171119	0.459559
	0.838	0.998	1.746	1.03294	1.12725	1.491	0.0943055	0.363748
	0.066	0.095	0.208	0.289886	0.34779	0.51462	0.057904	0.16683
	1.055	1.179	1.892	1.15899	1.22521	1.55209	0.0662198	0.326871
	1.027	1.166	2.033	1.14351	1.21844	1.60888	0.0749297	0.39044
	0.179	0.221	0.383	0.477399	0.530458	0.69832	0.0530592	0.167862
	0.086	0.119	0.304	0.330906	0.38925	0.622145	0.0583442	0.232895
	0.047	0.091	0.233	0.244627	0.340389	0.544669	0.0957624	0.20428
	0.107	0.141	0.313	0.369102	0.423706	0.631288	0.0546035	0.207582
	0.201	0.247	0.453	0.505886	0.560794	0.759459	0.0549077	0.198664
	0.135	0.154	0.32	0.414593	0.442808	0.638308	0.028215	0.1955
	1.84	2.083	3.84	1.53061	1.62854	2.21116	0.0979368	0.582618
	1.109	1.317	2.43	1.18829	1.29493	1.75897	0.106649	0.464034
	0.19	0.346	0.532	0.491849	0.663733	0.823021	0.171883	0.159288
	0.843	0.963	2.009	1.03602	1.10731	1.59936	0.0712857	0.492048
	0.156	0.223	0.378	0.445674	0.532853	0.693747	0.087179	0.160894
	0.079	0.112	0.271	0.317153	0.377628	0.587408	0.0604751	0.20978
	0.095	0.12	0.22	0.34779	0.390882	0.529257	0.0430922	0.138375
	0.202	0.272	0.477	0.507143	0.588491	0.779317	0.0813472	0.190827
	0.768	0.855	1.144	0.988862	1.04337	1.20689	0.0545075	0.163522
	0.704	0.853	1.234	0.946763	1.04215	1.25347	0.0953852	0.211318
	0.589	0.653	1.072	0.86599	0.911825	1.16829	0.0458357	0.256469
	1.358	1.604	3.184	1.31494	1.42908	2.01345	0.114145	0.584371
	0.597	0.654	1.094	0.871851	0.912523	1.18022	0.0406723	0.267699
	0.421	0.503	0.756	0.732143	0.800275	0.981106	0.0681313	0.180831
	0.06	0.089	0.196	0.276395	0.336628	0.499555	0.0602325	0.162927
	0.06	0.085	0.211	0.276395	0.328976	0.518318	0.0525809	0.189342
	0.096	0.137	0.297	0.349615	0.417653	0.614941	0.0680372	0.197288
	0.556	0.838	1.165	0.841381	1.03294	1.21792	0.191564	0.184973
	0.156	0.194	0.448	0.445674	0.496999	0.755256	0.0513254	0.258256
	0.12	0.175	0.398	0.390882	0.472035	0.711863	0.0811529	0.239828
	0.095	0.13	0.244	0.34779	0.406843	0.557378	0.0590531	0.150535
	0.113	0.147	0.299	0.37931	0.432627	0.617008	0.0533171	0.184381
	0.116	0.133	0.359	0.384312	0.41151	0.676087	0.0271984	0.264576
	0.263	0.382	0.78	0.578673	0.697408	0.996557	0.118735	0.29915
	0.04	0.055	0.132	0.225676	0.264628	0.409961	0.0389525	0.145332
	0.127	0.166	0.312	0.402121	0.459737	0.630278	0.0576155	0.170542
	0.169	0.238	0.473	0.463872	0.550483	0.776043	0.0866103	0.22556
	0.755	0.867	1.506	0.980457	1.05067	1.38474	0.0702089	0.334072
2.2	0.06	0.079	0.177	0.276395	0.317153	0.474725	0.0407575	0.157572
	0.204	0.243	0.475	0.509648	0.556235	0.777682	0.0465871	0.221447
	0.13	0.168	0.435	0.406843	0.462498	0.744217	0.0556549	0.281719
	0.606	0.685	1.349	0.878398	0.9339	1.31057	0.0555019	0.376673
	0.122	0.351	0.469	0.394126	0.668511	0.772754	0.274385	0.104243
	0.248	0.384	0.548	0.561928	0.699231	0.835305	0.137303	0.136074
	0.162	0.184	0.369	0.454164	0.484021	0.685438	0.0298569	0.201417
	0.122	0.143	0.252	0.394126	0.4267	0.566442	0.0325745	0.139741
	0.297	0.339	0.62	0.614941	0.656984	0.888487	0.0420434	0.231502
	0.344	0.384	0.916	0.661811	0.699231	1.07995	0.0374195	0.380717
	0.385	0.457	0.935	0.700141	0.762804	1.09109	0.0626635	0.328286
	0.294	0.339	0.568	0.611827	0.656984	0.850412	0.0451571	0.193428
	0.309	0.386	0.701	0.627241	0.70105	0.944744	0.0738087	0.243694
	0.364	0.416	0.761	0.680778	0.727783	0.984345	0.0470043	0.256562
	0.114	0.216	0.425	0.380985	0.524423	0.735613	0.143439	0.21119
	0.145	0.159	0.327	0.429674	0.449939	0.645251	0.020265	0.195312
	0.242	0.285	0.442	0.555089	0.60239	0.750181	0.0473005	0.147792
	0.12	0.151	0.305	0.390882	0.438474	0.623168	0.0475917	0.184694
	0.177	0.209	0.431	0.474725	0.515856	0.740788	0.0411311	0.224932
	0.244	0.278	0.577	0.557378	0.594946	0.857123	0.0375677	0.262177
	0.101	0.248	0.354	0.358605	0.561928	0.671362	0.203324	0.109434
	0.184	0.209	0.379	0.484021	0.515856	0.694664	0.0318349	0.178808
	0.165	0.182	0.597	0.45835	0.481383	0.871851	0.0230332	0.390468
	0.282	0.322	0.533	0.599211	0.640299	0.823794	0.0410885	0.183495
	0.266	0.366	0.555	0.581964	0.682646	0.840624	0.100682	0.157977
	0.11	0.173	0.253	0.374241	0.46933	0.567565	0.0950887	0.0982348
	0.137	0.168	0.314	0.417653	0.462498	0.632295	0.0448451	0.169797
	0.262	0.287	0.544	0.577571	0.6045	0.832251	0.0269282	0.227752
	0.248	0.277	0.485	0.561928	0.593875	0.785825	0.0319466	0.19195
	1.035	1.158	2.313	1.14796	1.21425	1.7161	0.0662975	0.501848
	0.119	0.178	0.335	0.38925	0.476064	0.653097	0.0868138	0.177033
	0.191	0.258	0.504	0.493142	0.573146	0.80107	0.0800038	0.227924
	0.072	0.11	0.267	0.302776	0.374241	0.583057	0.0714651	0.208816
	0.246	0.294	0.492	0.559658	0.611827	0.791476	0.0521693	0.179649
	0.1	0.127	0.215	0.356825	0.402121	0.523208	0.0452963	0.121087
	0.155	0.195	0.347	0.444243	0.498279	0.664691	0.0540354	0.166412
	0.405	0.458	0.854	0.718096	0.763638	1.04276	0.0455424	0.279121
	0.141	0.2	0.309	0.423706	0.504627	0.627241	0.0809205	0.122614
	0.35	0.432	0.738	0.667558	0.741646	0.969356	0.0740884	0.227709
	0.39	0.458	0.752	0.704673	0.763638	0.978507	0.0589659	0.214869
	0.06	0.092	0.179	0.276395	0.342254	0.477399	0.065859	0.135145
	0.108	0.151	0.256	0.370823	0.438474	0.57092	0.0676504	0.132446
	0.179	0.222	0.378	0.477399	0.531657	0.693747	0.0542579	0.16209
	0.493	0.579	0.989	0.79228	0.858607	1.12216	0.0663272	0.263549
	0.168	0.244	0.546	0.462498	0.557378	0.83378	0.0948804	0.276402
	0.161	0.217	0.528	0.45276	0.525636	0.819921	0.0728758	0.294285
	0.646	0.738	1.253	0.906925	0.969356	1.26308	0.062431	0.293723
	0.297	0.38	0.813	0.614941	0.69558	1.01742	0.0806389	0.321841
	0.045	0.146	0.264	0.239365	0.431153	0.579772	0.191788	0.148619
3.1	0.897	1.119	2.515	1.06869	1.19363	1.78947	0.124942	0.595837	FIRE+/+ PLX
	0.241	0.294	0.721	0.553941	0.611827	0.958126	0.057886	0.346299
	0.313	0.376	0.716	0.631288	0.691909	0.954798	0.0606214	0.262889
	0.838	0.879	1.533	1.03294	1.05791	1.3971	0.0249672	0.339184
	1.184	1.402	2.729	1.22781	1.33607	1.86405	0.10826	0.527977
	0.744	0.805	1.474	0.973288	1.0124	1.36995	0.0391137	0.357545
	0.483	0.522	0.832	0.784203	0.815249	1.02924	0.0310458	0.213991
	0.131	0.162	0.332	0.408405	0.454164	0.650166	0.0457592	0.196002
	0.18	0.206	0.458	0.478731	0.51214	0.763638	0.0334092	0.251499
	0.322	0.358	0.658	0.640299	0.675144	0.91531	0.034845	0.240165
	0.549	0.646	1.244	0.836067	0.906925	1.25853	0.0708576	0.35161
	0.538	0.629	1.06	0.827649	0.894912	1.16174	0.0672631	0.266825
	0.357	0.431	0.721	0.674201	0.740788	0.958126	0.0665869	0.217339
	0.187	0.219	0.398	0.487951	0.528053	0.711863	0.0401019	0.183811
	0.104	0.157	0.377	0.363891	0.4471	0.692828	0.0832089	0.245728
	0.221	0.282	0.805	0.530458	0.599211	1.0124	0.0687525	0.413191
	1.078	1.175	1.592	1.17156	1.22313	1.42373	0.0515741	0.200593
	0.263	0.32	0.757	0.578673	0.638308	0.981755	0.059635	0.343447
	0.125	0.157	0.314	0.398942	0.4471	0.632295	0.0481579	0.185195
	0.08	0.122	0.283	0.319154	0.394126	0.600272	0.0749721	0.206146
	0.148	0.231	0.483	0.434096	0.542327	0.784203	0.108231	0.241876
	0.392	0.439	0.828	0.706477	0.747631	1.02676	0.0411539	0.279132
	0.258	0.302	0.623	0.573146	0.620095	0.890634	0.0469499	0.270538
	0.965	1.06	1.891	1.10846	1.16174	1.55168	0.0532808	0.389938
	0.224	0.26	0.578	0.534046	0.575363	0.857865	0.0413162	0.282502
	0.813	0.85	1.275	1.01742	1.04031	1.27412	0.022894	0.233805
	0.799	0.881	1.662	1.00862	1.05911	1.45469	0.0504927	0.395576
	0.187	0.218	0.416	0.487951	0.526846	0.727783	0.0388949	0.200937
	0.449	0.561	1.15	0.756098	0.845155	1.21005	0.089057	0.364897
	0.636	0.694	1.075	0.899878	0.940015	1.16993	0.0401371	0.229913
	0.496	0.52	1.15	0.794687	0.813686	1.21005	0.0189992	0.396366
	0.918	1.012	1.539	1.08113	1.13513	1.39983	0.054003	0.264698
	0.426	0.481	0.783	0.736478	0.782578	0.998472	0.0460998	0.215894
	0.158	0.178	0.366	0.448522	0.476064	0.682646	0.0275418	0.206582
	0.235	0.251	0.425	0.547002	0.565317	0.735613	0.0183147	0.170296
	0.301	0.324	0.574	0.619068	0.642285	0.854892	0.0232168	0.212607
	0.048	0.088	0.224	0.247215	0.334731	0.534046	0.0875159	0.199315
	0.317	0.394	0.756	0.635309	0.708277	0.981106	0.0729685	0.272829
	0.3	0.356	0.656	0.618039	0.673256	0.913917	0.055217	0.240662
	0.492	0.568	0.962	0.791476	0.850412	1.10673	0.058936	0.256321
	0.671	0.75	1.407	0.924307	0.977205	1.33845	0.0528979	0.361245
	0.268	0.294	0.597	0.584147	0.611827	0.871851	0.0276797	0.260024
	0.239	0.278	0.62	0.551638	0.594946	0.888487	0.0433081	0.293541
	0.19	0.23	0.555	0.491849	0.541152	0.840624	0.0493026	0.299472
	0.453	0.517	0.881	0.759459	0.811335	1.05911	0.0518765	0.24778
	0.179	0.204	0.443	0.477399	0.509648	0.751029	0.0322487	0.241382
	0.067	0.13	0.374	0.292074	0.406843	0.690066	0.114769	0.283223
3.2	0.116	0.189	0.402	0.384312	0.490553	0.715432	0.106241	0.224879
	0.032	0.049	0.123	0.201851	0.249777	0.395738	0.0479268	0.14596
	0.095	0.146	0.297	0.34779	0.431153	0.614941	0.0833633	0.183788
	0.179	0.238	0.417	0.477399	0.550483	0.728657	0.0730834	0.178174
	0.151	0.196	0.336	0.438474	0.499555	0.654071	0.0610811	0.154516
	0.114	0.155	0.281	0.380985	0.444243	0.598147	0.0632587	0.153904
	0.059	0.079	0.186	0.274082	0.317153	0.486644	0.0430705	0.169491
	0.141	0.243	0.817	0.423706	0.556235	1.01992	0.132529	0.463685
	0.441	0.504	0.736	0.749332	0.80107	0.968041	0.0517376	0.166972
	0.753	1.118	2.364	0.979157	1.1931	1.73492	0.21394	0.54182
	0.647	0.752	1.321	0.907627	0.978507	1.2969	0.0708805	0.318393
	0.693	0.768	1.371	0.939338	0.988862	1.32122	0.0495244	0.332354
	0.152	0.182	0.488	0.439923	0.481383	0.788252	0.0414598	0.306869
	0.063	0.105	0.275	0.283221	0.365637	0.591727	0.0824157	0.22609
	0.061	0.09	0.239	0.278689	0.338514	0.551638	0.0598247	0.213124
	0.477	0.552	0.959	0.779317	0.838349	1.10501	0.0590313	0.266657
	0.084	0.105	0.263	0.327035	0.365637	0.578673	0.0386013	0.213036
	0.09	0.116	0.292	0.338514	0.384312	0.609743	0.0457983	0.22543
	0.276	0.362	0.93	0.592802	0.678906	1.08817	0.0861036	0.409264
	0.897	0.976	1.331	1.06869	1.11476	1.3018	0.0460675	0.187043
	0.333	0.439	0.67	0.651144	0.747631	0.923618	0.0964868	0.175987
	0.479	0.573	1.133	0.780949	0.854147	1.20107	0.0731973	0.346928
	0.266	0.312	0.738	0.581964	0.630278	0.969356	0.0483146	0.339078
	0.085	0.126	0.352	0.328976	0.400535	0.669463	0.0715586	0.268928
	0.098	0.159	0.418	0.353239	0.449939	0.72953	0.0967004	0.279591
	0.299	0.388	0.888	0.617008	0.702863	1.06331	0.0858556	0.360451
	0.249	0.3	0.529	0.56306	0.618039	0.820697	0.0549786	0.202658
	0.475	0.515	0.933	0.777682	0.809764	1.08992	0.0320827	0.280159
	0.149	0.217	0.427	0.43556	0.525636	0.737342	0.0900756	0.211706
	0.555	0.606	0.943	0.840624	0.878398	1.09575	0.0377745	0.21735
	0.42	0.461	0.745	0.731273	0.766135	0.973942	0.0348621	0.207807
	0.176	0.198	0.412	0.473382	0.502097	0.724275	0.0287154	0.222178
	0.231	0.268	0.497	0.542327	0.584147	0.795487	0.0418206	0.21134
	0.758	0.855	2.612	0.982403	1.04337	1.82365	0.0609665	0.780281
	0.983	1.063	1.813	1.11875	1.16338	1.51934	0.0446334	0.355956
	0.392	0.47	0.869	0.706477	0.773578	1.05188	0.0671007	0.278299
	0.257	0.319	0.658	0.572034	0.63731	0.91531	0.0652758	0.278
	0.34	0.406	0.894	0.657952	0.718982	1.0669	0.0610296	0.347918
	0.48	0.579	0.99	0.781764	0.858607	1.12272	0.0768428	0.264116
	0.261	0.344	0.662	0.576468	0.661811	0.918087	0.0853433	0.256276
3.3	0.521	0.677	1.321	0.814468	0.92843	1.2969	0.113963	0.368469
	0.143	0.212	0.443	0.4267	0.519545	0.751029	0.0928444	0.231485
	0.47	0.644	1.374	0.773578	0.90552	1.32266	0.131942	0.417141
	0.307	0.373	0.647	0.625208	0.689143	0.907627	0.0639356	0.218483
	0.066	0.102	0.187	0.289886	0.360375	0.487951	0.0704895	0.127575
	0.055	0.074	0.151	0.264628	0.306952	0.438474	0.0423239	0.131521
	0.301	0.457	0.893	0.619068	0.762804	1.0663	0.143736	0.303499
	0.35	0.498	0.829	0.667558	0.796287	1.02738	0.128729	0.231096
	0.567	0.752	1.575	0.849663	0.978507	1.4161	0.128844	0.437598
	0.213	0.377	0.592	0.520769	0.692828	0.868192	0.17206	0.175364
	0.154	0.194	0.488	0.442808	0.496999	0.788252	0.0541915	0.291252
	0.149	0.278	0.525	0.43556	0.594946	0.817588	0.159386	0.222643
	0.074	0.145	0.307	0.306952	0.429674	0.625208	0.122722	0.195534
4.1	0.227	0.3	0.587	0.537611	0.618039	0.864518	0.0804279	0.246479	FIRE+/+ PLX
	0.106	0.169	0.321	0.367374	0.463872	0.639304	0.0964986	0.175432
	0.169	0.19	0.335	0.463872	0.491849	0.653097	0.0279768	0.161248
	2.836	3.116	6.35	1.90024	1.99184	2.84343	0.0915982	0.851589
	1.219	1.439	2.311	1.24582	1.35358	1.71536	0.10776	0.361774
	0.054	0.082	0.183	0.262212	0.323119	0.482704	0.060907	0.159585
	0.197	0.254	0.453	0.500828	0.568685	0.759459	0.0678577	0.190774
	0.182	0.213	0.533	0.481383	0.520769	0.823794	0.0393857	0.303025
	0.026	0.049	0.115	0.181946	0.249777	0.382652	0.0678317	0.132875
	0.074	0.11	0.183	0.306952	0.374241	0.482704	0.0672887	0.108463
	0.458	0.886	1.391	0.763638	1.06212	1.33082	0.298477	0.268702
	0.549	0.646	1.518	0.836067	0.906925	1.39024	0.0708576	0.483319
	0.409	0.474	0.739	0.721634	0.776863	0.970012	0.0552291	0.19315
	0.301	0.354	0.548	0.619068	0.671362	0.835305	0.052294	0.163944
	0.235	0.306	0.547	0.547002	0.624189	0.834543	0.0771864	0.210354
	0.313	0.374	0.661	0.631288	0.690066	0.917394	0.0587788	0.227327
	0.124	0.169	0.294	0.397343	0.463872	0.611827	0.066529	0.147955
	0.202	0.275	0.516	0.507143	0.591727	0.81055	0.0845837	0.218823
	0.429	0.493	0.798	0.739067	0.79228	1.00799	0.0532129	0.215711
	0.294	0.336	0.573	0.611827	0.654071	0.854147	0.0422436	0.200076
	0.201	0.233	0.381	0.505886	0.544669	0.696494	0.038783	0.151825
	1.349	1.568	2.657	1.31057	1.41295	1.83929	0.102382	0.426338
	1.283	1.632	3.003	1.27811	1.4415	1.95539	0.163391	0.513885
	0.173	0.239	1.209	0.46933	0.551638	1.2407	0.082308	0.689066
	0.296	0.463	0.817	0.613905	0.767795	1.01992	0.153891	0.252124
	0.428	0.516	1.146	0.738205	0.81055	1.20795	0.0723453	0.397395
	0.907	0.983	1.499	1.07463	1.11875	1.38152	0.0441175	0.262769
	0.144	0.172	0.32	0.42819	0.467971	0.638308	0.0397816	0.170336
	0.142	0.205	0.368	0.425206	0.510895	0.684509	0.0856895	0.173613
	0.881	0.954	1.689	1.05911	1.10212	1.46646	0.0430062	0.364338
	0.44	0.489	0.833	0.748482	0.789059	1.02986	0.040577	0.240799
	0.154	0.17	0.304	0.442808	0.465243	0.622145	0.0224347	0.156903
	0.156	0.174	0.312	0.445674	0.470684	0.630278	0.0250102	0.159594
	0.253	0.296	0.656	0.567565	0.613905	0.913917	0.04634	0.300013
	0.137	0.16	0.347	0.417653	0.451352	0.664691	0.0336989	0.213339
	0.804	0.9	1.611	1.01177	1.07047	1.4322	0.0587015	0.361723
	0.324	0.368	0.456	0.642285	0.684509	0.761969	0.042224	0.0774606
	0.106	0.145	0.285	0.367374	0.429674	0.60239	0.0623003	0.172716
	0.096	0.134	0.248	0.349615	0.413055	0.561928	0.0634391	0.148874
	0.101	0.111	0.211	0.358605	0.375938	0.518318	0.0173338	0.14238
	0.173	0.209	0.444	0.46933	0.515856	0.751877	0.0465259	0.236021
	0.311	0.366	0.577	0.629267	0.682646	0.857123	0.0533787	0.174477
	0.304	0.344	0.582	0.622145	0.661811	0.860828	0.0396661	0.199017
	0.132	0.179	0.369	0.409961	0.477399	0.685438	0.0674386	0.208039
	0.389	0.428	0.608	0.703769	0.738205	0.879846	0.0344364	0.141641
	0.323	0.353	0.661	0.641293	0.670413	0.917394	0.0291202	0.246981
4.2	0.39	0.441	0.707	0.704673	0.749332	0.948778	0.0446596	0.199446
	0.112	0.157	0.335	0.377628	0.4471	0.653097	0.0694723	0.205996
	0.102	0.157	0.29	0.360375	0.4471	0.607651	0.0867248	0.160551
	0.266	0.296	0.471	0.581964	0.613905	0.7744	0.031941	0.160496
	1.239	1.418	2.54	1.256	1.34367	1.79834	0.0876686	0.454669
	0.432	0.557	1.324	0.741646	0.842137	1.29837	0.10049	0.456235
	0.436	0.501	0.918	0.745072	0.798682	1.08113	0.0536099	0.282444
	0.125	0.164	0.329	0.398942	0.456959	0.647222	0.0580165	0.190263
	0.218	0.321	0.529	0.526846	0.639304	0.820697	0.112459	0.181393
	0.307	0.357	0.706	0.625208	0.674201	0.948107	0.0489931	0.273906
	1.295	1.501	2.657	1.28407	1.38244	1.83929	0.0983635	0.456855
	0.887	0.99	1.73	1.06272	1.12272	1.48415	0.060008	0.361428
	0.134	0.204	0.406	0.413055	0.509648	0.718982	0.0965932	0.209334
	0.425	0.488	0.628	0.735613	0.788252	0.8942	0.0526386	0.105949
	0.074	0.093	0.178	0.306952	0.344109	0.476064	0.0371571	0.131954
	0.295	0.324	0.489	0.612867	0.642285	0.789059	0.0294179	0.146774
	0.341	0.414	0.794	0.658919	0.726031	1.00546	0.0671118	0.27943
	0.045	0.077	0.18	0.239365	0.313113	0.478731	0.0737471	0.165618
	0.218	0.247	0.489	0.526846	0.560794	0.789059	0.0339487	0.228265
	0.101	0.145	0.272	0.358605	0.429674	0.588491	0.0710695	0.158817
	0.035	0.051	0.103	0.2111	0.254824	0.362138	0.0437235	0.107314
	0.182	0.217	0.417	0.481383	0.525636	0.728657	0.0442528	0.203021
	0.254	0.353	1.067	0.568685	0.670413	1.16557	0.101728	0.495154
	0.065	0.096	0.172	0.287681	0.349615	0.467971	0.0619341	0.118356
	0.134	0.16	0.383	0.413055	0.451352	0.69832	0.0382971	0.246968
	0.065	0.081	0.17	0.287681	0.321142	0.465243	0.033461	0.1441
	0.056	0.089	0.224	0.267023	0.336628	0.534046	0.0696046	0.197419
	1.608	1.749	3.255	1.43086	1.49228	2.03578	0.0614157	0.5435
	1.444	1.607	2.7	1.35593	1.43042	1.85412	0.0744838	0.423698
	0.176	0.213	0.34	0.473382	0.520769	0.657952	0.0473871	0.137184
	0.247	0.298	0.633	0.560794	0.615975	0.897753	0.0551809	0.281778
	0.07	0.101	0.148	0.298541	0.358605	0.434096	0.0600634	0.0754916
	0.123	0.17	0.329	0.395738	0.465243	0.647222	0.0695048	0.181979
	0.432	0.493	0.924	0.741646	0.79228	1.08465	0.0506332	0.292374
	0.26	0.336	0.755	0.575363	0.654071	0.980457	0.078708	0.326386
	0.167	0.23	0.455	0.461119	0.541152	0.761133	0.0800323	0.219982
	0.594	0.727	1.475	0.869658	0.962105	1.37041	0.092447	0.408307
	0.506	0.558	0.77	0.802658	0.842892	0.990149	0.0402348	0.147256
	0.153	0.176	0.275	0.441368	0.473382	0.591727	0.0320137	0.118345
	0.099	0.111	0.199	0.355036	0.375938	0.503363	0.0209021	0.127425
	0.134	0.178	0.303	0.413055	0.476064	0.621121	0.0630091	0.145058
	0.19	0.227	0.391	0.491849	0.537611	0.705575	0.0457617	0.167965
	0.085	0.113	0.238	0.328976	0.37931	0.550483	0.0503338	0.171173
	0.072	0.112	0.259	0.302776	0.377628	0.574255	0.074852	0.196627
	0.04	0.066	0.142	0.225676	0.289886	0.425206	0.06421	0.13532
	0.053	0.084	0.14	0.259772	0.327035	0.422201	0.067263	0.0951655
	0.173	0.213	0.358	0.46933	0.520769	0.675144	0.0514389	0.154376
	0.546	0.605	0.879	0.83378	0.877673	1.05791	0.0438932	0.180239
	0.243	0.28	0.662	0.556235	0.597082	0.918087	0.0408473	0.321005
	0.078	0.096	0.198	0.315139	0.349615	0.502097	0.0344763	0.152482
	0.317	0.4	0.834	0.635309	0.71365	1.03048	0.0783411	0.316827
	0.732	0.825	1.858	0.965407	1.0249	1.53808	0.0594939	0.513175
	0.07	0.097	0.204	0.298541	0.351432	0.509648	0.0528906	0.158216
	0.2	0.234	0.465	0.504627	0.545837	0.769452	0.0412105	0.223615
5.1	0.316	0.352	0.564	0.634306	0.669463	0.847412	0.035157	0.177949	FIRE+/+
	0.165	0.202	0.345	0.45835	0.507143	0.662773	0.0487936	0.155629
	0.121	0.14	0.248	0.392507	0.422201	0.561928	0.0296935	0.139727
	0.141	0.162	0.284	0.423706	0.454164	0.601332	0.0304579	0.147168
	0.342	0.39	0.666	0.659885	0.704673	0.920857	0.0447878	0.216184
	0.11	0.123	0.303	0.374241	0.395738	0.621121	0.0214968	0.225383
	0.085	0.096	0.196	0.328976	0.349615	0.499555	0.0206393	0.149939
	0.11	0.183	0.245	0.374241	0.482704	0.558519	0.108463	0.0758155
	0.105	0.126	0.204	0.365637	0.400535	0.509648	0.0348982	0.109113
	0.205	0.25	0.377	0.510895	0.56419	0.692828	0.0532942	0.128639
	0.201	0.223	0.408	0.505886	0.532853	0.720751	0.0269666	0.187898
	0.157	0.189	0.321	0.4471	0.490553	0.639304	0.0434528	0.148751
	0.344	0.363	0.512	0.661811	0.679843	0.807402	0.0180311	0.12756
	0.122	0.142	0.255	0.394126	0.425206	0.569804	0.03108	0.144598
	0.133	0.144	0.255	0.41151	0.42819	0.569804	0.0166793	0.141614
	0.139	0.16	0.256	0.42069	0.451352	0.57092	0.0306614	0.119568
	0.088	0.095	0.184	0.334731	0.34779	0.484021	0.0130585	0.136231
	0.07	0.078	0.148	0.298541	0.315139	0.434096	0.0165981	0.118957
	0.156	0.19	0.318	0.445674	0.491849	0.63631	0.046175	0.144461
	0.146	0.163	0.294	0.431153	0.455563	0.611827	0.0244104	0.156264
	0.211	0.234	0.356	0.518318	0.545837	0.673256	0.027519	0.127419
	0.144	0.163	0.258	0.42819	0.455563	0.573146	0.0273736	0.117582
	0.181	0.206	0.345	0.480059	0.51214	0.662773	0.0320813	0.150633
	0.1	0.106	0.207	0.356825	0.367374	0.513382	0.0105488	0.146008
	0.104	0.138	0.218	0.363891	0.419174	0.526846	0.0552829	0.107671
	0.198	0.214	0.345	0.502097	0.52199	0.662773	0.0198927	0.140783
	0.063	0.071	0.179	0.283221	0.300666	0.477399	0.017445	0.176733
	0.127	0.141	0.242	0.402121	0.423706	0.555089	0.0215848	0.131383
	0.151	0.186	0.292	0.438474	0.486644	0.609743	0.0481705	0.123098
	0.122	0.143	0.248	0.394126	0.4267	0.561928	0.0325745	0.135228
	0.157	0.178	0.273	0.4471	0.476064	0.589571	0.0289635	0.113508
	0.217	0.229	0.351	0.525636	0.539974	0.668511	0.0143382	0.128537
	0.151	0.165	0.3	0.438474	0.45835	0.618039	0.0198761	0.159689
	0.177	0.189	0.373	0.474725	0.490553	0.689143	0.0158285	0.19859
	0.342	0.37	0.536	0.659885	0.686366	0.826109	0.0264815	0.139743
	0.142	0.167	0.394	0.425206	0.461119	0.708277	0.0359134	0.247158
	0.123	0.142	0.249	0.395738	0.425206	0.56306	0.029468	0.137854
	0.21	0.238	0.4	0.517088	0.550483	0.71365	0.0333942	0.163167
	0.245	0.262	0.37	0.558519	0.577571	0.686366	0.0190522	0.108795
	0.196	0.198	0.329	0.499555	0.502097	0.647222	0.00254228	0.145125
	0.163	0.179	0.326	0.455563	0.477399	0.644264	0.0218356	0.166865
	0.143	0.163	0.257	0.4267	0.455563	0.572034	0.028863	0.11647
	0.203	0.223	0.338	0.508397	0.532853	0.656014	0.024456	0.123161
	0.154	0.166	0.289	0.442808	0.459737	0.606602	0.0169287	0.146866
	0.131	0.16	0.26	0.408405	0.451352	0.575363	0.042947	0.124011
	0.104	0.12	0.209	0.363891	0.390882	0.515856	0.0269907	0.124974
	0.079	0.187	0.256	0.317153	0.487951	0.57092	0.170798	0.0829691
	0.086	0.109	0.204	0.330906	0.372536	0.509648	0.0416303	0.137112
	0.118	0.135	0.202	0.387611	0.414593	0.507143	0.026982	0.0925504
	0.259	0.272	0.419	0.574255	0.588491	0.730402	0.0142354	0.141912
	0.107	0.162	0.23	0.369102	0.454164	0.541152	0.0850614	0.0869878
	0.084	0.089	0.19	0.327035	0.336628	0.491849	0.00959251	0.155221
	0.069	0.076	0.138	0.296401	0.311073	0.419174	0.0146717	0.108102
	0.039	0.045	0.085	0.222837	0.239365	0.328976	0.0165283	0.0896109
	0.11	0.117	0.219	0.374241	0.385965	0.528053	0.011724	0.142087
	0.156	0.177	0.274	0.445674	0.474725	0.59065	0.0290505	0.115926
	0.055	0.067	0.131	0.264628	0.292074	0.408405	0.0274453	0.116331
	0.108	0.117	0.239	0.370823	0.385965	0.551638	0.0151418	0.165673
	0.115	0.125	0.232	0.382652	0.398942	0.543499	0.0162903	0.144557
	0.14	0.151	0.231	0.422201	0.438474	0.542327	0.0162729	0.103853
	0.263	0.3	0.442	0.578673	0.618039	0.750181	0.0393661	0.132143
	0.093	0.104	0.186	0.344109	0.363891	0.486644	0.0197819	0.122753
	0.086	0.136	0.197	0.330906	0.416126	0.500828	0.0852199	0.0847018
	0.087	0.097	0.249	0.332824	0.351432	0.56306	0.0186077	0.211628
	0.195	0.24	0.342	0.498279	0.552791	0.659885	0.0545119	0.107094
	0.13	0.149	0.282	0.406843	0.43556	0.599211	0.0287173	0.163651
	0.241	0.272	0.486	0.553941	0.588491	0.786635	0.0345495	0.198144
	0.115	0.125	0.205	0.382652	0.398942	0.510895	0.0162903	0.111953
	0.38	0.425	0.653	0.69558	0.735613	0.911825	0.0400336	0.176212
	0.201	0.236	0.342	0.505886	0.548165	0.659885	0.0422782	0.11172
	0.164	0.174	0.304	0.456959	0.470684	0.622145	0.0137255	0.151461
	0.213	0.258	0.375	0.520769	0.573146	0.690988	0.0523768	0.117843
	0.279	0.312	0.561	0.596015	0.630278	0.845155	0.0342633	0.214877
	0.098	0.11	0.223	0.353239	0.374241	0.532853	0.0210025	0.158612
	0.123	0.14	0.244	0.395738	0.422201	0.557378	0.026463	0.135177
	0.075	0.081	0.161	0.309019	0.321142	0.45276	0.012123	0.131618
	0.084	0.101	0.169	0.327035	0.358605	0.463872	0.0315692	0.105268
	0.238	0.259	0.454	0.550483	0.574255	0.760296	0.0237727	0.186041
	0.098	0.109	0.196	0.353239	0.372536	0.499555	0.0192975	0.127019
	0.138	0.162	0.256	0.419174	0.454164	0.57092	0.0349896	0.116756
	0.246	0.294	0.563	0.559658	0.611827	0.84666	0.0521693	0.234833
	0.284	0.308	0.58	0.601332	0.626225	0.859348	0.0248931	0.233123
	0.115	0.134	0.214	0.382652	0.413055	0.52199	0.0304026	0.108935
	0.161	0.175	0.3	0.45276	0.472035	0.618039	0.0192749	0.146004
	0.154	0.175	0.285	0.442808	0.472035	0.60239	0.0292269	0.130355
	0.108	0.127	0.212	0.370823	0.402121	0.519545	0.0312979	0.117424
	0.217	0.245	0.397	0.525636	0.558519	0.710968	0.0328834	0.152449
	0.087	0.101	0.197	0.332824	0.358605	0.500828	0.0257805	0.142223
	0.121	0.139	0.236	0.392507	0.42069	0.548165	0.028183	0.127474
	0.066	0.088	0.182	0.289886	0.334731	0.481383	0.0448455	0.146652
	0.187	0.209	0.286	0.487951	0.515856	0.603446	0.0279051	0.0875899
	0.124	0.165	0.277	0.397343	0.45835	0.593875	0.0610065	0.135525
	0.096	0.115	0.198	0.349615	0.382652	0.502097	0.0330365	0.119445
	0.196	0.221	0.382	0.499555	0.530458	0.697408	0.0309035	0.166949
	0.078	0.094	0.214	0.315139	0.345955	0.52199	0.0308154	0.176035
	0.171	0.192	0.352	0.466609	0.494431	0.669463	0.027822	0.175032
	0.09	0.094	0.148	0.338514	0.345955	0.434096	0.00744075	0.0881416
	0.142	0.179	0.286	0.425206	0.477399	0.603446	0.0521932	0.126046
	0.126	0.139	0.23	0.400535	0.42069	0.541152	0.0201554	0.120461
	0.09	0.11	0.215	0.338514	0.374241	0.523208	0.0357273	0.148967
6.1	0.062	0.084	0.207	0.280964	0.327035	0.513382	0.0460712	0.186346	FIRE+/+
	0.323	0.351	0.614	0.641293	0.668511	0.884177	0.0272184	0.215666
	0.379	0.431	0.729	0.694664	0.740788	0.963427	0.0461238	0.222639
	0.286	0.324	0.567	0.603446	0.642285	0.849663	0.0388392	0.207378
	0.8	0.879	1.494	1.00925	1.05791	1.37921	0.0486589	0.321298
	0.349	0.414	0.705	0.666604	0.726031	0.947435	0.0594273	0.221404
	0.201	0.26	0.462	0.505886	0.575363	0.766966	0.0694762	0.191603
	1.046	1.137	1.74	1.15404	1.20319	1.48843	0.0491529	0.285241
	0.154	0.185	0.381	0.442808	0.485334	0.696494	0.0425263	0.21116
	0.239	0.265	0.522	0.551638	0.580869	0.815249	0.0292309	0.23438
	0.472	0.515	0.9	0.775222	0.809764	1.07047	0.0345424	0.26071
	0.074	0.091	0.232	0.306952	0.340389	0.543499	0.0334369	0.20311
	0.256	0.293	0.576	0.57092	0.610786	0.85638	0.039866	0.245594
	0.417	0.459	0.719	0.728657	0.764472	0.956796	0.0358148	0.192325
	0.285	0.335	0.571	0.60239	0.653097	0.852655	0.050707	0.199558
	1.161	1.276	1.973	1.21583	1.27462	1.58496	0.0587937	0.310342
	0.245	0.267	0.448	0.558519	0.583057	0.755256	0.0245374	0.172199
	0.747	0.802	1.264	0.975249	1.01051	1.26861	0.0352651	0.258098
	1.578	1.687	2.407	1.41745	1.46559	1.75062	0.0481377	0.285035
	0.639	0.645	1.042	0.901998	0.906223	1.15183	0.00422484	0.245609
	0.105	0.112	0.232	0.365637	0.377628	0.543499	0.0119913	0.165871
	1.21	1.294	1.796	1.24122	1.28358	1.5122	0.0423607	0.228619
	0.196	0.221	0.467	0.499555	0.530458	0.771105	0.0309035	0.240647
	0.39	0.732	1.066	0.704673	0.965407	1.16502	0.260735	0.199613
	0.566	0.616	0.996	0.848913	0.885616	1.12612	0.0367027	0.240504
	0.404	0.442	0.725	0.717209	0.750181	0.96078	0.0329722	0.210599
	0.558	0.62	1.047	0.842892	0.888487	1.15459	0.0455942	0.266105
	1.278	1.336	2.114	1.27562	1.30424	1.64062	0.0286248	0.336376
	0.82	0.871	1.352	1.02179	1.05309	1.31203	0.0312959	0.258942
	0.786	0.844	1.288	1.00038	1.03664	1.2806	0.0362529	0.243963
	0.561	0.614	0.925	0.845155	0.884177	1.08524	0.0390218	0.201063
	1.025	1.094	1.653	1.1424	1.18022	1.45075	0.0378252	0.270524
	1.032	1.067	1.501	1.14629	1.16557	1.38244	0.019276	0.21687
	0.535	0.572	0.913	0.825338	0.853401	1.07818	0.0280626	0.224777
	0.147	0.162	0.347	0.432627	0.454164	0.664691	0.0215367	0.210527
	0.2	0.232	0.447	0.504627	0.543499	0.754412	0.0388729	0.210913
	0.57	0.628	0.964	0.851908	0.8942	1.10788	0.0422929	0.213682
	0.493	0.535	0.739	0.79228	0.825338	0.970012	0.0330585	0.144674
	0.464	0.507	0.96	0.768624	0.80345	1.10558	0.0348261	0.302131
	0.232	0.256	0.535	0.543499	0.57092	0.825338	0.0274203	0.254418
	0.406	0.442	0.751	0.718982	0.750181	0.977856	0.0311991	0.227675
	0.135	0.145	0.332	0.414593	0.429674	0.650166	0.015081	0.220492
	0.867	0.963	1.438	1.05067	1.10731	1.35311	0.0566416	0.245807
	0.253	0.29	0.552	0.567565	0.607651	0.838349	0.0400862	0.230698
	0.436	0.483	0.792	0.745072	0.784203	1.00419	0.0391311	0.219991
	0.457	0.508	0.802	0.762804	0.804242	1.01051	0.041438	0.206271
	0.5	0.562	0.92	0.797885	0.845908	1.0823	0.0480236	0.236395
	0.515	0.562	0.954	0.809764	0.845908	1.10212	0.0361438	0.256213
	1.172	1.246	1.889	1.22157	1.25955	1.55085	0.0379747	0.291308
6.2	1.979	2.11	3.034	1.58737	1.63907	1.96545	0.0516962	0.326388
	0.822	0.894	1.297	1.02304	1.0669	1.28506	0.0438641	0.218165
	0.652	0.679	1.14	0.911127	0.929801	1.20478	0.018674	0.274978
	0.869	0.928	1.313	1.05188	1.087	1.29297	0.0351218	0.205968
	0.322	0.341	0.639	0.640299	0.658919	0.901998	0.0186201	0.243078
	1.607	1.707	2.245	1.43042	1.47425	1.69069	0.0438342	0.216435
	0.987	1.037	1.394	1.12102	1.14906	1.33225	0.0280439	0.183188
	0.247	0.279	0.476	0.560794	0.596015	0.7785	0.0352207	0.182485
	0.123	0.15	0.302	0.395738	0.437019	0.620095	0.0412815	0.183076
	0.725	0.79	1.262	0.96078	1.00293	1.26761	0.0421451	0.264682
	0.508	0.562	1.091	0.804242	0.845908	1.1786	0.0416659	0.332695
	0.43	0.481	0.82	0.739928	0.782578	1.02179	0.0426502	0.239213
	0.356	0.399	0.71	0.673256	0.712757	0.950789	0.0395013	0.238032
	0.152	0.163	0.305	0.439923	0.455563	0.623168	0.0156403	0.167604
	0.257	0.298	0.563	0.572034	0.615975	0.84666	0.0439414	0.230685
	0.603	0.685	1.185	0.876221	0.9339	1.22833	0.0576788	0.294428
	0.534	0.58	0.918	0.824567	0.859348	1.08113	0.0347815	0.221778
	1.297	1.36	1.906	1.28506	1.3159	1.55782	0.0308401	0.241912
	1.121	1.154	1.501	1.1947	1.21215	1.38244	0.0174572	0.170283
	0.156	0.175	0.338	0.445674	0.472035	0.656014	0.0263608	0.18398
	0.305	0.453	0.592	0.623168	0.759459	0.868192	0.136291	0.108734
	0.46	0.52	0.754	0.765304	0.813686	0.979807	0.0483818	0.166122
	0.222	0.229	0.413	0.531657	0.539974	0.725154	0.00831693	0.18518
	0.263	0.315	0.506	0.578673	0.633301	0.802658	0.0546286	0.169356
	0.136	0.154	0.267	0.416126	0.442808	0.583057	0.0266823	0.140249
	0.077	0.152	0.287	0.313113	0.439923	0.6045	0.126811	0.164576
	0.224	0.261	0.433	0.534046	0.576468	0.742504	0.0424216	0.166036
	0.124	0.144	0.306	0.397343	0.42819	0.624189	0.0308465	0.195999
	0.193	0.218	0.374	0.495717	0.526846	0.690066	0.0311287	0.163221
	0.234	0.413	0.559	0.545837	0.725154	0.843647	0.179317	0.118494
	0.422	0.454	0.76	0.733012	0.760296	0.983698	0.0272842	0.223402
	0.088	0.098	0.22	0.334731	0.353239	0.529257	0.0185072	0.176018
	0.634	0.659	1.057	0.898462	0.916005	1.16009	0.0175429	0.244087
	0.788	0.838	1.257	1.00166	1.03294	1.26509	0.0312897	0.232149
	0.174	0.203	0.387	0.470684	0.508397	0.701957	0.0377128	0.19356
	0.046	0.078	0.151	0.24201	0.315139	0.438474	0.0731288	0.123335
	0.096	0.106	0.21	0.349615	0.367374	0.517088	0.0177581	0.149715
	0.163	0.186	0.338	0.455563	0.486644	0.656014	0.0310807	0.16937
	0.396	0.42	0.602	0.710072	0.731273	0.875494	0.0212008	0.144221
	0.154	0.173	0.348	0.442808	0.46933	0.665648	0.0265218	0.196318
	0.269	0.302	0.516	0.585236	0.620095	0.81055	0.0348592	0.190455
	0.087	0.112	0.219	0.332824	0.377628	0.528053	0.0448039	0.150425
	0.689	0.734	1.251	0.936623	0.966725	1.26207	0.0301026	0.295345
	1.505	1.56	2.074	1.38428	1.40935	1.62502	0.0250672	0.215678
	0.65	0.684	1.09	0.909728	0.933218	1.17806	0.0234896	0.244844
	0.222	0.228	0.428	0.531657	0.538794	0.738205	0.00713666	0.199411
	0.407	0.467	0.69	0.719867	0.771105	0.937302	0.051238	0.166197
	0.066	0.083	0.151	0.289886	0.325083	0.438474	0.035197	0.113391
	0.093	0.136	0.242	0.344109	0.416126	0.555089	0.0720163	0.138963
	0.201	0.222	0.388	0.505886	0.531657	0.702863	0.0257705	0.171206
	0.445	0.478	0.806	0.752723	0.780134	1.01303	0.0274109	0.232897
7.1	0.156	0.2	0.385	0.445674	0.504627	0.700141	0.0589524	0.195514	FIRE+/+
	0.136	0.175	0.347	0.416126	0.472035	0.664691	0.0559092	0.192656
	0.112	0.13	0.24	0.377628	0.406843	0.552791	0.029215	0.145948
	0.423	0.525	0.81	0.73388	0.817588	1.01554	0.0837081	0.197953
	0.252	0.285	0.462	0.566442	0.60239	0.766966	0.0359478	0.164576
	0.147	0.168	0.276	0.432627	0.462498	0.592802	0.0298707	0.130304
	0.07	0.081	0.199	0.298541	0.321142	0.503363	0.0226013	0.182221
	0.129	0.144	0.268	0.405275	0.42819	0.584147	0.0229147	0.155958
	0.33	0.369	0.662	0.648204	0.685438	0.918087	0.0372336	0.232649
	0.217	0.284	0.523	0.525636	0.601332	0.81603	0.0756961	0.214698
	0.134	0.146	0.29	0.413055	0.431153	0.607651	0.0180985	0.176498
	0.204	0.209	0.421	0.509648	0.515856	0.732143	0.00620788	0.216288
	0.135	0.159	0.305	0.414593	0.449939	0.623168	0.035346	0.173229
	0.162	0.175	0.33	0.454164	0.472035	0.648204	0.017871	0.17617
	0.16	0.203	0.404	0.451352	0.508397	0.717209	0.0570454	0.208812
	0.289	0.325	0.536	0.606602	0.643275	0.826109	0.0366729	0.182834
	0.16	0.184	0.379	0.451352	0.484021	0.694664	0.0326691	0.210643
	0.153	0.162	0.327	0.441368	0.454164	0.645251	0.0127959	0.191088
	0.165	0.19	0.369	0.45835	0.491849	0.685438	0.0334993	0.193589
	0.274	0.339	0.657	0.59065	0.656984	0.914614	0.066334	0.25763
	0.206	0.234	0.432	0.51214	0.545837	0.741646	0.0336971	0.195809
	0.16	0.295	0.513	0.451352	0.612867	0.808191	0.161515	0.195324
	0.259	0.294	0.524	0.574255	0.611827	0.816809	0.0375719	0.204982
	0.473	0.535	0.865	0.776043	0.825338	1.04945	0.0492955	0.224115
	0.156	0.181	0.282	0.445674	0.480059	0.599211	0.0343846	0.119152
	0.118	0.136	0.251	0.387611	0.416126	0.565317	0.0285147	0.149191
	0.276	0.316	0.518	0.592802	0.634306	0.81212	0.0415038	0.177814
	0.171	0.18	0.351	0.466609	0.478731	0.668511	0.0121217	0.18978
	0.086	0.098	0.195	0.330906	0.353239	0.498279	0.0223328	0.14504
	0.12	0.134	0.282	0.390882	0.413055	0.599211	0.0221726	0.186156
	0.229	0.254	0.46	0.539974	0.568685	0.765304	0.0287112	0.196619
	0.194	0.215	0.379	0.496999	0.523208	0.694664	0.0262084	0.171456
	0.183	0.212	0.359	0.482704	0.519545	0.676087	0.0368411	0.156542
	0.135	0.145	0.266	0.414593	0.429674	0.581964	0.015081	0.15229
	0.201	0.229	0.423	0.505886	0.539974	0.73388	0.0340874	0.193906
	0.203	0.289	0.446	0.508397	0.606602	0.753568	0.0982051	0.146966
	0.271	0.285	0.448	0.587408	0.60239	0.755256	0.0149818	0.152866
	0.188	0.23	0.436	0.489254	0.541152	0.745072	0.0518981	0.20392
	0.271	0.3	0.568	0.587408	0.618039	0.850412	0.0306309	0.232373
	0.4	0.461	0.862	0.71365	0.766135	1.04763	0.0524857	0.281496
	0.179	0.197	0.338	0.477399	0.500828	0.656014	0.0234284	0.155187
	0.183	0.212	0.361	0.482704	0.519545	0.677967	0.0368411	0.158422
	0.092	0.097	0.166	0.342254	0.351432	0.459737	0.00917735	0.108305
	0.096	0.103	0.226	0.349615	0.362138	0.536425	0.0125221	0.174288
	0.165	0.178	0.366	0.45835	0.476064	0.682646	0.0177139	0.206582
	0.192	0.205	0.381	0.494431	0.510895	0.696494	0.0164644	0.185599
	0.496	0.579	0.975	0.794687	0.858607	1.11419	0.0639202	0.255578
	0.242	0.254	0.399	0.555089	0.568685	0.712757	0.013596	0.144072
	0.235	0.256	0.417	0.547002	0.57092	0.728657	0.0239176	0.157737
	0.233	0.248	0.416	0.544669	0.561928	0.727783	0.0172588	0.165854
	0.075	0.088	0.181	0.309019	0.334731	0.480059	0.025712	0.145327
	0.133	0.147	0.296	0.41151	0.432627	0.613905	0.0211166	0.181278
	0.252	0.288	0.543	0.566442	0.605552	0.831486	0.03911	0.225934
	0.162	0.185	0.338	0.454164	0.485334	0.656014	0.0311704	0.17068
	0.142	0.158	0.255	0.425206	0.448522	0.569804	0.023316	0.121282
	0.136	0.152	0.314	0.416126	0.439923	0.632295	0.0237975	0.192372
	0.419	0.503	0.907	0.730402	0.800275	1.07463	0.0698724	0.274355
	0.143	0.153	0.279	0.4267	0.441368	0.596015	0.0146675	0.154647
	0.182	0.207	0.375	0.481383	0.513382	0.690988	0.0319985	0.177607
	0.166	0.224	0.377	0.459737	0.534046	0.692828	0.0743099	0.158782
	0.141	0.154	0.294	0.423706	0.442808	0.611827	0.019102	0.169019
	0.136	0.151	0.272	0.416126	0.438474	0.588491	0.022348	0.150017
	0.167	0.185	0.353	0.461119	0.485334	0.670413	0.0242149	0.185079
	0.293	0.325	0.52	0.610786	0.643275	0.813686	0.0324894	0.170411
	0.085	0.099	0.178	0.328976	0.355036	0.476064	0.02606	0.121027
	0.198	0.229	0.389	0.502097	0.539974	0.703769	0.0378769	0.163795
	0.104	0.116	0.228	0.363891	0.384312	0.538794	0.0204207	0.154482
	0.13	0.15	0.279	0.406843	0.437019	0.596015	0.0301765	0.158996
	0.143	0.161	0.322	0.4267	0.45276	0.640299	0.0260595	0.187539
	0.137	0.163	0.329	0.417653	0.455563	0.647222	0.0379107	0.191658
	0.347	0.404	0.743	0.664691	0.717209	0.972634	0.052518	0.255425
	0.188	0.21	0.431	0.489254	0.517088	0.740788	0.0278347	0.223699
	0.224	0.282	0.406	0.534046	0.599211	0.718982	0.0651643	0.119771
	0.171	0.311	0.442	0.466609	0.629267	0.750181	0.162658	0.120914
	0.264	0.292	0.481	0.579772	0.609743	0.782578	0.0299708	0.172835
	0.078	0.09	0.188	0.315139	0.338514	0.489254	0.0233746	0.15074
	0.42	0.506	1.08	0.731273	0.802658	1.17265	0.0713843	0.369988
	0.096	0.124	0.307	0.349615	0.397343	0.625208	0.0477278	0.227864
	0.188	0.199	0.363	0.489254	0.503363	0.679843	0.0141098	0.176479
	0.196	0.233	0.475	0.499555	0.544669	0.777682	0.0451147	0.233012
	0.082	0.097	0.18	0.323119	0.351432	0.478731	0.0283131	0.127299
	0.154	0.171	0.318	0.442808	0.466609	0.63631	0.023801	0.169701
	0.262	0.304	0.528	0.577571	0.622145	0.819921	0.0445739	0.197776
	0.127	0.142	0.32	0.402121	0.425206	0.638308	0.0230847	0.213102
	0.191	0.24	0.471	0.493142	0.552791	0.7744	0.0596489	0.22161
	0.442	0.489	0.896	0.750181	0.789059	1.06809	0.0388778	0.279034
	0.227	0.251	0.49	0.537611	0.565317	0.789865	0.027706	0.224549
	0.209	0.226	0.397	0.515856	0.536425	0.710968	0.0205697	0.174543
	0.187	0.241	0.496	0.487951	0.553941	0.794687	0.0659905	0.240746
	0.183	0.199	0.36	0.482704	0.503363	0.677028	0.0206597	0.173664
	0.103	0.12	0.276	0.362138	0.390882	0.592802	0.0287444	0.20192
	0.139	0.152	0.272	0.42069	0.439923	0.588491	0.0192329	0.148567
	0.205	0.411	0.526	0.510895	0.723396	0.818367	0.2125	0.0949709
	0.177	0.192	0.375	0.474725	0.494431	0.690988	0.0197064	0.196557
	0.112	0.13	0.251	0.377628	0.406843	0.565317	0.029215	0.158474
7.2	0.583	0.65	0.985	0.861568	0.909728	1.11988	0.0481608	0.210156
	0.308	0.35	0.616	0.626225	0.667558	0.885616	0.0413331	0.218058
	0.308	0.343	0.512	0.626225	0.660849	0.807402	0.0346238	0.146554
	0.425	0.468	0.749	0.735613	0.77193	0.976553	0.0363169	0.204623
	0.779	0.85	1.271	0.995918	1.04031	1.27212	0.0443957	0.231805

## Sheet: I. OLIG2+ CC1+ cells+proportion
Sample	Cells per 1mm2	Condition Unblind
1	1599.12	FIRE+/+	20x mag. n=3 ROIs per replicate
2	1734.25	FIRE+/+
3	1745.51	FIRE+/+
4	1475.24	FIRE+/+
5	1430.2	FIRE+/+
6	1666.68	FIRE+/+ PLX
7	1756.78	FIRE+/+ PLX
8	1632.9	FIRE+/+ PLX
Sample	Total Olig2+ cells	Olig2+CC1-	Olig2+CC1+	Total	% Olig2+CC1-	% Olig2+CC1+	Condition Unblind
1	1745.51	146.398	1599.12	1745.51	8.3871	91.6129	FIRE+/+
2	1925.7	191.443	1734.25	1925.7	9.94152	90.0585	FIRE+/+
3	1948.22	202.705	1745.51	1948.22	10.4046	89.5954	FIRE+/+
4	1565.33	90.091	1475.24	1565.33	5.7554	94.2446	FIRE+/+
5	1554.07	123.875	1430.2	1554.07	7.97101	92.029	FIRE+/+
6	1993.26	326.58	1666.68	1993.26	16.3842	83.6158	FIRE+/+ PLX
7	1903.17	146.398	1756.78	1903.17	7.69231	92.3077	FIRE+/+ PLX
8	1858.13	225.228	1632.9	1858.13	12.1212	87.8788	FIRE+/+ PLX

## Sheet: L. Myelinated axons mm2
Sample	Myelinated axons per mm2	Genotype Unblind
1	1.26514e+06	FIRE+/+
2	1.21131e+06	FIRE+/+
3	1.49394e+06	FIRE+/+
4	686406	FIRE+/+ PLX
5	592194	FIRE+/+ PLX
6	726783	FIRE+/+ PLX
