# Supplementary material for: Microglia regulate central nervous system myelin growth and integrity
Source: Nature. 2022 Dec 14;613(7942):120–9. doi: 10.1038/s41586-022-05534-y (PMC9812791; doi:10.1038/s41586-022-05534-y)
Supplement: Supplementary file 18 — Source Data Extended Data Fig. 8 [file 41586_2022_5534_MOESM18_ESM.xlsx]

## Sheet: C. IBA1+ LYVE1+ cells mm2
Sample	Cells per 1mm2	Condition Unblind
1	45.8481	Control
2	45.733	Control
3	46.0587	Control
4	106.162	ALSP
5	106.64	ALSP
6	136.776	ALSP

## Sheet: D. IBA1+ LYVE1+ proportion
Sample	Total IBA1+ cells	IBA1+LYVE1+	IBA1+LYVE-	% IBA1+LYVE1+	% IBA1+LYVE-	Condition Unblind
1	290.371	45.8481	244.523	15.7895	84.2105	Control
2	365.864	45.733	320.131	12.5	87.5	Control
3	368.47	46.0587	322.411	12.5	87.5	Control
4	257.821	106.162	151.659	41.1765	58.8235	ALSP
5	228.515	106.64	121.875	46.6667	53.3333	ALSP
6	212.763	136.776	75.9867	64.2857	35.7143	ALSP

## Sheet: E. Myelinated axon bins
Axon diameter	<0.3	0.3-0.4	0.4-0.5	0.5-1.0	>1.0	Condition Unblind
1	5	13	15	30	37	Control
2	9	16	15	48	14	Control
3	6	8	12	48	26	ALSP
4	0	1	5	25	69	ALSP

## Sheet: F. Inner tongue axon bins
Axon diameter	<0.3	0.3-0.4	0.4-0.5	0.5-1.0	>1.0	Condition Unblind
1	0.0279666	0.0530119	0.0493665	0.0527737	0.0710612	Control
2	0.0474823	0.0546227	0.0651887	0.0816947	0.0986284	Control
3	0.117694	0.163537	0.16432	0.161066	0.225173	ALSP
4		0.0721115	0.0954972	0.17334	0.373755	ALSP

## Sheet: G. Myelin axon bins
Axon diameter	<0.3	0.3-0.4	0.4-0.5	0.5-1.0	>1.0	Condition Unblind
1	0.293914	0.293486	0.377706	0.398479	0.471109	Control
2	0.253872	0.304301	0.304498	0.418438	0.565472	Control
3	0.223736	0.26028	0.468096	0.358298	0.803442	ALSP
4		0.266413	0.350166	0.625548	1.81451	ALSP
