# Supplementary material for: Microglia regulate central nervous system myelin growth and integrity
Source: Nature. 2022 Dec 14;613(7942):120–9. doi: 10.1038/s41586-022-05534-y (PMC9812791; doi:10.1038/s41586-022-05534-y)
Supplement: Supplementary file 19 — Source Data Extended Data Fig. 10 [file 41586_2022_5534_MOESM19_ESM.xlsx]

## Sheet: B. TGFBR1 intensity OLIG2 cells
Sample	Relative TGFBR1 intensity/OLIG2+ cells	Genotype Unblind
1	1.15298	Tgfbr1fl/fl
2	0.956003	Tgfbr1fl/fl
3	0.891016	Tgfbr1fl/fl
4	0.640751	Plp-CreERT:Tgfbr1fl/fl
5	0.528316	Plp-CreERT:Tgfbr1fl/fl
6	0.388999	Plp-CreERT:Tgfbr1fl/fl

## Sheet: C. Myelinated axon bins
Axon diameter	<0.3	0.3-0.4	0.4-0.5	0.5-1.0	>1.0	Genotype Unblind
1	1	18	29	51	1	WT
2	0	6	18	64	10	WT
3	1	9	15	65	10	WT
4	5	16	8	55	16	Plp-CreERT:Tgfbr1fl/fl
5	12	20	16	41	11	Plp-CreERT:Tgfbr1fl/fl
6	4	6	8	67	15	Plp-CreERT:Tgfbr1fl/fl
7	0	3	9	68	20	Tgfbr1fl/fl
8	5	8	8	60	19	Tgfbr1fl/fl
9	13	22	12	32	21	Tgfbr1fl/fl

## Sheet: D. Inner tongue axon bins
Axon diameter	<0.3	0.3-0.4	0.4-0.5	0.5-1.0	>1.0	Genotype Unblind
1	0.00637494	0.0527242	0.0392836	0.0471075	0.115885	WT
2		0.0565859	0.0464006	0.0487523	0.0544379	WT
3	0.0390302	0.0429468	0.0564561	0.0494685	0.0605647	WT
4	0.0746111	0.0647187	0.0467537	0.0814729	0.0788581	Plp-CreERT:Tgfbr1fl/fl
5	0.0550522	0.0625816	0.0878562	0.0664421	0.0789445	Plp-CreERT:Tgfbr1fl/fl
6	0.0520454	0.0794112	0.0533901	0.0566256	0.0739046	Plp-CreERT:Tgfbr1fl/fl
7		0.0345066	0.0673105	0.0575575	0.0463226	Tgfbr1fl/fl
8	0.0167358	0.0459375	0.083803	0.0514733	0.0647512	Tgfbr1fl/fl
9	0.0410814	0.0322289	0.0404745	0.0324914	0.0388714	Tgfbr1fl/fl

## Sheet: E. Myelin axon bins
Axon diameter	<0.3	0.3-0.4	0.4-0.5	0.5-1.0	>1.0	Genotype Unblind
1	0.22407	0.17861	0.181179	0.217789	0.349914	WT
2		0.162333	0.195182	0.257565	0.302288	WT
3	0.187715	0.147978	0.180757	0.209239	0.25529	WT
4	0.135386	0.197905	0.214681	0.236627	0.325703	Plp-CreERT:Tgfbr1fl/fl
5	0.178133	0.196193	0.185071	0.249241	0.411945	Plp-CreERT:Tgfbr1fl/fl
6	0.150914	0.155924	0.19354	0.258273	0.413295	Plp-CreERT:Tgfbr1fl/fl
7		0.211853	0.186845	0.224637	0.300653	Tgfbr1fl/fl
8	0.127339	0.165678	0.187376	0.228558	0.305904	Tgfbr1fl/fl
9	0.131045	0.157811	0.155606	0.185705	0.235535	Tgfbr1fl/fl

## Sheet: F.Myelinated axon bins
Axon diameter	<0.3	0.3-0.4	0.4-0.5	0.5-1.0	>1.0	Genotype Unblind
1	13	23	18	41	6	FIREΔ/Δ Vehicle
2	1	10	25	47	17	FIREΔ/Δ Vehicle
3	17	17	17	42	7	FIREΔ/Δ Vehicle
4	11	21	17	41	10	FIREΔ/Δ SRI
5	5	18	25	45	7	FIREΔ/Δ SRI
6	7	13	28	42	10	FIREΔ/Δ SRI
7	7	20	14	50	10	FIREΔ/Δ SRI

## Sheet: G. Inner tongue axon bins
Axon diameter	<0.3	0.3-0.4	0.4-0.5	0.5-1.0	>1.0	Genotype Unblind
1	0.0478478	0.0619339	0.06539	0.0889887	0.0933162	FIREΔ/Δ Vehicle
2	0.0132811	0.050609	0.0435673	0.0521399	0.0847052	FIREΔ/Δ Vehicle
3	0.0385716	0.0511157	0.0645539	0.0447298	0.0871204	FIREΔ/Δ Vehicle
4	0.0363094	0.0448891	0.0353487	0.0428213	0.0480989	FIREΔ/Δ SRI
5	0.0492745	0.0475225	0.0392041	0.0347862	0.0421267	FIREΔ/Δ SRI
6	0.035085	0.0454574	0.04512	0.0374427	0.0414023	FIREΔ/Δ SRI
7	0.0366916	0.0326443	0.0409174	0.0408942	0.03882	FIREΔ/Δ SRI

## Sheet: H.Myelin axon bins
Axon diameter	<0.3	0.3-0.4	0.4-0.5	0.5-1.0	>1.0	Genotype Unblind
1	0.201497	0.189202	0.220494	0.334457	0.526519	FIREΔ/Δ Vehicle
2	0.149998	0.132644	0.171742	0.258889	0.456203	FIREΔ/Δ Vehicle
3	0.16715	0.182369	0.183955	0.241479	0.571875	FIREΔ/Δ Vehicle
4	0.113911	0.143426	0.17133	0.186045	0.272874	FIREΔ/Δ SRI
5	0.132189	0.152417	0.149626	0.176667	0.25482	FIREΔ/Δ SRI
6	0.14656	0.167065	0.181097	0.18866	0.277019	FIREΔ/Δ SRI
7	0.139625	0.170583	0.170477	0.219303	0.299948	FIREΔ/Δ SRI
